# Supplementary material for: Poly[[μ-1,3-bis­(pyridin-3-yl)urea]bis­(μ4-glutarato)dicopper(II)]
Source: IUCrdata. 2023 Sep 26;8(Pt 9):x230833. doi: 10.1107/S2414314623008337 (PMC10561227; doi:10.1107/S2414314623008337)
Supplement: Supplementary file 1 [file x-08-x230833-sup1.cif]

##############################################################################
#                                                                            #
# This CIF contains the data for a data article accepted for                 #
# publication in IUCrData. It conforms to the requirements of                #
# Notes for Authors for IUCrData, and has been                               #
# peer reviewed under the auspices of IUCrData.                              #
#                                                                            #
# Full details of the Crystallographic Information File format               #
# are given in the paper "The Crystallographic Information File (CIF):       #
# a New Standard Archive File for Crystallography" by S. R. Hall, F. H.      #
# Allen and I. D. Brown [Acta Cryst. (1991), A47, 655-685].                  #
#                                                                            #
# The current version of the core CIF dictionary is obtainable from          #
# ftp://ftp.iucr.org/pub/cif_core.dic.                                       #
#                                                                            #
# Software is freely available for graphical display of the structure(s)     #
# in this CIF. For information consult the CIF software page                 #
# http://www.iucr.org/resources/cif/software.                                #
#                                                                            #
# This file may be used for bona fide research purposes within the           #
# scientific community so long as proper attribution is given to the data    # 
# article from which it was obtained.                                        #
#                                                                            #
##############################################################################
data_I
_audit_creation_method
;
Olex2 1.2
(compiled 2018.05.29 svn.r3508 for OlexSys, GUI svn.r5506)
;
_chemical_name_systematic
;
Poly[[\m-1,3-bis(pyridin-3-yl)urea]bis(\m~4~-glutarato)dicopper(II)]
;
_chemical_name_common     ?
_chemical_formula_moiety     'C21 H22 Cu2 N4 O9'
_chemical_formula_sum     'C21 H22 Cu2 N4 O9'
_chemical_formula_iupac     '[Cu2 (C5 H6 O4)2 (C11 H10 N4 O)]'
_chemical_formula_weight     601.50
_chemical_melting_point     ?
_space_group_crystal_system     monoclinic
_space_group_name_H-M_alt     'P 1 21/n 1'
_space_group_name_Hall     '-P 2yn'
loop_
    _space_group_symop_operation_xyz
    'x, y, z'
    '-x+1/2, y+1/2, -z+1/2'
    '-x, -y, -z'
    'x-1/2, -y-1/2, z-1/2'
_cell_length_a     8.5042(11)
_cell_length_b     13.3095(17)
_cell_length_c     20.921(3)
_cell_angle_alpha     90
_cell_angle_beta     101.3480(10)
_cell_angle_gamma     90
_cell_volume     2321.7(5)
_cell_formula_units_Z     4
_cell_measurement_reflns_used     5350
_cell_measurement_theta_min     2.45
_cell_measurement_theta_max     25.32
_cell_measurement_temperature     173(2)
_exptl_crystal_description     block
_exptl_crystal_colour     green
_exptl_crystal_size_max     0.215
_exptl_crystal_size_mid     0.134
_exptl_crystal_size_min     0.101
_exptl_crystal_density_diffrn     1.721
_exptl_crystal_density_meas     ?
_exptl_crystal_density_method     ?
_exptl_crystal_F_000     1224
_exptl_absorpt_coefficient_mu     1.893
_exptl_absorpt_correction_type     multi-scan
_exptl_absorpt_process_details
;
(SADABS; Krause <i>et al.</i>,  2015)
;
_exptl_absorpt_correction_T_min     0.6689
_exptl_absorpt_correction_T_max     0.7452
_exptl_special_details
;
Data was collected using a BRUKER CCD (charge-coupled device) based
diffractometer equipped with an Oxford low-temperature apparatus operating at
173 K.  A suitable crystal was chosen and mounted on a nylon loop using
Paratone oil.  Data  were measured using \w scans of 0.5\% per frame
for 30 s. The total number of images were based on
results from the program COSMO where redundancy was expected to be 4 and
completeness to 0.83\%A to 100%. Cell parameters were retrieved using
<i>APEX II</i> software and refined using <i>SAINT</i> on all observed
reflections. Data reduction was performed using the <i>SAINT</i> software,
which corrects for Lp. Scaling and absorption corrections were applied using
<i>SADABS</i> multi-scan technique, supplied by George Sheldrick.  The
structure was solved by dual-space methods using the <i>SHELXT</i> program
and refined by the least squares method on F^2^, <i>SHELXL</i>, incorporated
in <i>Olex2</i>.
;
_diffrn_ambient_temperature     173.15
_diffrn_source     'sealed tube'
_diffrn_radiation_type     MoK\a
_diffrn_radiation_wavelength     0.71073
_diffrn_radiation_monochromator     graphite
_diffrn_measurement_device_type     'Bruker APEXII CCD'
_diffrn_measurement_method     \w
_diffrn_detector_area_resol_mean     8.36
_diffrn_reflns_number     18339
_diffrn_reflns_av_R_equivalents     0.0595
_diffrn_reflns_av_unetI/netI     0.0520
_diffrn_reflns_theta_min     1.824
_diffrn_reflns_theta_max     25.332
_diffrn_reflns_theta_full     25.242
_diffrn_measured_fraction_theta_max     1.000
_diffrn_measured_fraction_theta_full     1.000
_diffrn_reflns_limit_h_min     -10
_diffrn_reflns_limit_h_max     10
_diffrn_reflns_limit_k_min     -15
_diffrn_reflns_limit_k_max     16
_diffrn_reflns_limit_l_min     -24
_diffrn_reflns_limit_l_max     25
_diffrn_standards_number     0
_refine_special_details
;
The structure was refined by least-squares using version 2018/3 of
<i>SHELXL</i> (Sheldrick, 2015b) incorporated in <i>Olex2</i> (Dolomanov
<i>et al</i>., 2009). All non-hydrogen atoms were refined anisotropically.
Hydrogen atom positions were calculated geometrically and refined using the
riding model, except for the hydrogen atom on the nitrogen atom which was
found by difference-Fourier methods and refined isotropically.
;
_reflns_number_total     4229
_reflns_number_gt     3163
_reflns_threshold_expression     'I > 2\s(I)'
_refine_ls_structure_factor_coef     Fsqd
_refine_ls_matrix_type     full
_refine_ls_R_factor_all     0.0619
_refine_ls_R_factor_gt     0.0424
_refine_ls_wR_factor_gt     0.0964
_refine_ls_wR_factor_ref     0.1094
_refine_ls_goodness_of_fit_ref     1.032
_refine_ls_restrained_S_all     1.032
_refine_ls_number_reflns     4229
_refine_ls_number_parameters     325
_refine_ls_number_restraints     0
_refine_ls_hydrogen_treatment     constr
_refine_ls_weighting_scheme     calc
_refine_ls_weighting_details
              'w=1/[\s^2^(Fo^2^)+(0.0481P)^2^+1.6221P] where P=(Fo^2^+2Fc^2^)/3'
_atom_sites_solution_hydrogens     geom
_atom_sites_solution_primary     dual
_atom_sites_solution_secondary     ?
_refine_ls_shift/su_max     0.001
_refine_ls_shift/su_mean     0.000
_refine_diff_density_max     0.720
_refine_diff_density_min     -0.597
_refine_ls_extinction_method     none
_refine_ls_extinction_coef     .
loop_
    _atom_type_symbol
    _atom_type_description
    _atom_type_scat_dispersion_real
    _atom_type_scat_dispersion_imag
    _atom_type_scat_source
    'C' 'C' 0.0033 0.0016
                         'International Tables Vol C Tables 4.2.6.8 and 6.1.1.4'
    'H' 'H' 0.0000 0.0000
                         'International Tables Vol C Tables 4.2.6.8 and 6.1.1.4'
    'Cu' 'Cu' 0.3201 1.2651
                         'International Tables Vol C Tables 4.2.6.8 and 6.1.1.4'
    'N' 'N' 0.0061 0.0033
                         'International Tables Vol C Tables 4.2.6.8 and 6.1.1.4'
    'O' 'O' 0.0106 0.0060
                         'International Tables Vol C Tables 4.2.6.8 and 6.1.1.4'
_computing_data_collection
;
<i>COSMO</i> (Bruker, 2009)
;
_computing_cell_refinement
;
<i>SAINT</i> (Bruker, 2014)
;
_computing_data_reduction
;
<i>SAINT</i> (Bruker, 2014)
;
_computing_structure_solution
;
<i>SHELXT</i> (Sheldrick, 2015a)
;
_computing_structure_refinement
;
<i>SHELXL</i> (Sheldrick, 2015b)
;
_computing_molecular_graphics
;
<i>CrystalMaker</i> (Palmer, 2020)
;
_computing_publication_material
;
<i>Olex2</i> (Dolomanov <i>et al</i>., 2009)
;
loop_
    _atom_site_type_symbol
    _atom_site_label
    _atom_site_fract_x
    _atom_site_fract_y
    _atom_site_fract_z
    _atom_site_U_iso_or_equiv
    _atom_site_adp_type
    _atom_site_calc_flag
    _atom_site_occupancy
    _atom_site_disorder_assembly
    _atom_site_disorder_group
    Cu Cu1 0.51833(5) 0.46750(3) 0.69093(2) 0.01968(15) Uani d 1 . .
    Cu Cu2 0.47185(5) 0.55687(3) 0.79894(2) 0.01879(15) Uani d 1 . .
    O O1 0.2886(3) 0.4836(2) 0.65382(13) 0.0266(6) Uani d 1 . .
    O O2 0.2499(3) 0.55198(19) 0.74755(13) 0.0248(6) Uani d 1 . .
    O O3 0.0222(3) 0.84023(19) 0.76407(14) 0.0290(7) Uani d 1 . .
    O O4 0.0402(3) 0.9183(2) 0.67157(13) 0.0282(7) Uani d 1 . .
    O O5 0.9976(3) 0.18497(18) 0.74221(13) 0.0266(6) Uani d 1 . .
    O O6 0.9526(3) 0.11028(19) 0.83279(13) 0.0264(6) Uani d 1 . .
    O O7 0.7420(3) 0.46407(19) 0.73954(12) 0.0223(6) Uani d 1 . .
    O O8 0.7091(3) 0.5446(2) 0.82984(13) 0.0266(7) Uani d 1 . .
    O O9 0.7057(4) 0.1263(2) 0.45026(13) 0.0437(9) Uani d 1 . .
    N N1 0.6018(4) 0.4047(2) 0.60804(15) 0.0235(7) Uani d 1 . .
    N N2 0.7042(4) 0.1563(3) 0.55713(15) 0.0290(8) Uani d 1 . .
    H H2 0.707005 0.127120 0.595097 0.035 Uiso calc 1 . .
    N N3 0.7539(4) -0.0029(2) 0.52353(15) 0.0272(8) Uani d 1 . .
    H H3 0.752940 -0.020425 0.564012 0.033 Uiso calc 1 . .
    N N4 0.8952(4) -0.1190(2) 0.38504(15) 0.0213(7) Uani d 1 . .
    C C1 0.2035(4) 0.5284(3) 0.6882(2) 0.0222(9) Uani d 1 . .
    C C2 0.0334(4) 0.5567(3) 0.6570(2) 0.0245(9) Uani d 1 . .
    H H2A -0.039149 0.501040 0.663455 0.029 Uiso calc 1 . .
    H H2B 0.026550 0.564775 0.609461 0.029 Uiso calc 1 . .
    C C3 -0.0253(5) 0.6543(3) 0.6844(2) 0.0267(9) Uani d 1 . .
    H H3A -0.137370 0.667748 0.662406 0.032 Uiso calc 1 . .
    H H3B -0.023492 0.645728 0.731569 0.032 Uiso calc 1 . .
    C C4 0.0800(5) 0.7435(3) 0.6744(2) 0.0298(10) Uani d 1 . .
    H H4A 0.193184 0.725572 0.692056 0.036 Uiso calc 1 . .
    H H4B 0.069537 0.754582 0.626932 0.036 Uiso calc 1 . .
    C C5 0.0429(4) 0.8420(3) 0.70553(18) 0.0198(8) Uani d 1 . .
    C C6 0.9644(4) 0.1855(3) 0.79894(18) 0.0200(8) Uani d 1 . .
    C C7 0.9325(4) 0.2872(3) 0.82592(19) 0.0237(9) Uani d 1 . .
    H H7A 0.958344 0.283487 0.874114 0.028 Uiso calc 1 . .
    H H7B 0.816469 0.301817 0.812897 0.028 Uiso calc 1 . .
    C C8 1.0251(4) 0.3746(3) 0.80450(18) 0.0211(8) Uani d 1 . .
    H H8A 1.011660 0.374029 0.756416 0.025 Uiso calc 1 . .
    H H8B 1.140653 0.366472 0.823249 0.025 Uiso calc 1 . .
    C C9 0.9671(4) 0.4753(3) 0.82633(19) 0.0204(8) Uani d 1 . .
    H H9A 0.979623 0.475401 0.874385 0.024 Uiso calc 1 . .
    H H9B 1.034981 0.529804 0.814258 0.024 Uiso calc 1 . .
    C C10 0.7939(4) 0.4961(3) 0.79597(18) 0.0183(8) Uani d 1 . .
    C C11 0.6422(5) 0.4641(3) 0.56210(19) 0.0286(10) Uani d 1 . .
    H H11 0.628070 0.534704 0.564579 0.034 Uiso calc 1 . .
    C C12 0.7044(5) 0.4241(3) 0.5107(2) 0.0368(11) Uani d 1 . .
    H H12 0.732802 0.467621 0.478814 0.044 Uiso calc 1 . .
    C C13 0.7252(5) 0.3215(3) 0.5058(2) 0.0328(10) Uani d 1 . .
    H H13 0.766286 0.293544 0.470630 0.039 Uiso calc 1 . .
    C C14 0.6838(5) 0.2605(3) 0.55413(18) 0.0240(9) Uani d 1 . .
    C C15 0.6222(4) 0.3057(3) 0.60408(18) 0.0235(9) Uani d 1 . .
    H H15 0.593448 0.264071 0.636822 0.028 Uiso calc 1 . .
    C C16 0.7203(5) 0.0954(3) 0.50550(19) 0.0274(9) Uani d 1 . .
    C C17 0.8596(4) -0.0510(3) 0.42751(18) 0.0224(9) Uani d 1 . .
    H H17 0.882606 0.017838 0.421486 0.027 Uiso calc 1 . .
    C C18 0.7902(5) -0.0778(3) 0.48003(19) 0.0239(9) Uani d 1 . .
    C C19 0.7588(5) -0.1777(3) 0.4894(2) 0.0353(11) Uani d 1 . .
    H H19 0.712509 -0.198164 0.525082 0.042 Uiso calc 1 . .
    C C20 0.7964(6) -0.2481(3) 0.4455(2) 0.0405(12) Uani d 1 . .
    H H20 0.776981 -0.317547 0.451056 0.049 Uiso calc 1 . .
    C C21 0.8624(5) -0.2156(3) 0.3938(2) 0.0323(10) Uani d 1 . .
    H H21 0.885280 -0.263684 0.363304 0.039 Uiso calc 1 . .
loop_
    _atom_site_aniso_label
    _atom_site_aniso_U_11
    _atom_site_aniso_U_22
    _atom_site_aniso_U_33
    _atom_site_aniso_U_12
    _atom_site_aniso_U_13
    _atom_site_aniso_U_23
    Cu1 0.0195(3) 0.0170(3) 0.0230(3) 0.00133(19) 0.0054(2) -0.00298(19)
    Cu2 0.0198(3) 0.0156(3) 0.0222(3) 0.00055(19) 0.0071(2) 0.00043(19)
    O1 0.0186(14) 0.0299(16) 0.0298(16) 0.0036(12) 0.0014(12) -0.0097(13)
    O2 0.0209(14) 0.0278(16) 0.0263(16) 0.0039(12) 0.0061(12) 0.0004(12)
    O3 0.0356(17) 0.0153(15) 0.0383(18) 0.0027(12) 0.0126(14) 0.0039(12)
    O4 0.0403(17) 0.0177(15) 0.0288(16) 0.0006(13) 0.0123(13) -0.0039(13)
    O5 0.0406(17) 0.0150(14) 0.0268(16) 0.0012(12) 0.0126(13) -0.0037(12)
    O6 0.0357(16) 0.0146(15) 0.0289(16) -0.0016(12) 0.0068(13) -0.0029(12)
    O7 0.0187(14) 0.0276(16) 0.0199(14) 0.0035(11) 0.0023(11) -0.0037(12)
    O8 0.0194(14) 0.0308(17) 0.0295(16) 0.0049(12) 0.0042(12) -0.0090(12)
    O9 0.080(2) 0.0320(18) 0.0171(16) 0.0251(17) 0.0046(16) 0.0016(13)
    N1 0.0268(18) 0.0211(18) 0.0239(18) 0.0048(14) 0.0079(15) -0.0017(14)
    N2 0.044(2) 0.027(2) 0.0167(17) 0.0117(16) 0.0086(16) -0.0003(14)
    N3 0.042(2) 0.0256(19) 0.0178(17) 0.0054(16) 0.0148(15) 0.0005(15)
    N4 0.0242(17) 0.0174(17) 0.0237(17) 0.0003(13) 0.0078(14) -0.0056(14)
    C1 0.022(2) 0.013(2) 0.033(2) -0.0033(16) 0.0097(18) 0.0042(17)
    C2 0.022(2) 0.021(2) 0.029(2) 0.0002(16) 0.0010(17) -0.0038(17)
    C3 0.022(2) 0.024(2) 0.034(2) 0.0012(17) 0.0072(18) -0.0019(18)
    C4 0.031(2) 0.021(2) 0.040(3) 0.0023(18) 0.014(2) -0.0032(19)
    C5 0.0117(18) 0.026(2) 0.022(2) -0.0026(16) 0.0054(16) -0.0031(17)
    C6 0.0151(19) 0.022(2) 0.023(2) -0.0032(16) 0.0029(16) -0.0012(17)
    C7 0.026(2) 0.019(2) 0.027(2) 0.0011(17) 0.0095(18) -0.0001(17)
    C8 0.022(2) 0.018(2) 0.023(2) 0.0011(16) 0.0047(16) 0.0013(16)
    C9 0.019(2) 0.017(2) 0.025(2) -0.0013(15) 0.0029(16) -0.0017(16)
    C10 0.023(2) 0.0101(18) 0.024(2) -0.0015(15) 0.0094(17) 0.0038(16)
    C11 0.035(2) 0.024(2) 0.026(2) 0.0072(18) 0.0043(19) 0.0038(18)
    C12 0.052(3) 0.034(3) 0.029(2) 0.006(2) 0.018(2) 0.006(2)
    C13 0.047(3) 0.028(2) 0.026(2) 0.006(2) 0.014(2) 0.0016(19)
    C14 0.029(2) 0.026(2) 0.016(2) 0.0046(18) 0.0012(17) -0.0011(17)
    C15 0.026(2) 0.027(2) 0.019(2) 0.0012(17) 0.0062(17) 0.0015(17)
    C16 0.029(2) 0.027(2) 0.025(2) 0.0079(18) 0.0035(18) -0.0015(19)
    C17 0.026(2) 0.021(2) 0.020(2) 0.0034(16) 0.0038(17) 0.0002(16)
    C18 0.026(2) 0.022(2) 0.023(2) 0.0048(17) 0.0069(17) -0.0015(17)
    C19 0.053(3) 0.026(2) 0.035(3) -0.002(2) 0.027(2) -0.0012(19)
    C20 0.068(3) 0.019(2) 0.042(3) -0.002(2) 0.029(3) 0.000(2)
    C21 0.047(3) 0.025(2) 0.030(2) 0.004(2) 0.019(2) -0.0010(19)
_geom_special_details
;
 All esds (except the esd in the dihedral angle between two l.s. planes)
 are estimated using the full covariance matrix.  The cell esds are taken
 into account individually in the estimation of esds in distances, angles
 and torsion angles; correlations between esds in cell parameters are only
 used when they are defined by crystal symmetry.  An approximate (isotropic)
 treatment of cell esds is used for estimating esds involving l.s. planes.
;
loop_
    _geom_bond_atom_site_label_1
    _geom_bond_atom_site_label_2
    _geom_bond_site_symmetry_2
    _geom_bond_distance
    _geom_bond_publ_flag
    Cu1 Cu2 . 2.6512(7) ?
    Cu1 O1 . 1.967(3) y
    Cu1 O3 2_546 2.000(3) y
    Cu1 O6 2_656 1.992(3) y
    Cu1 O7 . 1.973(2) y
    Cu1 N1 . 2.167(3) y
    Cu2 O2 . 1.981(3) y
    Cu2 O4 2_546 1.954(3) y
    Cu2 O5 2_656 1.950(3) y
    Cu2 O8 . 2.001(3) y
    Cu2 N4 4_566 2.194(3) y
    O1 C1 . 1.266(4) ?
    O2 C1 . 1.266(5) ?
    O3 C5 . 1.271(4) ?
    O4 C5 . 1.236(5) ?
    O5 C6 . 1.273(4) ?
    O6 C6 . 1.242(4) ?
    O7 C10 . 1.251(4) ?
    O8 C10 . 1.280(4) ?
    O9 C16 . 1.210(5) ?
    N1 C11 . 1.340(5) ?
    N1 C15 . 1.334(5) ?
    N2 H2 . 0.8800 ?
    N2 C14 . 1.398(5) ?
    N2 C16 . 1.378(5) ?
    N3 H3 . 0.8800 ?
    N3 C16 . 1.376(5) ?
    N3 C18 . 1.424(5) ?
    N4 C17 . 1.344(5) ?
    N4 C21 . 1.336(5) ?
    C1 C2 . 1.513(5) ?
    C2 H2A . 0.9900 ?
    C2 H2B . 0.9900 ?
    C2 C3 . 1.542(5) ?
    C3 H3A . 0.9900 ?
    C3 H3B . 0.9900 ?
    C3 C4 . 1.527(5) ?
    C4 H4A . 0.9900 ?
    C4 H4B . 0.9900 ?
    C4 C5 . 1.525(5) ?
    C6 C7 . 1.512(5) ?
    C7 H7A . 0.9900 ?
    C7 H7B . 0.9900 ?
    C7 C8 . 1.520(5) ?
    C8 H8A . 0.9900 ?
    C8 H8B . 0.9900 ?
    C8 C9 . 1.529(5) ?
    C9 H9A . 0.9900 ?
    C9 H9B . 0.9900 ?
    C9 C10 . 1.511(5) ?
    C11 H11 . 0.9500 ?
    C11 C12 . 1.394(6) ?
    C12 H12 . 0.9500 ?
    C12 C13 . 1.383(6) ?
    C13 H13 . 0.9500 ?
    C13 C14 . 1.396(5) ?
    C14 C15 . 1.394(5) ?
    C15 H15 . 0.9500 ?
    C17 H17 . 0.9500 ?
    C17 C18 . 1.392(5) ?
    C18 C19 . 1.378(6) ?
    C19 H19 . 0.9500 ?
    C19 C20 . 1.392(6) ?
    C20 H20 . 0.9500 ?
    C20 C21 . 1.384(6) ?
    C21 H21 . 0.9500 ?
loop_
    _geom_angle_atom_site_label_1
    _geom_angle_atom_site_label_2
    _geom_angle_atom_site_label_3
    _geom_angle_site_symmetry_1
    _geom_angle_site_symmetry_3
    _geom_angle
    _geom_angle_publ_flag
    O1 Cu1 Cu2 . . 89.12(8) ?
    O1 Cu1 O3 . 2_546 91.61(12) y
    O1 Cu1 O6 . 2_656 87.72(11) y
    O1 Cu1 O7 . . 171.10(11) y
    O1 Cu1 N1 . . 100.51(11) y
    O3 Cu1 Cu2 2_546 . 84.86(8) ?
    O3 Cu1 N1 2_546 . 99.46(12) y
    O6 Cu1 Cu2 2_656 . 80.26(8) ?
    O6 Cu1 O3 2_656 2_546 165.11(11) y
    O6 Cu1 N1 2_656 . 95.28(12) y
    O7 Cu1 Cu2 . . 82.03(7) ?
    O7 Cu1 O3 . 2_546 88.61(11) y
    O7 Cu1 O6 . 2_656 89.78(11) y
    O7 Cu1 N1 . . 88.22(11) y
    N1 Cu1 Cu2 . . 169.27(9) ?
    O2 Cu2 Cu1 . . 78.96(8) ?
    O2 Cu2 O8 . . 164.87(11) y
    O2 Cu2 N4 . 4_566 93.03(11) y
    O4 Cu2 Cu1 2_546 . 82.61(8) ?
    O4 Cu2 O2 2_546 . 92.11(11) y
    O4 Cu2 O8 2_546 . 86.16(11) y
    O4 Cu2 N4 2_546 4_566 93.08(11) y
    O5 Cu2 Cu1 2_656 . 87.76(8) ?
    O5 Cu2 O2 2_656 . 89.12(11) y
    O5 Cu2 O4 2_656 2_546 169.86(11) y
    O5 Cu2 O8 2_656 . 90.03(11) y
    O5 Cu2 N4 2_656 4_566 96.90(11) y
    O8 Cu2 Cu1 . . 85.91(8) ?
    O8 Cu2 N4 . 4_566 102.07(11) y
    N4 Cu2 Cu1 4_566 . 170.71(8) ?
    C1 O1 Cu1 . . 117.5(2) ?
    C1 O2 Cu2 . . 128.3(2) ?
    C5 O3 Cu1 . 2_556 120.4(2) ?
    C5 O4 Cu2 . 2_556 126.1(3) ?
    C6 O5 Cu2 . 2_646 119.3(2) ?
    C6 O6 Cu1 . 2_646 126.8(3) ?
    C10 O7 Cu1 . . 127.1(2) ?
    C10 O8 Cu2 . . 120.3(2) ?
    C11 N1 Cu1 . . 121.2(3) ?
    C15 N1 Cu1 . . 119.8(3) ?
    C15 N1 C11 . . 118.9(3) ?
    C14 N2 H2 . . 117.3 ?
    C16 N2 H2 . . 117.3 ?
    C16 N2 C14 . . 125.3(3) ?
    C16 N3 H3 . . 118.3 ?
    C16 N3 C18 . . 123.4(3) ?
    C18 N3 H3 . . 118.3 ?
    C17 N4 Cu2 . 4_665 115.5(3) ?
    C21 N4 Cu2 . 4_665 125.3(3) ?
    C21 N4 C17 . . 118.5(3) ?
    O1 C1 C2 . . 118.5(3) ?
    O2 C1 O1 . . 124.9(4) ?
    O2 C1 C2 . . 116.7(3) ?
    C1 C2 H2A . . 108.8 ?
    C1 C2 H2B . . 108.8 ?
    C1 C2 C3 . . 113.6(3) ?
    H2A C2 H2B . . 107.7 ?
    C3 C2 H2A . . 108.8 ?
    C3 C2 H2B . . 108.8 ?
    C2 C3 H3A . . 109.4 ?
    C2 C3 H3B . . 109.4 ?
    H3A C3 H3B . . 108.0 ?
    C4 C3 C2 . . 111.2(3) ?
    C4 C3 H3A . . 109.4 ?
    C4 C3 H3B . . 109.4 ?
    C3 C4 H4A . . 108.3 ?
    C3 C4 H4B . . 108.3 ?
    H4A C4 H4B . . 107.4 ?
    C5 C4 C3 . . 115.7(3) ?
    C5 C4 H4A . . 108.3 ?
    C5 C4 H4B . . 108.3 ?
    O3 C5 C4 . . 118.4(3) ?
    O4 C5 O3 . . 125.3(4) ?
    O4 C5 C4 . . 116.3(3) ?
    O5 C6 C7 . . 116.2(3) ?
    O6 C6 O5 . . 125.8(4) ?
    O6 C6 C7 . . 118.0(3) ?
    C6 C7 H7A . . 108.4 ?
    C6 C7 H7B . . 108.4 ?
    C6 C7 C8 . . 115.7(3) ?
    H7A C7 H7B . . 107.4 ?
    C8 C7 H7A . . 108.4 ?
    C8 C7 H7B . . 108.4 ?
    C7 C8 H8A . . 109.3 ?
    C7 C8 H8B . . 109.3 ?
    C7 C8 C9 . . 111.5(3) ?
    H8A C8 H8B . . 108.0 ?
    C9 C8 H8A . . 109.3 ?
    C9 C8 H8B . . 109.3 ?
    C8 C9 H9A . . 109.1 ?
    C8 C9 H9B . . 109.1 ?
    H9A C9 H9B . . 107.9 ?
    C10 C9 C8 . . 112.3(3) ?
    C10 C9 H9A . . 109.1 ?
    C10 C9 H9B . . 109.1 ?
    O7 C10 O8 . . 124.2(3) ?
    O7 C10 C9 . . 117.9(3) ?
    O8 C10 C9 . . 117.9(3) ?
    N1 C11 H11 . . 119.4 ?
    N1 C11 C12 . . 121.2(4) ?
    C12 C11 H11 . . 119.4 ?
    C11 C12 H12 . . 119.7 ?
    C13 C12 C11 . . 120.5(4) ?
    C13 C12 H12 . . 119.7 ?
    C12 C13 H13 . . 121.1 ?
    C12 C13 C14 . . 117.8(4) ?
    C14 C13 H13 . . 121.1 ?
    C13 C14 N2 . . 124.3(4) ?
    C15 C14 N2 . . 117.2(3) ?
    C15 C14 C13 . . 118.5(4) ?
    N1 C15 C14 . . 123.1(4) ?
    N1 C15 H15 . . 118.5 ?
    C14 C15 H15 . . 118.5 ?
    O9 C16 N2 . . 122.8(4) ?
    O9 C16 N3 . . 124.2(4) ?
    N3 C16 N2 . . 113.0(3) ?
    N4 C17 H17 . . 118.8 ?
    N4 C17 C18 . . 122.3(4) ?
    C18 C17 H17 . . 118.8 ?
    C17 C18 N3 . . 120.3(4) ?
    C19 C18 N3 . . 120.8(4) ?
    C19 C18 C17 . . 118.9(4) ?
    C18 C19 H19 . . 120.7 ?
    C18 C19 C20 . . 118.7(4) ?
    C20 C19 H19 . . 120.7 ?
    C19 C20 H20 . . 120.4 ?
    C21 C20 C19 . . 119.1(4) ?
    C21 C20 H20 . . 120.4 ?
    N4 C21 C20 . . 122.4(4) ?
    N4 C21 H21 . . 118.8 ?
    C20 C21 H21 . . 118.8 ?
loop_
    _geom_torsion_atom_site_label_1
    _geom_torsion_atom_site_label_2
    _geom_torsion_atom_site_label_3
    _geom_torsion_atom_site_label_4
    _geom_torsion_site_symmetry_1
    _geom_torsion_site_symmetry_2
    _geom_torsion_site_symmetry_3
    _geom_torsion_site_symmetry_4
    _geom_torsion
    _geom_torsion_publ_flag
    Cu1 O1 C1 O2 . . . . -9.7(5) ?
    Cu1 O1 C1 C2 . . . . 170.2(2) ?
    Cu1 O3 C5 O4 2_556 . . . -0.2(5) ?
    Cu1 O3 C5 C4 2_556 . . . 177.6(2) ?
    Cu1 O6 C6 O5 2_646 . . . 0.0(5) ?
    Cu1 O6 C6 C7 2_646 . . . 178.2(2) ?
    Cu1 O7 C10 O8 . . . . -5.9(5) ?
    Cu1 O7 C10 C9 . . . . 173.4(2) ?
    Cu1 N1 C11 C12 . . . . 176.3(3) ?
    Cu1 N1 C15 C14 . . . . -176.4(3) ?
    Cu2 O2 C1 O1 . . . . 15.3(5) ?
    Cu2 O2 C1 C2 . . . . -164.6(2) ?
    Cu2 O4 C5 O3 2_556 . . . 7.5(5) ?
    Cu2 O4 C5 C4 2_556 . . . -170.3(2) ?
    Cu2 O5 C6 O6 2_646 . . . 1.9(5) ?
    Cu2 O5 C6 C7 2_646 . . . -176.4(2) ?
    Cu2 O8 C10 O7 . . . . 8.7(5) ?
    Cu2 O8 C10 C9 . . . . -170.6(2) ?
    Cu2 N4 C17 C18 4_665 . . . 171.7(3) ?
    Cu2 N4 C21 C20 4_665 . . . -172.1(3) ?
    O1 C1 C2 C3 . . . . -147.7(3) ?
    O2 C1 C2 C3 . . . . 32.2(5) ?
    O5 C6 C7 C8 . . . . -32.1(5) ?
    O6 C6 C7 C8 . . . . 149.5(3) ?
    N1 C11 C12 C13 . . . . 0.4(7) ?
    N2 C14 C15 N1 . . . . 177.8(3) ?
    N3 C18 C19 C20 . . . . 180.0(4) ?
    N4 C17 C18 N3 . . . . -179.7(3) ?
    N4 C17 C18 C19 . . . . 0.9(6) ?
    C1 C2 C3 C4 . . . . 59.9(5) ?
    C2 C3 C4 C5 . . . . -174.3(3) ?
    C3 C4 C5 O3 . . . . 46.1(5) ?
    C3 C4 C5 O4 . . . . -135.9(4) ?
    C6 C7 C8 C9 . . . . 171.9(3) ?
    C7 C8 C9 C10 . . . . -62.8(4) ?
    C8 C9 C10 O7 . . . . -33.2(5) ?
    C8 C9 C10 O8 . . . . 146.2(3) ?
    C11 N1 C15 C14 . . . . 0.0(6) ?
    C11 C12 C13 C14 . . . . -0.8(7) ?
    C12 C13 C14 N2 . . . . -177.3(4) ?
    C12 C13 C14 C15 . . . . 0.8(6) ?
    C13 C14 C15 N1 . . . . -0.4(6) ?
    C14 N2 C16 O9 . . . . -6.0(7) ?
    C14 N2 C16 N3 . . . . 174.2(3) ?
    C15 N1 C11 C12 . . . . 0.0(6) ?
    C16 N2 C14 C13 . . . . -20.8(6) ?
    C16 N2 C14 C15 . . . . 161.2(4) ?
    C16 N3 C18 C17 . . . . 27.5(6) ?
    C16 N3 C18 C19 . . . . -153.1(4) ?
    C17 N4 C21 C20 . . . . -1.4(6) ?
    C17 C18 C19 C20 . . . . -0.6(6) ?
    C18 N3 C16 O9 . . . . 6.1(6) ?
    C18 N3 C16 N2 . . . . -174.1(3) ?
    C18 C19 C20 C21 . . . . -0.6(7) ?
    C19 C20 C21 N4 . . . . 1.6(7) ?
    C21 N4 C17 C18 . . . . 0.1(6) ?
loop_
    _geom_hbond_atom_site_label_D
    _geom_hbond_atom_site_label_H
    _geom_hbond_atom_site_label_A
    _geom_hbond_site_symmetry_A
    _geom_hbond_distance_DH
    _geom_hbond_distance_HA
    _geom_hbond_distance_DA
    _geom_hbond_angle_DHA
    _geom_hbond_publ_flag
    N2 H2 O8 2_646 0.88 1.93 2.767(4) 157.4 yes
    N3 H3 O8 2_646 0.88 2.35 3.087(4) 142.0 yes
    C13 H13 O9 . 0.95 2.31 2.837(5) 114.8 n
    C17 H17 O4 3_666 0.95 2.33 2.973(5) 124.1 n
    C17 H17 O9 . 0.95 2.25 2.784(5) 114.6 n
_shelx_space_group_comment
;
The symmetry employed for this shelxl refinement is uniquely defined
by the following loop, which should always be used as a source of
symmetry information in preference to the above space-group names.
They are only intended as comments.
;
_shelx_estimated_absorpt_T_min     0.686
_shelx_estimated_absorpt_T_max     0.832
_shelx_hkl_file
;
   1   0   0   -0.90    0.40
  -1   0   0   -0.30    0.40
   2   0   0  391.76   15.80
  -2   0   0  393.76   15.40
   3   0   0    0.00    1.00
  -3   0   0    0.50    0.80
  -4   0   0 2643.84   93.89
   4   0   0 2554.54   94.89
  -5   0   0   -0.40    0.70
   5   0   0    0.30    1.30
  -5   0   0   -0.40    1.00
   5   0   0   -0.20    0.80
  -6   0   0   85.19    6.50
   6   0   0   90.19    7.50
   6   0   0  103.29    6.90
  -6   0   0   80.29    7.00
  -7   0   0    1.10    1.30
  -7   0   0   -1.80    1.20
   7   0   0    1.10    1.40
   7   0   0   -0.90    1.40
   8   0   0   37.40    5.60
  -8   0   0   29.70    5.80
  -9   0   0    0.80    2.50
   9   0   0   -0.30    2.30
  10   0   0    0.00    2.40
 -10   0   0   -0.80    2.30
   0  -1   0   -2.40    0.30
   0   1   0   -2.60    0.40
   1  -1   0 2534.85   89.39
  -1  -1   0 2509.35   89.09
   1   1   0 2508.95   89.39
  -1   1   0 2570.64   89.39
  -2  -1   0  200.38    8.30
   2  -1   0  188.08    8.70
   2  -1   0  194.38    8.70
  -2   1   0  197.68    8.70
   2   1   0  199.28    9.00
  -3  -1   0  329.17   13.90
   3  -1   0  350.16   14.80
   3  -1   0  344.57   14.70
   3   1   0  349.47   15.00
  -3   1   0  333.07   14.30
   4  -1   0  185.48    9.80
  -4  -1   0  178.88    8.90
  -4  -1   0  173.88    9.70
  -4   1   0  183.88    9.20
   4   1   0  175.98    9.90
  -5  -1   0  189.88   11.20
  -5  -1   0  204.88   10.30
   5  -1   0  223.18   11.80
   5   1   0  197.48   11.40
  -5   1   0  194.48   10.50
  -5   1   0  197.18   11.10
  -6  -1   0   -0.60    1.00
   6  -1   0   -1.50    1.00
   6  -1   0   -0.90    0.80
  -6  -1   0   -0.70    1.20
   6   1   0    0.20    1.20
  -6   1   0   -0.60    1.30
  -6   1   0    0.80    1.40
   6   1   0    1.10    1.60
   7  -1   0   56.19    5.30
  -7  -1   0   41.00    5.50
  -7  -1   0   51.29    5.20
   7  -1   0   51.39    6.00
   7   1   0   49.40    6.00
   7   1   0   45.60    4.90
  -7   1   0   47.20    5.80
  -7   1   0   45.20    5.00
   8  -1   0   -1.60    1.50
  -8  -1   0    0.00    1.60
   8   1   0    1.40    2.30
  -8   1   0    3.90    2.30
   9  -1   0   17.90    4.80
  -9  -1   0   16.20    4.90
  -9   1   0   13.90    4.30
   9   1   0   22.70    5.60
 -10  -1   0   17.00    5.40
  10  -1   0   10.20    4.70
 -10   1   0   16.30    5.00
  10   1   0   17.90    5.30
   0  -2   0 2232.78   78.59
   0   2   0 2207.48   78.99
   1  -2   0  135.39    6.20
  -1  -2   0  132.69    5.80
   1  -2   0  129.19    5.50
  -1   2   0  143.59    6.40
   1   2   0  137.09    6.30
   1   2   0  131.39    5.90
   2  -2   0   33.60    2.90
  -2  -2   0   37.00    2.60
  -2  -2   0   37.00    2.90
   2  -2   0   33.20    2.80
   2   2   0   32.70    2.90
  -2   2   0   33.30    2.80
  -3  -2   0    7.70    2.00
   3  -2   0    8.20    1.90
  -3  -2   0   10.80    1.60
   3  -2   0   12.80    2.00
  -3   2   0    9.90    1.90
  -3   2   0    9.30    1.90
   3   2   0    7.50    1.90
  -4  -2   0  804.62   31.50
  -4  -2   0  787.52   32.70
   4  -2   0  826.82   32.40
   4  -2   0  829.52   32.60
   4   2   0  832.82   33.00
  -4   2   0  806.22   32.30
  -4   2   0  850.91   32.30
  -5  -2   0    1.20    1.20
  -5  -2   0    1.70    1.50
   5  -2   0   -1.00    1.00
   5   2   0    0.10    1.20
  -5   2   0    0.40    1.00
  -5   2   0    1.80    1.40
  -5   2   0   -0.20    1.20
  -6  -2   0   54.69    5.70
  -6  -2   0   45.50    4.50
   6  -2   0   53.49    5.40
  -6   2   0   45.70    4.80
   6   2   0   54.69    5.20
  -6   2   0   55.19    5.20
   6   2   0   39.00    5.10
  -6   2   0   50.69    5.30
  -7  -2   0    3.00    2.00
   7  -2   0    4.30    2.10
  -7  -2   0    0.70    1.90
   7  -2   0    2.70    2.10
  -7   2   0    5.10    2.30
   7   2   0    2.90    2.00
  -7   2   0    4.40    2.10
  -7   2   0    4.10    2.30
   7   2   0    2.90    2.10
  -8  -2   0   34.50    6.40
   8  -2   0   40.30    5.60
   8   2   0   30.40    6.00
  -8   2   0   31.90    4.60
  -8   2   0   40.70    5.70
  -9  -2   0   15.60    4.80
   9  -2   0   19.10    5.00
  -9   2   0   22.90    5.50
   9   2   0   21.00    5.60
   0  -3   0    1.70    0.90
   0  -3   0   -0.20    0.30
   0   3   0    0.30    1.00
  -1  -3   0   82.99    4.50
   1  -3   0   79.19    3.60
   1  -3   0   83.59    4.80
  -1   3   0   93.29    5.10
   1   3   0   84.99    4.20
   1   3   0   82.39    4.90
   2  -3   0  149.49    6.50
   2  -3   0  130.79    7.20
  -2  -3   0  146.29    6.70
  -2  -3   0  140.19    7.00
   2   3   0  135.89    7.00
  -2   3   0  134.89    7.30
   2   3   0  131.49    7.20
   3  -3   0    9.90    2.20
  -3  -3   0   10.10    2.20
   3  -3   0    9.40    2.00
  -3  -3   0   11.90    1.80
   3   3   0    8.30    2.00
   3   3   0    7.30    2.00
  -3   3   0    5.70    1.80
   4  -3   0   88.49    7.00
   4  -3   0  103.39    6.70
   4  -3   0   92.29    6.10
  -4  -3   0   93.19    5.70
  -4  -3   0   81.09    6.20
   4   3   0   86.19    6.50
  -4   3   0   89.39    6.30
  -4   3   0   91.89    6.20
   5  -3   0  141.49    9.00
  -5  -3   0  136.49    9.20
   5  -3   0  176.48   10.00
  -5  -3   0  151.38    8.40
  -5   3   0  154.18    9.20
   5   3   0  153.88    9.90
  -5   3   0  144.69    9.10
  -5   3   0  154.58    9.00
   6  -3   0   35.30    4.50
  -6  -3   0   44.00    4.40
   6  -3   0   37.70    4.90
  -6  -3   0   56.39    5.80
  -6   3   0   44.20    4.80
  -6   3   0   46.40    4.90
  -6   3   0   46.90    4.90
   6   3   0   40.70    5.10
   7  -3   0    9.60    3.10
  -7  -3   0   12.80    3.60
  -7   3   0   10.30    3.00
  -7   3   0    8.10    2.70
   7   3   0    9.10    3.30
  -7   3   0   11.60    3.30
   7   3   0   10.40    3.10
  -8  -3   0   39.30    7.00
   8  -3   0   36.50    5.20
  -8   3   0   38.70    5.40
  -8   3   0   28.70    4.60
   8   3   0   19.60    5.00
  -9  -3   0    3.10    2.90
   9  -3   0    4.90    3.00
  -9   3   0    3.40    2.70
   9   3   0    7.20    3.70
   0  -4   0  349.87   13.20
   0  -4   0  371.36   15.00
   0   4   0  357.56   15.40
  -1  -4   0  101.39    5.60
   1  -4   0  104.89    4.30
  -1  -4   0  107.09    5.10
   1  -4   0  115.59    6.10
  -1   4   0   98.39    6.20
   1   4   0  100.59    6.20
   2  -4   0   35.80    3.50
  -2  -4   0   40.20    3.20
  -2  -4   0   42.60    3.40
   2  -4   0   42.90    2.80
  -2   4   0   45.60    3.90
   2   4   0   44.60    3.80
   2   4   0   41.80    3.30
   3  -4   0  110.89    6.10
  -3  -4   0  120.39    6.90
   3  -4   0  115.19    7.20
  -3  -4   0  103.89    6.10
   3   4   0  126.59    7.10
  -3   4   0  114.59    7.20
   3   4   0  112.19    7.00
   4  -4   0   62.89    5.50
  -4  -4   0   68.19    5.50
  -4  -4   0   73.39    4.90
   4   4   0   59.39    5.10
  -4   4   0   61.49    5.30
   4   4   0   64.29    5.40
   5  -4   0  258.47   13.60
  -5  -4   0  282.47   13.20
  -5  -4   0  303.37   14.90
   5  -4   0  274.27   13.70
   5  -4   0  265.37   14.50
  -5   4   0  271.67   13.50
  -5   4   0  260.17   14.20
  -5   4   0  270.67   14.10
   5   4   0  282.77   14.60
  -6  -4   0   17.50    4.00
   6  -4   0   12.60    3.50
  -6  -4   0   13.90    2.90
   6  -4   0   15.70    3.50
  -6   4   0   13.40    3.10
   6   4   0   10.60    3.30
  -6   4   0    7.80    2.60
  -6   4   0   11.60    3.20
   7  -4   0  156.38   10.90
  -7  -4   0  180.58   12.20
   7   4   0  158.88   11.70
  -7   4   0  145.49   10.50
  -7   4   0  171.68   11.10
  -7   4   0  187.38   11.30
  -8  -4   0    1.70    2.30
   8  -4   0   -0.10    1.80
   8   4   0    8.30    3.60
  -8   4   0    4.20    2.50
  -8   4   0    2.50    2.30
  -9  -4   0  161.18   13.10
   9  -4   0  144.59   11.80
  -9   4   0  153.88   11.90
   9   4   0  174.38   13.60
   0  -5   0   -0.40    0.40
   0  -5   0   -0.30    0.90
   0   5   0   -0.40    1.00
   1  -5   0    5.20    0.60
   1  -5   0    4.20    1.60
  -1  -5   0    6.50    1.70
  -1  -5   0    5.20    1.20
   1   5   0    5.70    1.90
  -1   5   0    8.10    2.10
   2  -5   0   26.50    3.20
   2  -5   0   23.90    1.90
  -2  -5   0   21.00    2.50
  -2   5   0   22.40    3.10
   2   5   0   21.00    2.50
   2   5   0   22.30    3.00
   3  -5   0    2.70    1.10
  -3  -5   0    2.20    1.40
  -3  -5   0    2.00    1.10
   3  -5   0    4.30    1.80
  -3   5   0    4.20    1.90
   3   5   0   -0.30    1.10
   3   5   0    1.80    1.30
  -4  -5   0   96.69    7.00
  -4  -5   0  110.99    6.50
   4  -5   0   97.69    7.60
   4  -5   0  100.09    6.20
  -4   5   0  105.89    7.50
   4   5   0  105.39    7.30
   4   5   0  105.49    7.20
  -5  -5   0   65.19    6.00
   5  -5   0   64.39    6.20
  -5  -5   0   64.29    5.20
   5   5   0   72.49    6.30
  -5   5   0   72.29    6.30
  -5   5   0   79.99    5.70
   5   5   0   56.99    5.60
  -5   5   0   64.79    6.20
  -6  -5   0   64.59    5.30
  -6  -5   0   41.30    5.50
   6  -5   0   58.19    6.20
  -6   5   0   50.79    5.70
   6   5   0   63.29    6.40
  -6   5   0   56.19    5.40
  -6   5   0   64.09    6.30
   7  -5   0   21.60    4.50
   7  -5   0   30.50    5.70
  -7  -5   0   22.40    4.80
  -7   5   0   29.30    5.30
   7   5   0   26.60    5.30
  -7   5   0   26.10    4.70
  -7   5   0   27.00    5.20
   8  -5   0  160.58   11.50
  -8  -5   0  168.78   12.80
  -8   5   0  158.68   11.70
   8   5   0  149.88   12.30
  -8   5   0  167.28   11.60
   9  -5   0    3.20    2.80
  -9  -5   0    6.40    3.50
   9   5   0    5.80    3.70
   0  -6   0    9.10    2.20
   0  -6   0    9.00    1.00
   0   6   0    7.20    2.30
  -1  -6   0  589.94   22.50
   1  -6   0  605.34   21.70
  -1  -6   0  598.34   24.20
   1  -6   0  586.74   24.60
  -1   6   0  580.84   25.20
   1   6   0  595.64   25.20
   2  -6   0    9.10    2.40
  -2  -6   0    7.90    1.80
  -2  -6   0    6.80    1.90
   2  -6   0    8.90    1.20
  -2   6   0    7.30    2.40
   2   6   0    8.50    2.40
   3  -6   0   56.89    3.70
  -3  -6   0   59.09    4.60
  -3  -6   0   54.59    4.50
   3  -6   0   51.69    5.10
   3   6   0   56.49    4.60
   3   6   0   53.09    5.10
  -3   6   0   56.49    5.40
   4  -6   0   78.09    5.20
   4  -6   0   79.69    6.70
  -4  -6   0   65.49    5.30
  -4  -6   0   75.99    6.00
   4   6   0   89.19    6.90
   4   6   0   75.19    6.00
  -4   6   0   65.99    6.10
  -5  -6   0  291.87   14.20
  -5  -6   0  274.77   15.20
   5  -6   0  309.97   14.30
   5  -6   0  277.37   15.90
   5   6   0  289.67   15.40
   5   6   0  304.77   15.80
  -5   6   0  311.27   14.20
  -5   6   0  292.07   15.90
  -6  -6   0    2.40    2.00
   6  -6   0    1.10    2.00
   6  -6   0    1.90    1.90
   6   6   0    2.00    1.70
  -6   6   0    1.60    1.60
   6   6   0    0.90    2.00
  -6   6   0    4.80    2.50
  -6   6   0    3.60    2.30
  -7  -6   0  171.98   12.20
   7  -6   0  158.18   12.10
  -7   6   0  179.18   12.40
  -7   6   0  157.38   11.50
   7   6   0  164.08   12.10
  -8  -6   0    5.60    3.10
   8  -6   0    2.90    2.50
   8   6   0    7.50    3.60
  -8   6   0   10.60    4.00
  -9  -6   0  176.68   14.10
   0  -7   0    0.80    0.50
   0  -7   0   -0.10    1.00
   0   7   0   -1.90    0.90
   1  -7   0  210.48   11.30
  -1  -7   0  209.18    9.10
  -1  -7   0  211.08   10.90
  -1   7   0  217.58   12.10
   1   7   0  201.28   11.80
  -2  -7   0   -0.40    0.90
   2  -7   0    0.60    0.40
  -2  -7   0    0.80    0.90
   2  -7   0   -1.40    0.80
   2   7   0    0.60    1.30
  -2   7   0   -0.90    0.90
   3  -7   0    1.10    0.80
  -3  -7   0   -0.20    0.80
   3  -7   0    1.00    1.50
  -3   7   0   -1.00    1.30
   3   7   0   -0.30    1.10
  -4  -7   0  121.29    7.80
   4  -7   0  121.59    6.80
   4  -7   0  112.69    8.90
  -4  -7   0  123.99    8.10
   4   7   0  132.79    9.20
   4   7   0  140.19    8.60
  -4   7   0  125.79    9.10
   5  -7   0   73.09    7.20
  -5  -7   0   58.19    5.80
  -5  -7   0   61.99    5.50
   5   7   0   66.69    6.20
   5   7   0   60.59    6.20
  -5   7   0   68.09    6.60
   6  -7   0   10.80    3.60
  -6  -7   0    5.30    2.60
   6   7   0    5.90    2.60
  -6   7   0    4.60    2.60
  -6   7   0   14.70    4.20
   6   7   0    4.00    2.70
  -7  -7   0   -0.20    1.80
   7  -7   0   -0.60    1.80
   7   7   0    1.40    1.80
  -7   7   0    1.00    2.10
   7   7   0    0.30    2.20
  -7   7   0    1.20    1.70
   8  -7   0   65.19    8.70
  -8  -7   0   79.69    8.50
  -8   7   0   70.19    8.10
  -9  -7   0    1.50    2.70
  -9   7   0   -0.10    3.00
   0  -8   0  195.18   10.90
   0  -8   0  185.48    7.50
   0   8   0  178.88   11.30
   1  -8   0   -0.90    1.00
  -1  -8   0    0.00    0.60
  -1  -8   0   -0.60    0.80
   1   8   0   -0.20    1.20
  -1   8   0   -0.10    1.30
  -2  -8   0  160.48    8.10
  -2  -8   0  156.98    9.40
   2  -8   0  161.88   10.20
  -2   8   0  152.18   10.50
   2   8   0  152.18   10.30
  -3  -8   0    0.80    1.10
  -3  -8   0   -0.10    1.00
   3  -8   0   -0.30    1.30
   3   8   0   -0.50    1.30
  -3   8   0    1.20    1.60
  -4  -8   0  106.19    7.40
  -4  -8   0   97.69    7.10
   4  -8   0   96.19    8.30
   4   8   0   98.89    8.20
  -4   8   0  105.29    8.70
  -5  -8   0   61.79    5.90
   5  -8   0   53.19    6.60
  -5  -8   0   74.39    6.00
  -5   8   0   51.99    6.40
   5   8   0   59.49    6.50
  -6  -8   0   19.00    4.40
   6  -8   0   16.00    4.50
   6   8   0   20.00    4.70
  -6   8   0   18.10    4.60
  -6   8   0   19.80    4.90
   7  -8   0   22.30    5.50
  -7  -8   0   21.10    5.00
  -7   8   0   28.00    5.90
   7   8   0   24.40    5.10
  -7   8   0   30.60    6.00
   8  -8   0   19.10    5.70
  -8  -8   0   13.70    4.40
  -8   8   0   16.50    5.10
   0  -9   0   -0.30    1.10
   0   9   0   -0.90    1.40
   1  -9   0  248.88   13.70
  -1  -9   0  251.27   13.60
  -1   9   0  250.67   14.70
   1   9   0  254.87   14.70
   2  -9   0    0.20    1.30
  -2  -9   0    0.90    1.10
  -2  -9   0   -0.80    0.90
   2   9   0   -0.20    1.40
  -2   9   0   -0.10    1.50
   3  -9   0  149.29   10.00
  -3  -9   0  114.09    7.20
  -3  -9   0  121.69    8.30
  -3   9   0  114.19    9.40
   3   9   0   97.29    8.60
  -4  -9   0   38.50    4.50
   4  -9   0   31.20    5.70
   4   9   0   31.10    5.60
  -4   9   0   26.90    5.50
   5  -9   0  113.59   10.00
  -5  -9   0  123.19    9.00
   5   9   0  145.59   10.80
  -5   9   0  121.39   10.20
   6  -9   0   12.70    4.30
  -6  -9   0   10.50    3.40
  -6   9   0   12.60    4.00
   6   9   0    7.40    3.30
   7  -9   0    3.30    3.00
  -7  -9   0    4.90    3.10
  -7   9   0    3.80    3.00
  -7   9   0    8.70    3.90
   7   9   0    6.70    3.20
  -8  -9   0   52.99    7.40
   8  -9   0   63.79    8.70
  -8   9   0   64.99    8.80
   0 -10   0  219.88   13.00
   0  10   0  230.38   14.40
  -1 -10   0    0.80    1.50
   1 -10   0   -1.20    1.10
  -1  10   0   -0.20    1.40
   1  10   0    0.50    1.70
   2 -10   0  104.29    8.50
  -2 -10   0  101.79    7.70
  -2  10   0  102.19    9.00
   2  10   0   87.69    8.40
  -3 -10   0   30.70    4.30
   3 -10   0   30.60    4.70
   3  10   0   41.70    5.80
  -3  10   0   38.80    5.70
   4 -10   0  108.99    9.70
  -4 -10   0  119.19    8.70
  -4 -10   0  131.59    8.60
  -4  10   0  116.29   10.10
   4  10   0   99.39    9.20
   5 -10   0    1.60    2.30
  -5 -10   0    2.50    1.70
   5  10   0    0.70    2.20
  -5  10   0    0.60    2.10
  -6 -10   0   44.80    5.60
   6 -10   0   60.29    7.70
  -6  10   0   46.10    6.70
   6  10   0   36.10    6.80
   7 -10   0    3.80    3.20
  -7 -10   0    2.00    2.20
  -7  10   0    7.70    3.80
   7  10   0    4.20    3.20
  -7  10   0    2.00    2.90
   0 -11   0   -0.40    1.30
   0  11   0   -0.50    1.60
   1 -11   0   30.30    5.50
  -1 -11   0   30.50    4.60
  -1  11   0   27.00    5.70
   1  11   0   24.00    5.30
   2 -11   0   -0.20    1.30
  -2 -11   0   -1.60    1.20
   2  11   0    0.30    2.10
  -2  11   0    2.70    2.40
  -3 -11   0   11.60    3.30
   3 -11   0   11.90    3.80
  -3  11   0    6.00    3.30
   3  11   0    7.00    3.20
   4 -11   0   17.10    4.70
  -4 -11   0   15.10    3.70
   4  11   0   15.80    4.70
  -4  11   0   13.60    4.50
   5 -11   0   28.50    6.40
   5  11   0   19.70    5.30
  -5  11   0   30.80    6.70
   6 -11   0   31.70    7.10
  -6  11   0   27.60    6.20
   6  11   0   22.70    5.60
  -7 -11   0   18.80    4.90
   7 -11   0    9.90    4.70
  -7  11   0    8.80    4.50
  -7  11   0   13.90    5.10
   0 -12   0   62.79    6.80
   0  12   0   59.59    7.50
   1 -12   0    1.20    2.00
  -1 -12   0   -0.40    1.40
  -1  12   0    0.70    2.40
   1  12   0    0.40    1.90
  -2 -12   0   71.49    7.20
   2 -12   0   87.89    8.30
  -2  12   0   69.39    8.30
   2  12   0   59.29    7.60
  -3 -12   0    4.40    2.40
   3 -12   0    2.40    2.20
   3  12   0    4.50    2.80
  -3  12   0    2.00    2.60
  -4 -12   0    8.20    2.90
   4 -12   0   10.50    4.00
  -4  12   0    8.00    4.20
   4  12   0    9.10    3.90
   5 -12   0    1.90    2.80
   5  12   0   -0.30    2.50
  -5  12   0    2.00    3.10
   6 -12   0   14.10    5.30
   6  12   0    7.00    4.00
  -6  12   0   12.50    4.90
   0 -13   0   -0.80    1.50
   0  13   0   -1.60    1.90
  -1 -13   0   80.49    8.00
   1 -13   0   86.59    8.40
  -1  13   0   58.49    8.10
   1  13   0   63.89    8.30
   2 -13   0    4.40    2.90
  -2 -13   0   10.50    3.60
   2  13   0   13.70    4.70
  -2  13   0    7.90    4.00
  -3 -13   0   15.30    4.00
   3 -13   0   25.00    5.70
  -3  13   0   24.20    6.20
   3  13   0   11.00    4.20
   4 -13   0   10.40    4.30
  -4  13   0   11.00    4.70
   4  13   0   14.20    5.20
   5 -13   0    3.80    3.70
  -5  13   0    6.20    4.70
   5  13   0    5.50    3.60
   0 -14   0   66.39    7.90
   0  14   0   76.69    9.20
   1 -14   0   -1.60    2.10
  -1 -14   0   -0.60    2.20
  -1  14   0    1.50    2.70
   1  14   0   -1.70    2.40
   2 -14   0   11.00    4.10
  -2 -14   0   15.80    4.40
  -2  14   0   17.70    5.80
   2  14   0   10.30    4.30
   3 -14   0    9.50    4.10
  -3 -14   0   14.30    4.30
   3  14   0    6.50    4.10
  -3  14   0   19.90    6.00
   4 -14   0   12.40    4.80
  -4  14   0    9.30    4.80
   4  14   0   14.10    5.30
   0 -15   0   -0.60    2.00
   0  15   0    0.00    3.30
   1 -15   0   12.70    4.70
  -1 -15   0    9.50    4.00
  -1  15   0   11.10    5.00
   1  15   0   17.40    6.00
   2 -15   0    8.20    4.10
  -2 -15   0   13.20    4.80
   2  15   0    7.70    4.20
  -2  15   0    7.00    4.60
   3 -15   0    6.70    4.20
  -3 -15   0   10.30    4.10
   3  15   0    6.50    3.90
  -3  15   0    3.00    3.70
   0  16   0   -1.30    3.30
  10   0  -1   -0.30    2.70
 -10   0   1    1.90    2.90
  -9   0   1    0.90    2.50
   9   0  -1    1.10    2.60
   8   0  -1    0.00    2.00
  -8   0   1    0.40    2.00
   7   0  -1    9.20    3.30
  -7   0   1   10.80    3.40
  -7   0   1    6.00    2.30
  -6   0   1   -0.60    1.10
   6   0  -1   -0.20    1.30
  -6   0   1   -0.60    0.80
  -5   0   1    6.00    1.70
   5   0  -1    1.70    1.70
  -5   0   1    5.10    1.90
  -4   0   1   -1.20    0.50
  -4   0   1    0.30    0.90
   4   0  -1   -0.40    1.00
  -3   0   1   97.79    5.10
   3   0  -1   87.69    5.60
  -3   0   1   99.59    5.80
   3   0  -1   94.69    6.60
  -2   0   1    1.00    0.90
  -2   0   1   -0.70    0.60
   2   0  -1   -0.10    0.70
   2   0  -1    0.20    0.90
  -1   0   1   14.30    1.30
  -1   0   1   14.40    1.00
   1   0  -1   13.20    1.30
   1   0  -1   15.10    1.40
   1   0  -1   15.60    1.10
   1   0   1   45.30    3.20
   1   0   1   45.50    2.60
  -1   0  -1   43.00    3.10
   2   0   1   -3.80    0.90
   2   0   1   -3.20    0.70
  -2   0  -1   -1.60    1.00
   3   0   1    0.80    0.90
   3   0   1   -0.70    0.90
  -3   0  -1    1.50    1.10
   4   0   1    0.70    1.30
  -4   0  -1   -1.00    0.80
   4   0   1    0.30    0.90
   5   0   1   72.39    6.20
   5   0   1   77.59    5.30
  -5   0  -1   75.49    5.70
  -6   0  -1   -1.10    1.10
   6   0   1    0.00    1.40
   6   0   1    0.80    1.20
  -6   0  -1   -1.20    0.90
   7   0   1    1.00    1.90
  -7   0  -1   -1.80    1.30
  -7   0  -1    2.20    1.80
   7   0   1    1.70    1.80
   8   0   1    1.30    2.20
  -8   0  -1    0.80    2.00
   9   0   1    9.10    4.20
  -9   0  -1    8.30    3.50
  10  -1  -1   -0.10    2.60
 -10  -1   1    2.10    2.90
  10   1  -1   -2.40    2.40
 -10   1   1    2.30    2.90
  -9  -1   1    6.40    3.40
   9  -1  -1    0.10    2.10
  -9   1   1    5.00    3.10
   9   1  -1    1.10    2.30
  -8  -1   1    2.40    2.00
   8  -1  -1    0.90    1.90
   8   1  -1    3.30    2.60
  -8   1   1    3.00    2.30
   7  -1  -1   -0.70    1.40
  -7  -1   1    0.60    1.70
  -7   1   1    1.40    1.90
  -7   1   1    0.50    1.30
   7   1  -1   -0.80    1.50
  -6  -1   1    0.90    1.50
  -6  -1   1   -0.80    0.80
   6  -1  -1   -1.10    0.90
  -6   1   1   -0.10    0.90
  -6   1   1   -0.40    1.10
   6   1  -1    0.00    1.30
   5  -1  -1    0.20    1.30
  -5  -1   1   -0.70    0.80
  -5  -1   1    1.20    1.30
   5   1  -1    0.50    1.30
  -5   1   1    1.70    1.40
  -5   1   1    2.40    1.20
   4  -1  -1   58.29    4.70
  -4  -1   1   54.09    3.90
   4  -1  -1   62.59    4.60
  -4  -1   1   54.19    4.70
   4   1  -1   59.49    5.90
  -4   1   1   57.09    4.60
  -4   1   1   53.69    4.10
   4   1  -1   63.49    5.10
   3  -1  -1    2.00    1.20
   3  -1  -1    3.10    1.20
  -3  -1   1    3.50    1.00
  -3  -1   1    6.40    1.70
   3   1  -1    3.20    1.40
  -3   1   1    3.90    1.30
  -3   1   1    4.50    1.40
   3   1  -1    2.20    1.10
   2  -1  -1   65.29    3.90
   2  -1  -1   65.29    3.80
  -2  -1   1   54.39    3.80
  -2  -1   1   68.69    3.30
   2   1  -1   72.89    4.10
   2   1  -1   62.79    4.00
  -2   1   1   69.59    3.80
  -1  -1   1  121.89    5.30
  -1  -1   1  117.99    4.80
   1  -1  -1  129.59    5.50
  -1   1   1  125.19    5.10
   1   1  -1  127.29    5.60
  -1   1   1  121.09    5.50
   0  -1   1   98.39    4.20
   0  -1  -1  105.49    4.40
   0   1  -1  104.59    4.40
   1  -1   1   25.90    2.00
  -1  -1  -1   24.00    1.80
   1   1   1   19.30    1.80
  -1   1  -1   25.70    1.90
   1   1   1   23.50    1.60
  -1   1  -1   25.60    1.70
   2  -1   1  154.08    7.60
   2  -1   1  159.68    7.70
   2  -1   1  171.78    7.10
  -2  -1  -1  155.28    7.20
   2   1   1  147.99    7.60
  -2   1  -1  150.08    7.00
   2   1   1  156.98    7.00
  -2   1  -1  177.38    7.70
   3  -1   1   39.20    3.00
  -3  -1  -1   38.30    3.10
   3  -1   1   40.50    3.60
   3   1   1   34.60    3.50
  -3   1  -1   37.10    3.20
   3   1   1   41.90    3.10
  -4  -1  -1   -0.60    0.90
   4  -1   1    0.50    0.90
   4  -1   1    0.90    1.30
   4   1   1    2.80    1.30
   4   1   1    0.00    1.20
  -4   1  -1   -0.20    1.00
   5  -1   1    3.60    1.90
  -5  -1  -1    2.60    1.40
   5  -1   1    4.90    1.70
   5   1   1    4.20    1.60
   5   1   1    2.70    1.80
  -5   1  -1    5.30    1.80
   6  -1   1   20.60    4.10
  -6  -1  -1   23.40    4.40
   6  -1   1   28.50    3.40
  -6  -1  -1   25.70    3.50
  -6   1  -1   16.30    3.50
   6   1   1   27.70    3.40
   6   1   1   26.30    4.80
  -6   1  -1   21.30    4.30
   7  -1   1    1.30    1.40
  -7  -1  -1   -0.20    1.60
  -7  -1  -1    0.20    1.30
   7  -1   1    1.10    1.60
  -7   1  -1   -0.30    1.20
  -7   1  -1   -0.20    1.60
   7   1   1   -1.20    1.70
   8  -1   1    8.30    3.50
  -8  -1  -1    5.20    2.90
  -8   1  -1    1.30    1.80
   8   1   1    4.70    2.90
  -8   1  -1   10.00    3.60
   9  -1   1    1.80    2.70
  -9  -1  -1   -2.50    1.80
   9   1   1    1.90    2.80
  -9   1  -1    4.10    2.90
  10  -2  -1    1.30    2.90
 -10  -2   1    6.50    3.80
 -10   2   1    3.50    2.80
  10   2  -1    0.60    2.60
   9  -2  -1    1.00    2.40
  -9  -2   1    4.00    2.80
   9   2  -1    4.30    2.80
  -9   2   1    1.90    2.40
   8  -2  -1    1.90    2.10
  -8  -2   1    1.10    2.10
  -8   2   1   -0.40    1.70
   8   2  -1    1.10    2.10
  -7  -2   1   -1.10    1.40
   7  -2  -1   -1.60    1.30
   7   2  -1   -0.70    1.30
  -7   2   1   -0.70    1.50
  -7   2   1    0.00    1.40
  -7   2   1   -0.60    1.00
  -6  -2   1    7.20    2.50
   6  -2  -1    7.60    2.60
  -6  -2   1    6.90    2.00
  -6   2   1    5.20    2.10
  -6   2   1   11.70    3.00
  -6   2   1   12.10    2.90
   6   2  -1    5.50    2.40
  -5  -2   1    0.40    0.90
   5  -2  -1    0.10    0.90
   5  -2  -1   -0.30    1.00
   5  -2  -1    0.70    1.10
  -5  -2   1   -0.90    0.90
  -5   2   1   -0.60    0.60
   5   2  -1   -0.10    1.10
  -5   2   1   -0.20    1.10
   5   2  -1   -0.20    0.90
   4  -2  -1   36.70    3.70
   4  -2  -1   41.20    3.90
  -4  -2   1   43.90    3.30
  -4  -2   1   39.10    4.00
   4  -2  -1   38.00    3.60
  -4   2   1   35.10    3.50
   4   2  -1   36.30    3.60
  -4   2   1   31.40    3.40
   4   2  -1   38.40    4.00
   3  -2  -1   -0.20    0.70
  -3  -2   1    0.50    0.70
  -3  -2   1    0.70    1.10
   3  -2  -1    1.60    1.20
   3  -2  -1    0.80    0.80
   3   2  -1    0.00    0.80
  -3   2   1    1.90    1.20
   3   2  -1    0.60    1.00
  -3   2   1    0.40    0.80
  -2  -2   1   19.00    1.60
   2  -2  -1   19.90    2.20
   2  -2  -1   16.60    2.00
  -2  -2   1   19.20    2.20
   2   2  -1   18.50    2.10
  -2   2   1   19.30    2.20
   2   2  -1   17.70    2.20
  -2   2   1   19.10    1.90
   1  -2  -1   12.30    1.50
  -1  -2   1    8.20    1.10
   1  -2  -1    9.90    0.90
  -1   2   1    9.40    0.90
  -1   2   1   10.20    1.80
   1   2  -1   11.90    1.70
   0  -2   1   48.90    2.70
   0  -2   1   47.80    2.30
   0  -2  -1   47.00    2.80
   0   2   1   46.90    2.20
   0   2  -1   46.20    3.00
   0   2   1   46.70    2.90
   1  -2   1    0.80    0.90
  -1  -2  -1    0.10    0.60
   1  -2   1    0.90    0.60
   1   2   1    0.10    0.60
  -1   2  -1   -0.10    0.60
   2  -2   1   19.50    2.40
  -2  -2  -1   19.90    2.10
   2   2   1   19.30    2.30
  -2   2  -1   18.40    2.00
  -3  -2  -1   11.70    1.80
   3  -2   1    6.80    2.00
   3  -2   1   13.00    2.40
   3   2   1    7.70    1.70
   3   2   1   12.40    2.50
  -3   2  -1   10.90    2.10
  -3   2  -1   11.90    2.40
   4  -2   1   -0.40    0.70
   4  -2   1    0.60    1.10
  -4  -2  -1    0.40    0.80
   4  -2   1   -0.40    1.00
  -4   2  -1   -0.80    0.80
   4   2   1    0.90    0.90
  -4   2  -1    0.80    1.00
   4   2   1   -0.90    1.00
  -5  -2  -1    5.40    2.00
  -5  -2  -1    3.00    1.50
   5  -2   1    1.10    1.50
   5  -2   1    3.10    1.30
   5   2   1    4.20    1.70
  -5   2  -1    5.40    2.00
  -5   2  -1    2.10    1.30
   5   2   1    0.70    1.50
  -6  -2  -1    9.70    3.00
  -6  -2  -1   15.30    3.20
   6  -2   1   18.50    3.40
   6  -2   1   10.10    3.10
   6   2   1   16.50    3.30
   6   2   1   10.40    3.20
  -6   2  -1   11.00    2.80
  -6   2  -1    9.60    2.80
   7  -2   1    8.20    2.30
   7  -2   1    5.10    2.50
  -7  -2  -1    8.30    3.00
  -7  -2  -1    6.90    2.60
  -7   2  -1   11.20    3.10
  -7   2  -1   12.40    3.60
   7   2   1    8.10    3.20
  -8  -2  -1    0.30    2.00
   8  -2   1    2.30    2.40
  -8   2  -1    1.10    1.80
  -8   2  -1    0.20    1.80
   8   2   1    3.20    2.50
  -9  -2  -1    0.90    2.60
   9  -2   1    2.40    2.70
  -9   2  -1    1.90    2.60
   9   2   1   -1.80    2.00
  -9  -3   1    2.60    2.90
   9  -3  -1    6.40    3.50
  -9   3   1    5.80    3.10
   9   3  -1    0.10    2.50
   8  -3  -1    2.40    2.00
  -8  -3   1    0.90    1.90
   8   3  -1    0.40    1.90
  -8   3   1    0.10    1.80
  -8   3   1    1.40    1.80
   7  -3  -1    2.50    1.90
  -7  -3   1    0.80    1.90
  -7   3   1    0.60    1.40
  -7   3   1    1.90    1.70
   7   3  -1    2.60    2.40
  -7   3   1    5.50    2.20
  -6  -3   1   10.70    3.20
   6  -3  -1    9.50    2.80
   6  -3  -1    7.20    2.40
  -6  -3   1   10.80    2.40
   6  -3  -1   13.60    3.40
   6   3  -1   12.30    3.30
  -6   3   1   11.10    3.00
  -6   3   1   10.30    2.90
  -6   3   1    4.50    2.00
  -5  -3   1   -0.30    1.00
   5  -3  -1    0.20    1.20
   5  -3  -1    0.80    1.20
   5  -3  -1    0.50    1.10
  -5  -3   1    0.60    0.90
  -5   3   1   -0.10    1.10
  -5   3   1    0.10    1.00
   5   3  -1   -0.10    1.40
   5   3  -1   -0.30    1.10
  -5   3   1    0.50    1.20
  -4  -3   1    5.40    2.00
   4  -3  -1    4.80    1.80
   4  -3  -1    8.10    2.10
   4  -3  -1    3.30    1.60
  -4  -3   1    6.60    1.60
  -4   3   1    8.10    2.10
   4   3  -1    7.30    2.20
  -4   3   1    6.00    1.90
  -4   3   1    6.00    1.90
   4   3  -1    5.70    2.00
  -3  -3   1   23.70    2.20
  -3  -3   1   18.80    2.60
   3  -3  -1   24.70    2.90
   3  -3  -1   25.10    2.80
   3   3  -1   20.40    2.80
   3   3  -1   21.30    2.70
  -3   3   1   19.40    2.20
  -3   3   1   18.20    2.70
  -2  -3   1    1.90    1.10
   2  -3  -1   -0.50    0.80
   2  -3  -1   -0.90    0.50
  -2  -3   1    0.10    0.70
  -2   3   1    1.10    0.70
   2   3  -1    0.60    0.90
   2   3  -1    0.80    1.00
  -2   3   1   -1.20    1.00
   1  -3  -1  111.49    5.80
  -1  -3   1  105.09    5.30
   1  -3  -1  116.09    4.30
  -1   3   1  109.09    4.30
   1   3  -1  105.19    6.00
  -1   3   1  113.39    6.10
   0  -3   1   51.49    3.20
   0  -3  -1   48.70    2.10
   0  -3   1   49.10    2.40
   0  -3  -1   43.10    3.10
   0   3   1   46.70    2.10
   0   3   1   38.50    3.30
   0   3  -1   48.30    3.40
   1  -3   1   39.10    3.20
   1  -3   1   42.70    2.40
  -1  -3  -1   39.60    3.00
   1   3   1   38.80    2.70
  -1   3  -1   42.30    3.30
   1   3   1   40.90    3.20
  -2  -3  -1   14.70    1.90
   2  -3   1   14.20    1.80
   2  -3   1   16.00    2.30
   2   3   1   14.60    2.00
  -2   3  -1   14.60    2.10
  -3  -3  -1   16.90    2.20
   3  -3   1   14.10    2.80
   3   3   1   19.20    2.70
  -3   3  -1   21.00    2.80
  -3   3  -1   18.20    2.50
  -4  -3  -1    0.90    1.00
  -4  -3  -1    1.40    1.30
   4  -3   1    1.30    1.30
   4  -3   1   -1.40    0.90
  -4   3  -1    1.50    1.20
  -4   3  -1    0.10    0.80
   4   3   1   -0.10    0.90
   4   3   1    1.40    1.40
  -5  -3  -1    4.50    2.00
   5  -3   1    1.60    1.40
  -5  -3  -1    0.70    1.10
   5  -3   1    1.00    1.20
   5  -3   1    2.50    1.80
  -5   3  -1    2.40    1.60
   5   3   1    1.60    1.50
  -5   3  -1    2.50    1.40
   5   3   1    0.50    1.20
   6  -3   1    1.10    1.50
  -6  -3  -1   -0.70    1.10
   6  -3   1    0.10    1.20
  -6  -3  -1    0.30    1.50
  -6   3  -1   -0.40    1.30
   6   3   1    0.10    1.30
  -6   3  -1   -0.80    1.10
   6   3   1    0.50    1.60
   7  -3   1    1.80    1.70
  -7  -3  -1   -0.30    1.40
  -7  -3  -1    0.10    1.30
   7  -3   1    3.30    2.10
  -7   3  -1    2.20    1.80
  -7   3  -1   -1.50    1.20
   7   3   1   -0.70    1.80
  -8  -3  -1    1.60    2.20
   8  -3   1    1.00    2.30
   8   3   1    2.70    2.60
  -8   3  -1    1.80    2.10
  -8   3  -1   -0.30    1.60
  -9  -3  -1   -1.40    2.20
   9  -3   1    2.50    2.70
   9   3   1    1.70    2.50
  -9   3  -1    1.40    2.40
  -9  -4   1   17.90    5.10
   9  -4  -1   12.60    4.00
  -9   4   1   12.60    4.00
   9   4  -1   24.90    6.00
  -8  -4   1   14.40    4.40
   8  -4  -1   11.60    3.60
   8   4  -1   13.80    4.30
  -8   4   1    6.50    2.80
  -8   4   1   10.20    3.20
  -7  -4   1   50.09    6.20
   7  -4  -1   39.80    5.10
   7  -4  -1   41.00    5.40
   7  -4  -1   53.79    5.40
  -7   4   1   46.20    5.40
  -7   4   1   54.39    5.60
   7   4  -1   45.50    6.00
  -7   4   1   51.69    5.90
   6  -4  -1   12.70    3.40
   6  -4  -1   17.50    3.60
  -6  -4   1   14.80    2.90
  -6  -4   1   19.90    4.00
   6  -4  -1   22.20    4.00
   6   4  -1   15.20    3.90
   6   4  -1   18.80    3.70
  -6   4   1   14.70    3.60
  -6   4   1   16.70    3.40
  -6   4   1   14.80    3.60
   5  -4  -1   24.60    3.40
   5  -4  -1   23.50    3.50
  -5  -4   1   24.10    4.20
  -5  -4   1   24.10    2.80
  -5   4   1   26.20    3.60
   5   4  -1   26.70    3.60
  -5   4   1   23.70    3.60
  -5   4   1   15.80    3.00
   5   4  -1   17.00    3.60
  -4  -4   1    0.90    1.10
   4  -4  -1    0.50    1.10
   4  -4  -1    0.00    0.80
   4  -4  -1   -0.80    0.90
  -4  -4   1    0.70    0.80
  -4   4   1    2.00    1.40
   4   4  -1    1.30    1.30
  -4   4   1    0.40    0.90
   4   4  -1   -0.30    1.00
   3  -4  -1   77.89    4.70
  -3  -4   1   87.59    5.60
  -3  -4   1   73.59    4.70
   3  -4  -1   88.39    5.90
  -3   4   1   85.29    6.00
  -3   4   1   79.59    4.70
   3   4  -1   81.99    5.60
   3   4  -1   79.99    5.80
   2  -4  -1   17.90    1.50
  -2  -4   1   11.80    1.90
   2  -4  -1   11.60    2.30
  -2  -4   1   15.60    1.90
  -2   4   1   17.90    2.70
  -2   4   1   12.60    1.40
   2   4  -1   11.30    2.40
   1  -4  -1   12.80    2.00
  -1  -4   1   10.30    1.90
  -1  -4   1   14.10    1.60
  -1   4   1   15.30    2.40
   1   4  -1   13.70    2.50
   0  -4  -1   27.70    2.80
   0  -4   1   28.70    1.90
   0  -4   1   35.50    2.90
   0  -4  -1   33.10    1.70
   0   4  -1   33.50    3.20
   0   4   1   27.70    3.00
   1  -4   1   -0.40    0.60
  -1  -4  -1   -1.80    0.80
   1  -4   1    0.20    0.50
  -1  -4  -1   -0.40    0.60
   1   4   1   -0.50    0.70
  -1   4  -1    0.30    1.10
   1   4   1    1.40    1.10
   2  -4   1   -0.60    0.70
  -2  -4  -1   -0.80    0.60
   2  -4   1   -1.20    0.90
  -2  -4  -1    0.10    1.00
   2   4   1    0.90    1.10
   2   4   1   -0.80    0.70
  -2   4  -1    0.00    1.00
  -3  -4  -1   14.60    2.10
  -3  -4  -1   10.40    2.30
   3  -4   1   13.20    2.10
   3  -4   1   11.40    2.60
   3   4   1   10.00    2.30
  -3   4  -1   14.40    2.90
  -4  -4  -1   -0.20    0.90
   4  -4   1    0.30    1.30
  -4  -4  -1   -0.30    1.10
  -4   4  -1    0.30    1.00
  -4   4  -1    1.60    1.30
   4   4   1    0.80    1.30
   5  -4   1   21.50    4.00
  -5  -4  -1   27.80    3.30
   5  -4   1   25.10    3.40
  -5  -4  -1   21.50    4.10
  -5   4  -1   28.60    3.90
  -5   4  -1   19.50    3.70
   5   4   1   23.00    4.20
   6  -4   1    0.90    1.70
  -6  -4  -1    0.60    1.50
   6  -4   1    0.80    1.60
  -6  -4  -1    0.90    1.40
   6   4   1    0.10    1.30
   6   4   1   -0.70    1.50
  -6   4  -1    1.10    1.60
  -6   4  -1   -0.30    1.40
  -7  -4  -1   -1.40    1.60
   7  -4   1    3.80    2.40
   7   4   1    0.60    1.70
  -7   4  -1    0.80    1.80
  -7   4  -1    1.00    1.70
   8  -4   1    8.60    3.40
  -8  -4  -1    2.40    2.70
  -8   4  -1    7.60    3.30
   8   4   1    3.60    3.00
  -8   4  -1    3.50    2.40
   9  -4   1   19.10    5.20
  -9  -4  -1   10.80    4.40
  -9   4  -1   16.70    4.60
   9   4   1   21.00    5.60
  -9  -5   1   11.40    4.30
   9  -5  -1    6.50    3.10
  -8  -5   1   10.70    3.80
   8  -5  -1   22.50    4.80
  -8   5   1   11.30    3.30
  -8   5   1   13.80    3.90
   8   5  -1   22.70    5.40
   7  -5  -1    0.00    1.90
   7  -5  -1    0.60    1.40
  -7  -5   1    1.60    2.00
  -7   5   1    0.50    1.40
   7   5  -1   -0.10    1.70
  -7   5   1   -0.40    1.60
  -7   5   1    0.20    1.80
   7   5  -1    3.10    2.30
  -6  -5   1   20.20    4.30
   6  -5  -1   15.90    3.90
   6   5  -1   18.70    3.80
  -6   5   1   14.00    3.50
  -6   5   1   17.60    3.50
  -6   5   1   22.90    4.60
   6   5  -1   21.10    4.40
   5  -5  -1    0.40    1.30
  -5  -5   1   -0.10    0.90
   5  -5  -1    1.20    1.50
  -5  -5   1   -0.90    1.30
  -5   5   1   -0.30    0.90
   5   5  -1   -0.80    1.30
  -5   5   1    0.00    1.20
   5   5  -1   -0.70    1.10
  -4  -5   1   24.80    3.40
  -4  -5   1   23.40    2.70
   4  -5  -1   32.10    3.10
   4  -5  -1   22.90    3.50
   4   5  -1   28.10    3.50
   4   5  -1   25.30    3.60
  -4   5   1   29.30    3.90
  -4   5   1   26.50    2.80
   3  -5  -1   19.10    2.90
  -3  -5   1   17.20    2.60
   3  -5  -1   22.60    2.20
  -3  -5   1   18.00    2.30
   3   5  -1   20.10    3.10
   3   5  -1   20.50    2.80
  -3   5   1   21.10    2.10
  -3   5   1   23.00    3.40
   2  -5  -1    0.40    1.00
  -2  -5   1    0.90    1.00
   2  -5  -1    0.70    0.50
  -2   5   1    0.20    1.20
  -2   5   1    0.20    0.50
   2   5  -1   -0.60    1.00
  -1  -5   1    2.30    1.20
  -1  -5   1    2.80    0.90
   1  -5  -1    4.00    1.50
  -1   5   1    3.60    1.60
   1   5  -1    6.70    2.10
   0  -5  -1   52.59    2.40
   0  -5   1   47.00    2.70
   0  -5  -1   52.19    4.10
   0  -5   1   45.90    3.80
   0   5  -1   47.80    4.30
   0   5   1   57.09    4.60
   1  -5   1    7.70    1.90
   1  -5   1    8.80    1.00
  -1  -5  -1   11.40    2.20
  -1  -5  -1    7.80    1.40
  -1   5  -1    6.80    2.10
   1   5   1    8.30    1.30
   1   5   1    5.10    1.80
   2  -5   1    1.30    1.40
  -2  -5  -1    0.80    1.10
   2  -5   1    0.70    0.70
   2   5   1    0.20    0.80
  -2   5  -1    0.70    1.20
   2   5   1    2.30    1.50
   3  -5   1    5.70    1.50
   3  -5   1    6.30    2.30
  -3  -5  -1    3.50    1.50
  -3  -5  -1    4.80    1.60
   3   5   1    3.00    1.50
  -3   5  -1    3.40    1.70
   3   5   1    4.50    1.80
  -4  -5  -1    0.60    0.90
  -4  -5  -1    0.70    1.20
   4  -5   1    0.00    1.00
   4  -5   1    2.30    1.60
   4   5   1    1.40    1.40
   4   5   1    0.60    1.20
  -4   5  -1    1.00    1.30
  -5  -5  -1   -0.90    0.90
   5  -5   1   -0.30    1.30
  -5  -5  -1    0.70    1.10
  -5   5  -1    0.10    1.30
   5   5   1   -0.70    1.20
  -5   5  -1    1.50    1.50
  -6  -5  -1    1.70    1.60
  -6  -5  -1    1.70    1.90
   6  -5   1    1.40    2.50
   6  -5   1    1.70    2.20
  -6   5  -1    3.20    2.00
  -6   5  -1    4.80    2.60
  -6   5  -1    1.90    1.70
   6   5   1    2.50    2.10
  -7  -5  -1    0.40    1.70
   7  -5   1    0.50    1.70
   7  -5   1    5.00    2.70
  -7   5  -1    3.40    2.30
  -7   5  -1    2.70    2.10
   7   5   1    2.80    2.40
  -8  -5  -1    8.10    3.40
   8  -5   1    6.60    3.30
  -8   5  -1    9.50    3.60
  -8   5  -1    9.90    3.50
   8   5   1   13.00    4.50
   9  -5   1    7.70    3.40
  -9  -5  -1    6.60    4.00
  -9   5  -1    3.90    3.40
   9   5   1    8.50    4.10
  -9  -6   1   28.40    6.60
   8  -6  -1    9.20    3.70
  -8  -6   1   10.20    3.80
  -8   6   1    6.60    3.40
   7  -6  -1   29.40    5.70
  -7  -6   1   27.30    5.40
  -7   6   1   27.30    5.40
  -7   6   1   41.50    5.50
   7   6  -1   35.40    6.30
   7   6  -1   27.70    5.20
   6  -6  -1    2.80    2.10
   6  -6  -1    6.50    2.30
  -6  -6   1    5.20    2.50
   6   6  -1    3.40    2.30
   6   6  -1    1.70    2.20
  -6   6   1    6.80    2.80
  -6   6   1    5.00    2.30
  -6   6   1    4.50    2.30
  -5  -6   1  117.69    7.50
  -5  -6   1  132.59    8.90
   5  -6  -1  126.29    9.40
   5  -6  -1  131.39    7.70
  -5   6   1  119.39    9.20
  -5   6   1  132.99    7.70
   5   6  -1  123.49    8.80
   5   6  -1  130.69    9.00
  -4  -6   1   -0.50    0.90
   4  -6  -1   -0.50    0.80
   4  -6  -1    0.70    1.30
  -4  -6   1    0.00    1.10
   4   6  -1   -0.50    1.00
   4   6  -1   -0.10    1.20
  -4   6   1    1.20    1.00
  -4   6   1   -0.50    1.20
   3  -6  -1   47.60    3.20
  -3  -6   1   43.90    4.10
  -3  -6   1   44.90    3.90
   3  -6  -1   45.00    4.60
  -3   6   1   50.69    3.20
  -3   6   1   49.90    5.00
   3   6  -1   56.19    5.20
  -2  -6   1   13.20    2.50
  -2  -6   1   16.80    2.10
   2  -6  -1   12.20    1.10
   2  -6  -1   14.20    2.90
  -2   6   1   13.40    1.10
   2   6  -1   16.50    3.30
  -2   6   1   14.20    3.10
  -1  -6   1  156.88    7.30
   1  -6  -1  164.68    9.00
  -1  -6   1  143.69    8.20
   1   6  -1  170.38    9.60
  -1   6   1  174.08    9.70
   0  -6   1    8.10    1.10
   0  -6   1    6.10    1.80
   0  -6  -1    8.40    2.10
   0  -6  -1    6.90    0.80
   0   6  -1    7.10    2.30
   0   6   1    6.70    2.20
  -1  -6  -1    0.90    1.10
  -1  -6  -1    1.80    0.80
   1  -6   1   -0.30    0.80
   1  -6   1    2.20    0.60
  -1   6  -1    1.80    1.50
   1   6   1    1.20    1.30
  -2  -6  -1   40.30    3.30
   2  -6   1   38.00    2.70
  -2  -6  -1   41.60    3.80
   2  -6   1   48.90    4.50
   2   6   1   38.30    3.30
  -2   6  -1   29.50    3.80
   2   6   1   34.90    4.00
  -3  -6  -1   10.10    2.30
  -3  -6  -1   10.90    2.40
   3  -6   1    9.80    2.80
   3  -6   1   13.20    1.90
   3   6   1   13.20    2.60
   3   6   1   11.20    2.80
  -3   6  -1   11.50    2.90
  -4  -6  -1    7.70    2.20
  -4  -6  -1   15.90    3.20
   4  -6   1    7.20    1.90
   4  -6   1    9.20    3.00
   4   6   1   11.20    2.90
  -4   6  -1    9.80    3.00
   4   6   1    5.10    2.00
   5  -6   1   12.70    3.60
   5  -6   1   12.60    2.90
  -5  -6  -1    8.50    2.70
  -5  -6  -1    7.00    2.30
   5   6   1   10.00    2.90
  -5   6  -1   14.70    3.70
  -5   6  -1    7.60    2.60
   5   6   1   12.20    3.30
  -6  -6  -1    0.50    1.50
   6  -6   1    3.90    2.50
  -6  -6  -1    0.60    1.60
   6   6   1   -0.70    1.50
  -6   6  -1    4.10    2.30
  -6   6  -1    2.80    2.00
  -6   6  -1    1.00    1.70
   7  -6   1   29.80    6.20
  -7  -6  -1   24.30    5.10
  -7   6  -1   17.00    4.40
   7   6   1   17.80    4.70
  -8  -6  -1    2.40    2.60
  -8   6  -1    3.30    2.60
   8   6   1    0.30    2.50
  -9  -6  -1   27.60    6.30
  -9   6  -1   20.40    5.30
   9   6   1   21.90    5.90
  -9  -7   1    6.80    4.00
   8  -7  -1   33.60    7.00
  -8  -7   1   26.10    5.90
  -8   7   1   27.30    6.10
  -7  -7   1    4.40    3.00
   7  -7  -1    5.60    3.10
   7   7  -1    8.10    3.10
  -7   7   1    3.50    2.90
  -7   7   1    3.90    3.10
  -6  -7   1   27.00    5.00
   6  -7  -1   34.10    5.20
  -6   7   1   28.50    5.50
   6   7  -1   24.90    4.80
  -6   7   1   20.90    4.70
  -5  -7   1   24.70    3.40
   5  -7  -1   30.90    4.60
  -5  -7   1   30.80    4.10
   5   7  -1   19.60    4.30
  -5   7   1   26.90    5.00
  -4  -7   1   48.70    4.50
  -4  -7   1   61.19    5.40
   4  -7  -1   60.69    4.30
   4  -7  -1   68.69    6.50
  -4   7   1   61.89    6.30
   4   7  -1   71.29    6.60
   3  -7  -1    4.80    2.00
   3  -7  -1    4.90    1.10
  -3  -7   1    5.70    2.00
   3   7  -1    6.40    2.30
  -3   7   1    3.30    2.00
  -2  -7   1   61.89    4.80
   2  -7  -1   48.40    4.90
  -2  -7   1   56.29    4.10
  -2   7   1   44.20    5.10
   2   7  -1   58.79    5.50
  -1  -7   1   43.10    4.20
  -1  -7   1   44.80    3.10
   1  -7  -1   42.80    4.40
  -1   7   1   39.90    4.70
   1   7  -1   44.40    4.80
   0  -7   1   -0.60    1.00
   0  -7  -1   -0.50    1.00
   0  -7  -1    0.20    0.40
   0  -7   1    0.70    0.50
   0   7  -1    0.20    1.20
   0   7   1    1.00    1.40
   1  -7   1   24.90    3.40
  -1  -7  -1   26.70    2.20
  -1  -7  -1   25.50    3.30
   1  -7   1   22.70    1.60
   1   7   1   23.40    3.50
  -1   7  -1   26.10    3.70
  -2  -7  -1   28.70    3.50
  -2  -7  -1   28.00    2.80
   2  -7   1   34.80    4.10
   2  -7   1   31.30    2.20
   2   7   1   27.80    2.90
  -2   7  -1   26.80    3.90
   2   7   1   24.70    3.70
   3  -7   1   13.80    3.30
  -3  -7  -1   10.60    2.50
   3  -7   1   11.80    2.00
   3   7   1   10.80    2.50
   3   7   1    6.80    2.50
  -3   7  -1   15.00    3.60
  -4  -7  -1   18.80    3.70
   4  -7   1   26.40    4.10
   4  -7   1   23.50    2.90
  -4  -7  -1   23.60    3.40
   4   7   1   24.10    3.40
  -4   7  -1   28.40    4.10
   4   7   1   22.10    4.20
   5  -7   1   22.00    3.20
   5  -7   1   20.00    4.60
  -5  -7  -1   24.40    3.40
  -5  -7  -1   19.70    4.20
   5   7   1    9.90    3.10
   5   7   1   18.00    4.00
  -5   7  -1   17.60    4.20
  -6  -7  -1    2.20    2.00
   6  -7   1    0.50    1.80
   6   7   1    0.80    1.90
  -6   7  -1   -1.00    1.80
  -6   7  -1    2.20    1.90
   6   7   1    0.50    1.90
  -7  -7  -1   10.10    3.50
   7  -7   1    4.70    2.90
  -7   7  -1    7.10    3.60
   7   7   1    5.90    3.30
  -8  -7  -1   24.40    5.70
   8  -7   1   25.70    6.20
  -8   7  -1   33.40    6.70
   8   7   1   18.60    5.30
   8  -8  -1    3.50    3.10
  -8  -8   1    4.70    3.00
  -8   8   1    2.20    3.20
  -7  -8   1   40.70    5.90
   7  -8  -1   45.30    6.70
   7   8  -1   41.60    5.90
  -7   8   1   44.50    6.40
  -7   8   1   55.49    6.80
  -6  -8   1   11.70    3.50
   6  -8  -1   16.10    4.50
  -6   8   1    6.60    3.00
   6   8  -1   10.40    3.60
  -5  -8   1  169.88   10.70
   5  -8  -1  167.28   11.70
   5   8  -1  159.38   11.40
  -5   8   1  168.38   11.70
  -4  -8   1   42.40    4.30
   4  -8  -1   45.50    5.50
  -4  -8   1   48.40    4.70
  -4   8   1   28.00    5.40
   4   8  -1   36.80    5.00
  -3  -8   1   37.30    4.10
  -3  -8   1   26.40    3.40
   3  -8  -1   34.70    4.50
  -3   8   1   28.50    4.40
   3   8  -1   33.20    4.60
  -2  -8   1   74.29    4.90
   2  -8  -1   65.39    6.00
  -2  -8   1   70.39    5.60
   2   8  -1   77.69    6.80
  -2   8   1   73.79    6.80
   1  -8  -1   29.70    3.90
  -1  -8   1   29.70    3.60
  -1  -8   1   25.70    2.40
  -1   8   1   31.90    4.30
   1   8  -1   24.30    3.90
   0  -8  -1   72.29    5.90
   0  -8   1   69.49    3.60
   0  -8   1   64.69    5.60
   0  -8  -1   68.29    3.10
   0   8  -1   71.79    6.50
   0   8   1   60.59    6.10
  -1  -8  -1   16.20    1.90
   1  -8   1   19.00    3.60
  -1  -8  -1   15.10    3.20
   1   8   1   17.90    3.90
  -1   8  -1   22.50    4.30
   2  -8   1   73.69    6.50
  -2  -8  -1   87.69    6.40
  -2  -8  -1   79.59    5.10
   2   8   1   73.39    6.70
  -2   8  -1   67.89    6.70
  -3  -8  -1    0.40    1.10
   3  -8   1   -1.00    1.30
  -3  -8  -1   -1.30    0.90
  -3   8  -1    2.40    1.90
   3   8   1   -1.00    1.10
   3   8   1    0.80    1.10
  -4  -8  -1   72.99    6.10
  -4  -8  -1   82.59    6.40
   4  -8   1   77.49    7.40
   4   8   1   74.39    7.10
  -4   8  -1   83.29    7.50
   4   8   1   76.39    6.30
  -5  -8  -1    1.80    1.60
  -5  -8  -1    2.70    1.80
   5  -8   1    2.30    2.20
   5   8   1    5.60    2.30
   5   8   1    1.60    2.40
  -5   8  -1    3.20    2.20
   6  -8   1   33.60    6.30
  -6  -8  -1   44.30    5.60
   6   8   1   28.30    5.20
  -6   8  -1   24.00    5.30
  -6   8  -1   23.60    5.10
   6   8   1   35.40    5.00
   7  -8   1   25.60    6.00
  -7  -8  -1   29.80    5.90
  -7   8  -1   41.50    6.30
   7   8   1   40.80    6.30
  -8  -8  -1   30.60    6.20
   8  -8   1   36.30    7.70
  -8   8  -1   34.80    7.10
   8   8   1   32.00    6.60
   8  -9  -1   32.00    7.00
  -8  -9   1   32.20    6.60
  -8   9   1   33.80    7.00
   7  -9  -1    0.90    2.70
  -7  -9   1    1.70    2.00
  -7   9   1    0.40    2.50
  -7   9   1    0.10    2.20
   7   9  -1   -0.20    2.10
  -6  -9   1   39.40    5.20
   6  -9  -1   31.60    6.40
   6   9  -1   45.70    6.20
  -6   9   1   37.10    5.80
   5  -9  -1   67.89    7.40
  -5  -9   1   62.39    6.00
   5   9  -1   66.69    7.30
  -5   9   1   41.80    6.10
  -4  -9   1   65.49    5.80
   4  -9  -1   72.79    7.20
  -4   9   1   63.99    7.20
   4   9  -1   69.19    7.20
  -3  -9   1  109.29    7.10
   3  -9  -1  111.29    8.70
  -3  -9   1  117.59    7.80
   3   9  -1   86.69    8.10
  -3   9   1  100.69    8.80
  -2  -9   1   22.00    3.50
   2  -9  -1   19.00    4.00
  -2  -9   1   26.40    2.80
  -2   9   1   19.50    4.40
   2   9  -1   19.90    4.40
  -1  -9   1  110.39    8.00
   1  -9  -1  126.19    8.70
  -1  -9   1  128.29    6.60
  -1   9   1  110.09    9.00
   1   9  -1  105.19    8.70
   0  -9  -1    0.60    1.30
   0  -9   1    0.80    1.30
   0   9  -1    1.00    1.60
   0   9   1    0.60    1.50
   1  -9   1  189.08   11.40
  -1  -9  -1  185.28   10.90
   1   9   1  161.78   11.50
  -1   9  -1  194.38   12.20
   2  -9   1    0.60    1.50
  -2  -9  -1   -0.40    1.10
  -2  -9  -1    0.10    0.90
  -2   9  -1    0.00    1.70
   2   9   1    0.10    1.40
  -3  -9  -1   82.09    5.90
   3  -9   1   75.29    7.20
  -3  -9  -1   75.89    6.50
  -3   9  -1   76.09    7.50
   3   9   1   79.19    7.40
  -4  -9  -1   62.39    5.80
   4  -9   1   58.09    6.80
  -4   9  -1   68.39    7.10
   4   9   1   61.39    6.70
  -5  -9  -1   94.29    7.60
  -5  -9  -1   83.29    7.20
   5  -9   1   91.09    8.90
   5   9   1   90.69    8.30
  -5   9  -1   78.49    8.10
   6  -9   1   15.20    4.80
  -6  -9  -1   19.20    4.30
  -6   9  -1   11.70    4.30
  -6   9  -1   18.10    5.00
   6   9   1   11.40    3.70
   7  -9   1   31.00    6.90
  -7  -9  -1   42.90    6.10
  -7   9  -1   33.00    7.00
   8  -9   1   61.79    9.30
  -8   9  -1   55.29    8.10
  -7 -10   1    3.00    2.30
   7 -10  -1    5.30    3.50
  -7  10   1    6.80    3.90
   7  10  -1    7.40    3.10
  -7  10   1   10.00    4.40
  -6 -10   1   15.40    3.80
   6 -10  -1    9.10    3.90
  -6  10   1   10.80    4.20
   6  10  -1   12.30    4.40
  -5 -10   1   43.10    5.00
   5 -10  -1   35.90    6.70
   5  10  -1   43.90    6.20
  -5  10   1   48.40    6.70
  -4 -10   1  112.29    8.20
   4 -10  -1  104.79    9.40
   4  10  -1  119.49   10.00
  -4  10   1  116.29   10.10
   3 -10  -1   51.39    6.10
  -3 -10   1   45.20    5.10
  -3 -10   1   52.49    4.90
  -3  10   1   61.49    7.10
   3  10  -1   53.79    6.60
   2 -10  -1  133.19    9.70
  -2 -10   1  115.99    8.80
   2  10  -1  151.68   10.90
  -2  10   1  128.79   10.40
   1 -10  -1   66.09    6.50
  -1 -10   1   72.49    6.40
   1  10  -1   56.49    6.60
  -1  10   1   57.59    6.70
   0 -10   1  176.38   11.50
   0 -10  -1  188.48   11.90
   0  10  -1  220.98   13.70
   0  10   1  205.98   13.30
   1 -10   1    5.50    2.50
  -1 -10  -1    1.20    1.60
  -1  10  -1    0.00    1.60
   1  10   1    0.20    1.60
  -2 -10  -1   91.59    7.50
   2 -10   1   82.99    7.80
   2  10   1  102.39    8.80
  -2  10  -1   96.69    8.60
   3 -10   1   37.00    5.30
  -3 -10  -1   42.90    4.90
  -3  10  -1   35.70    5.60
   3  10   1   30.00    5.80
  -4 -10  -1  203.88   12.30
   4 -10   1  205.08   13.90
  -4 -10  -1  185.18   11.10
   4  10   1  225.48   14.00
  -4  10  -1  184.08   13.40
  -5 -10  -1   40.20    5.10
  -5 -10  -1   35.30    4.70
   5 -10   1   23.10    5.50
  -5  10  -1   37.90    6.00
   5  10   1   34.30    6.40
  -6 -10  -1   57.09    6.80
   6 -10   1   64.49    8.30
  -6  10  -1   74.49    8.50
  -6  10  -1   89.29    9.40
   6  10   1   71.49    8.00
   7 -10   1   18.60    5.50
  -7 -10  -1   20.90    5.30
  -7  10  -1   23.30    6.20
  -7 -11   1    2.00    2.70
   7 -11  -1    5.90    3.90
  -7  11   1    5.80    3.80
   7  11  -1    2.60    3.20
  -7  11   1    1.30    2.80
  -6 -11   1    2.20    2.10
   6 -11  -1    3.40    3.20
   6  11  -1    4.20    3.40
  -6  11   1    6.20    3.20
   5 -11  -1   44.00    6.60
   5  11  -1   27.70    6.00
  -5  11   1   24.60    6.10
  -4 -11   1    2.90    1.90
   4 -11  -1   -1.10    1.80
   4  11  -1   -0.20    2.20
  -4  11   1    1.00    2.50
   3 -11  -1   12.80    4.00
  -3 -11   1   19.00    4.00
   3  11  -1    9.60    3.60
  -3  11   1   10.20    3.90
   2 -11  -1    1.80    2.10
  -2 -11   1    4.10    2.40
  -2  11   1   -2.30    0.80
   2  11  -1    0.10    1.70
   1 -11  -1    9.30    3.10
  -1 -11   1   10.50    3.20
   1  11  -1    4.50    2.90
  -1  11   1    6.50    3.10
   0 -11   1   -0.20    1.30
   0 -11  -1    0.70    1.40
   0  11   1    0.10    1.70
   0  11  -1    0.00    1.80
   1 -11   1   14.80    3.90
  -1 -11  -1    6.80    2.80
   1  11   1   11.30    3.90
  -1  11  -1    9.30    3.60
   2 -11   1    0.10    1.50
  -2 -11  -1    1.20    1.70
   2  11   1   -1.90    1.60
  -2  11  -1    1.60    2.30
  -3 -11  -1   13.60    3.70
   3 -11   1    9.30    3.30
   3  11   1    9.40    3.70
  -3  11  -1   11.70    4.20
  -4 -11  -1   50.09    5.90
   4 -11   1   51.49    6.90
  -4  11  -1   49.20    7.00
   4  11   1   47.00    6.40
   5 -11   1   28.90    6.00
   5  11   1   31.00    6.20
  -5  11  -1   26.80    6.00
   6 -11   1    1.50    3.20
   6  11   1    4.20    3.30
  -6  11  -1    1.50    2.50
   7 -11   1   23.10    6.10
  -7  11  -1   24.40    6.30
   6 -12  -1    9.70    4.10
  -6  12   1   13.20    4.90
   6  12  -1    9.40    4.40
   5 -12  -1   10.90    4.40
   5  12  -1    8.10    4.10
  -5  12   1    7.80    4.10
   4 -12  -1   39.10    7.00
   4  12  -1   22.90    5.80
  -4  12   1   28.80    6.70
  -3 -12   1   17.40    4.30
   3 -12  -1   30.40    6.10
   3  12  -1   27.10    6.10
  -3  12   1   19.70    5.50
  -2 -12   1   16.20    4.20
   2 -12  -1   14.60    4.30
   2  12  -1   11.30    4.20
  -2  12   1    7.80    3.80
   1 -12  -1    2.10    2.20
  -1 -12   1    2.60    2.10
   1  12  -1    1.10    2.20
  -1  12   1    3.70    2.80
   0 -12   1  144.69   10.80
   0 -12  -1  152.28   11.20
   0  12   1  187.58   13.30
   0  12  -1  137.59   11.90
  -1 -12  -1    5.10    2.60
   1 -12   1    2.30    2.30
   1  12   1    0.10    2.20
  -1  12  -1    4.40    3.10
   2 -12   1   74.99    8.10
  -2 -12  -1   88.39    8.10
  -2  12  -1   84.59    9.10
   2  12   1  113.29   10.20
  -3 -12  -1   -0.30    1.70
   3 -12   1    0.90    1.90
  -3  12  -1    2.20    2.50
   3  12   1    0.40    2.10
  -4 -12  -1   65.59    7.00
   4 -12   1   84.79    9.20
  -4  12  -1  101.59   10.40
   4  12   1   83.09    8.90
   5 -12   1    0.20    2.20
   5  12   1    4.10    2.90
  -5  12  -1    2.50    3.30
   6 -12   1   20.30    5.90
   6  12   1    8.60    4.10
  -6  12  -1   15.90    5.20
   5 -13  -1   16.40    5.40
   5  13  -1   23.60    6.30
  -5  13   1   26.60    6.90
   4 -13  -1   28.70    6.50
   4  13  -1   24.00    6.30
  -4  13   1   13.60    5.20
  -3 -13   1    2.80    2.40
   3 -13  -1    1.00    1.90
   3  13  -1    3.40    2.90
  -3  13   1    5.40    3.40
  -2 -13   1   37.80    5.60
   2 -13  -1   28.70    6.00
   2  13  -1   38.50    7.70
  -2  13   1   32.30    7.10
   1 -13  -1  106.39    9.90
  -1 -13   1  121.19    9.90
   1  13  -1  115.49   11.00
  -1  13   1  123.29   11.40
   0 -13   1   13.40    4.30
   0 -13  -1   20.70    5.10
   0  13  -1   18.50    5.20
   0  13   1   14.00    4.80
   1 -13   1  156.18   12.10
  -1 -13  -1  153.58   11.60
  -1  13  -1  170.68   13.60
   1  13   1  162.68   13.20
   2 -13   1    8.10    3.80
  -2 -13  -1   11.40    3.70
   2  13   1    7.10    3.50
  -2  13  -1   10.40    4.30
   3 -13   1   98.09    9.60
  -3 -13  -1   79.79    7.90
   3  13   1   70.69    8.70
  -3  13  -1   64.39    8.60
  -4 -13  -1   -0.90    1.80
   4 -13   1    0.50    2.80
   4  13   1   -0.70    2.80
  -4  13  -1    0.90    2.80
   5 -13   1   27.30    6.40
   5  13   1   15.70    5.10
  -5  13  -1   27.80    6.90
   4 -14  -1   11.90    4.90
   4  14  -1   20.70    6.00
  -4  14   1   10.70    4.50
  -3 -14   1   33.30    6.30
   3 -14  -1   53.09    7.40
  -3  14   1   45.70    8.90
   3  14  -1   48.50    7.50
  -2 -14   1   38.30    5.80
   2 -14  -1   39.80    7.40
  -2  14   1   37.30    7.90
   2  14  -1   35.30    7.70
   1 -14  -1   25.10    5.90
  -1 -14   1   14.30    4.30
  -1  14   1   17.00    5.30
   1  14  -1   31.30    7.10
   0 -14   1  188.68   13.70
   0 -14  -1  179.58   13.40
   0  14  -1  208.58   15.70
   0  14   1  188.38   15.20
   1 -14   1    4.80    2.90
  -1 -14  -1    8.00    3.60
   1  14   1    3.90    3.60
  -1  14  -1    9.10    4.80
  -2 -14  -1  123.29   10.60
   2 -14   1  134.09   11.70
   2  14   1  121.79   11.90
  -2  14  -1  130.29   12.50
  -3 -14  -1   -0.90    1.60
   3 -14   1   -1.10    2.30
  -3  14  -1   -0.70    2.60
   3  14   1   -2.30    2.40
   4 -14   1  134.29   12.50
   4  14   1  126.19   12.10
  -4  14  -1  119.69   12.20
   3 -15  -1   22.30    6.00
   3  15  -1   22.60    6.40
  -3  15   1   14.20    5.30
  -2 -15   1   28.70    5.90
   2 -15  -1   29.50    6.80
   2  15  -1   24.50    6.60
  -2  15   1   25.00    6.90
  -1 -15   1   69.99    8.40
   1 -15  -1   69.59    8.60
  -1  15   1   83.79   10.50
   1  15  -1   76.79    9.90
   0 -15  -1   31.90    6.70
   0 -15   1   32.70    6.70
   0  15  -1   36.00    7.80
   0  15   1   25.80    6.80
  -1 -15  -1   84.09    8.90
   1 -15   1   84.19    9.30
   1  15   1   58.89    8.90
  -1  15  -1   78.59   10.10
   2 -15   1    0.70    2.70
  -2 -15  -1    3.40    2.60
   2  15   1    2.40    3.20
  -2  15  -1    3.40    3.80
  -3 -15  -1   38.50    7.20
   3 -15   1   49.90    7.90
  -3  15  -1   46.30    9.50
   3  15   1   43.40    8.50
   0  16  -1   41.50    9.10
   0  16   1   34.10    7.90
 -10   0   2   50.69    7.40
  -9   0   2   -0.60    2.10
   9   0  -2   -1.10    2.20
   8   0  -2   15.80    4.40
  -8   0   2   23.50    5.00
   7   0  -2    0.30    1.50
   7   0  -2    0.70    1.30
  -7   0   2    1.60    1.60
  -6   0   2    2.20    1.40
  -6   0   2    1.90    1.70
   6   0  -2    3.00    1.80
   6   0  -2    1.30    1.20
   5   0  -2   -0.50    1.00
  -5   0   2    0.90    1.00
   5   0  -2    0.70    1.30
  -5   0   2   -0.40    1.10
   4   0  -2  127.79    7.80
   4   0  -2  137.09    7.80
  -4   0   2  134.19    7.90
  -4   0   2  143.49    7.10
  -3   0   2   -0.30    0.60
   3   0  -2    0.80    1.10
  -3   0   2   -0.70    0.80
   3   0  -2    0.30    1.00
  -2   0   2  831.12   29.50
   2   0  -2  840.32   30.70
   2   0  -2  808.82   30.40
   2   0  -2  816.62   29.60
  -2   0   2  793.22   30.30
  -1   0   2    0.50    0.60
   1   0  -2   -0.60    0.60
   0   0  -2 1837.62   65.69
   0   0   2 1897.41   65.99
  -1   0  -2   -0.20    0.60
   1   0   2   -0.40    0.60
   2   0   2 9547.34  347.47
   2   0   2 9999.00  345.67
  -2   0  -2 9880.51  344.37
   3   0   2   -1.40    0.90
  -3   0  -2   -0.40    1.00
   3   0   2   -1.10    0.50
   4   0   2 2537.55   91.89
   4   0   2 2473.65   89.69
  -4   0  -2 2493.65   91.09
  -5   0  -2   -0.30    0.90
   5   0   2   -0.10    0.90
   5   0   2   -1.20    1.10
   6   0   2  383.86   17.20
   6   0   2  408.46   19.90
  -6   0  -2  387.96   18.60
   7   0   2    1.40    1.90
  -7   0  -2    0.70    1.70
  -7   0  -2    0.70    1.60
   8   0   2  180.58   13.20
  -8   0  -2  165.28   12.50
  -8   0  -2  191.08   12.00
   9   0   2   -1.60    2.00
  -9   0  -2    0.00    2.30
 -10  -1   2    6.20    3.60
 -10   1   2    4.40    3.10
  -9  -1   2   60.09    7.60
   9  -1  -2   63.49    7.70
   9   1  -2   63.09    7.80
  -9   1   2   59.59    7.40
  -8  -1   2   52.79    6.60
   8  -1  -2   54.59    6.60
  -8   1   2   62.79    6.90
   8   1  -2   56.99    6.90
  -7  -1   2    1.10    1.90
   7  -1  -2    0.30    1.30
   7  -1  -2    2.90    2.10
  -7   1   2    2.50    1.70
   7   1  -2    0.40    1.90
  -7   1   2    1.70    1.90
   7   1  -2    2.60    1.70
   6  -1  -2    4.30    2.00
   6  -1  -2    3.70    1.90
  -6  -1   2    2.60    1.30
  -6  -1   2    2.90    1.90
  -6   1   2    3.10    1.60
   6   1  -2    2.90    1.60
   6   1  -2    6.10    2.50
  -6   1   2    3.90    2.00
   5  -1  -2   62.29    5.30
  -5  -1   2   62.69    4.50
  -5  -1   2   69.99    5.80
   5  -1  -2   64.39    5.50
   5   1  -2   75.49    5.70
  -5   1   2   75.29    5.80
  -5   1   2   64.19    4.90
   5   1  -2   63.19    5.60
   4  -1  -2    2.30    1.50
  -4  -1   2    3.10    1.50
  -4  -1   2    2.80    1.10
   4  -1  -2    1.60    1.20
   4  -1  -2    6.60    2.00
   4   1  -2    1.90    1.40
  -4   1   2    3.10    1.30
  -4   1   2    3.90    1.60
   4   1  -2    2.80    1.50
   3  -1  -2    3.90    1.50
  -3  -1   2    4.40    1.60
   3  -1  -2    5.90    1.50
  -3  -1   2    2.50    0.90
   3  -1  -2    2.90    1.30
  -3   1   2    2.30    1.20
   3   1  -2    3.70    1.50
   3   1  -2    1.90    1.30
  -3   1   2    4.20    1.30
  -2  -1   2  891.21   32.30
   2  -1  -2  873.61   33.70
  -2  -1   2  959.00   33.70
   2  -1  -2  905.81   33.30
  -2   1   2  907.71   33.20
   2   1  -2  889.81   33.70
  -1  -1   2  550.44   21.00
   1   1  -2  569.84   21.30
  -1   1   2  583.44   20.70
   0  -1  -2   49.90    2.70
   0  -1   2   52.39    2.60
   0   1   2   55.89    2.60
   0   1  -2   51.29    2.70
  -1  -1  -2  729.93   27.40
   1  -1   2  707.53   27.70
   1  -1   2  747.13   27.40
  -1   1  -2  753.12   27.60
   1   1   2  764.72   26.70
   1   1   2  749.42   27.50
  -1   1  -2  755.02   26.80
   2  -1   2   20.50    2.50
  -2  -1  -2   22.80    2.30
   2  -1   2   20.30    2.40
   2  -1   2   20.20    1.80
   2   1   2   22.30    2.40
   2   1   2   22.70    1.80
  -2   1  -2   20.10    1.80
  -2   1  -2   21.10    2.30
   3  -1   2 2571.84   92.39
   3  -1   2 2546.65   90.89
  -3  -1  -2 2515.15   91.89
  -3   1  -2 2523.65   92.09
   3   1   2 2547.25   90.89
  -3   1  -2 2587.34   90.99
   3   1   2 2560.44   92.69
  -4  -1  -2  104.89    6.50
   4  -1   2  102.09    5.80
   4  -1   2  100.09    7.00
   4   1   2  107.79    5.90
   4   1   2   98.89    7.00
  -4   1  -2  101.99    6.70
   5  -1   2  391.76   16.80
  -5  -1  -2  400.76   17.90
   5  -1   2  388.56   18.80
   5   1   2  406.96   17.00
  -5   1  -2  387.36   18.20
   5   1   2  382.56   18.90
  -6  -1  -2   36.70    4.20
   6  -1   2   39.70    4.90
   6  -1   2   38.90    3.80
  -6   1  -2   33.90    4.90
  -6   1  -2   34.40    4.30
   6   1   2   34.70    3.70
   6   1   2   41.50    5.20
  -7  -1  -2  119.79    9.70
  -7  -1  -2  127.49    8.90
   7  -1   2  133.49   10.10
  -7   1  -2  108.19    8.60
   7   1   2  125.19    9.90
  -7   1  -2   95.49    8.60
  -8  -1  -2   -0.40    2.00
   8  -1   2    1.20    2.20
  -8   1  -2    0.10    1.60
   8   1   2   -2.10    1.90
  -8   1  -2    0.00    1.80
  -9  -1  -2  101.09   10.30
   9  -1   2  119.99   11.10
   9   1   2  141.59   11.90
  -9   1  -2  107.99   10.30
 -10  -2   2   38.30    7.60
 -10   2   2   18.00    5.30
  -9  -2   2   28.60    6.20
   9  -2  -2   38.70    6.00
   9   2  -2   41.50    7.40
  -9   2   2   37.40    5.80
  -8  -2   2   35.30    5.60
   8  -2  -2   38.50    5.50
   8  -2  -2   44.30    5.30
   8   2  -2   36.40    6.60
  -8   2   2   40.80    8.20
  -8   2   2   25.20    5.20
   7  -2  -2   33.30    4.40
   7  -2  -2   25.10    4.80
  -7  -2   2   25.30    5.00
  -7   2   2   30.90    4.50
   7   2  -2   31.80    4.90
   7   2  -2   25.10    4.80
  -7   2   2   35.20    4.40
  -6  -2   2    1.30    1.20
  -6  -2   2    0.10    1.30
   6  -2  -2    1.90    1.50
   6  -2  -2   -0.30    1.10
  -6   2   2   -0.30    0.90
  -6   2   2    1.10    1.60
   6   2  -2    0.60    1.30
   6   2  -2    0.10    1.30
   5  -2  -2   54.39    4.90
   5  -2  -2   58.79    5.00
  -5  -2   2   50.09    3.90
  -5  -2   2   48.80    5.00
  -5   2   2   61.19    5.10
   5   2  -2   60.19    5.20
   5   2  -2   51.99    5.10
  -5   2   2   56.19    4.60
  -4  -2   2   78.09    4.50
  -4  -2   2   74.99    5.70
   4  -2  -2   74.49    5.40
   4  -2  -2   80.49    5.40
   4   2  -2   65.99    5.40
   4   2  -2   84.49    5.70
  -4   2   2   64.69    5.00
  -4   2   2   79.99    5.20
  -3  -2   2   16.80    1.70
  -3  -2   2   24.20    2.80
   3  -2  -2   24.70    2.80
   3   2  -2   14.30    2.30
   3   2  -2   22.40    2.60
  -3   2   2   17.70    2.20
   2  -2  -2    4.50    1.50
  -2  -2   2    4.40    0.80
   2  -2  -2    4.70    1.40
  -2  -2   2    3.20    1.20
   2  -2  -2    3.80    1.20
  -2   2   2    2.00    0.90
   2   2  -2    4.20    1.50
  -2   2   2    4.00    1.40
   1  -2  -2  546.65   20.40
  -1  -2   2  539.95   20.00
  -1  -2   2  531.55   19.40
   1  -2  -2  528.85   20.10
  -1   2   2  519.65   20.60
   1   2  -2  538.35   20.60
  -1   2   2  524.55   19.30
   0  -2   2 1007.10   36.50
   0  -2  -2 1021.50   36.70
   0   2   2 1009.80   35.90
   0   2  -2  995.50   36.80
   1  -2   2  641.74   24.60
  -1  -2  -2  659.33   24.40
   1   2   2  657.83   24.90
   1   2   2  652.73   24.30
  -1   2  -2  625.54   24.10
   2  -2   2    0.20    0.70
   2  -2   2    2.50    1.30
  -2  -2  -2    1.40    1.10
  -2   2  -2    2.00    1.00
   2   2   2    0.60    0.80
   2   2   2    2.30    1.00
  -2   2  -2    3.00    1.30
   3  -2   2   32.90    2.80
   3  -2   2   29.50    3.20
  -3  -2  -2   29.10    3.00
   3  -2   2   30.60    3.40
  -3   2  -2   32.20    3.40
  -3   2  -2   35.70    2.90
   3   2   2   30.20    2.70
   3   2   2   32.10    3.40
  -4  -2  -2 1014.00   38.60
   4  -2   2  988.90   39.20
   4  -2   2  973.00   37.70
   4   2   2 1005.50   39.60
  -4   2  -2 1010.60   38.00
   4   2   2 1006.10   37.80
  -4   2  -2  992.00   39.00
   5  -2   2    0.90    1.00
   5  -2   2    0.80    1.40
  -5  -2  -2   -0.50    0.80
  -5   2  -2    1.30    1.10
  -5   2  -2    1.10    1.50
   5   2   2    0.30    0.90
   5   2   2    1.10    1.50
   6  -2   2  132.19    8.00
  -6  -2  -2  135.99    8.80
   6  -2   2  117.89    9.10
  -6  -2  -2  150.88   10.10
   6   2   2  139.39   10.00
   6   2   2  142.49    8.40
  -6   2  -2  128.79    8.40
  -6   2  -2  137.19    9.20
  -7  -2  -2    0.80    1.80
   7  -2   2    2.60    2.10
  -7  -2  -2    2.90    1.90
   7   2   2    4.20    2.50
  -7   2  -2    3.60    2.20
  -7   2  -2    3.60    2.40
  -8  -2  -2  153.48   11.70
   8  -2   2  128.39   10.80
   8   2   2  132.79   11.50
  -8   2  -2  164.88   11.70
  -8   2  -2  150.48   10.80
  -9  -2  -2    1.60    2.50
   9  -2   2   -1.00    2.10
   9   2   2   -0.10    2.60
  -9   2  -2    0.40    2.40
   9  -3  -2    1.30    2.50
  -9  -3   2    1.40    2.40
  -9   3   2   -1.10    2.20
   8  -3  -2  133.79    9.50
   8  -3  -2  117.59    9.60
  -8  -3   2  123.79   10.40
  -8   3   2  114.59    9.50
  -8   3   2  121.09   10.80
   8   3  -2  134.49   10.90
   8   3  -2  122.19    9.80
  -7  -3   2    2.30    2.10
   7  -3  -2   -0.40    1.60
   7  -3  -2    0.00    1.40
  -7   3   2   -1.10    1.20
   7   3  -2   -1.00    1.40
  -7   3   2   -0.60    1.20
   7   3  -2    1.30    2.00
  -7   3   2   -0.60    1.30
   6  -3  -2   40.20    4.50
   6  -3  -2   31.90    4.10
  -6  -3   2   34.50    4.70
   6  -3  -2   42.00    4.90
  -6   3   2   34.50    4.40
   6   3  -2   41.90    4.70
   6   3  -2   38.40    4.90
  -6   3   2   45.60    4.70
  -6   3   2   36.10    4.30
  -5  -3   2    4.10    1.40
   5  -3  -2    5.50    1.90
   5  -3  -2    5.90    2.10
  -5  -3   2    5.10    2.10
   5  -3  -2    0.90    1.20
   5   3  -2    6.90    2.30
  -5   3   2    3.00    1.50
  -5   3   2    3.40    1.50
   5   3  -2    3.20    1.60
  -5   3   2    5.90    2.20
   4  -3  -2  251.57   12.40
  -4  -3   2  244.78   10.90
  -4  -3   2  257.57   12.70
   4  -3  -2  247.78   12.30
  -4   3   2  244.68   11.70
   4   3  -2  245.68   12.50
   4   3  -2  260.47   12.80
  -4   3   2  272.97   13.00
   3  -3  -2   24.20    2.80
   3  -3  -2   18.40    2.20
  -3  -3   2   24.20    2.10
   3  -3  -2   31.80    3.20
  -3  -3   2   27.20    3.00
   3   3  -2   21.20    2.80
  -3   3   2   24.50    2.40
  -3   3   2   19.80    2.80
   3   3  -2   25.60    3.00
   2  -3  -2   46.70    3.50
  -2  -3   2   45.10    2.80
   2  -3  -2   45.30    3.70
  -2  -3   2   50.09    3.50
  -2   3   2   48.10    2.80
   2   3  -2   44.20    3.80
  -2   3   2   43.90    3.80
  -1  -3   2  271.57   11.00
   1  -3  -2  273.07   11.60
  -1   3   2  266.77   12.00
  -1   3   2  271.07   10.00
   1   3  -2  284.77   12.20
   0  -3   2  147.29    7.00
   0  -3  -2  149.59    7.20
   0  -3   2  149.39    6.50
   0   3   2  154.28    7.50
   0   3  -2  156.68    7.60
   0   3   2  160.08    6.10
   1  -3   2   72.69    4.50
   1  -3   2   73.39    3.70
  -1  -3  -2   62.79    4.10
  -1   3  -2   69.09    4.40
   1   3   2   61.29    3.70
   2  -3   2   50.99    4.10
  -2  -3  -2   43.80    3.50
  -2   3  -2   45.70    3.50
   2   3   2   49.50    3.70
   3  -3   2  168.28    9.70
  -3  -3  -2  166.68    8.60
   3  -3   2  159.58    9.20
  -3   3  -2  170.88    8.60
   3   3   2  171.48    8.40
   3   3   2  168.98    9.10
  -3   3  -2  163.28    9.10
  -4  -3  -2   69.89    5.10
   4  -3   2   64.09    5.70
   4  -3   2   59.09    5.10
   4   3   2   65.29    5.60
  -4   3  -2   63.29    5.50
   4   3   2   72.99    5.00
  -4   3  -2   74.69    5.20
  -5  -3  -2   19.80    3.50
   5  -3   2   14.60    2.80
   5  -3   2   17.20    3.40
   5  -3   2   19.90    4.10
  -5   3  -2   11.60    2.60
  -5   3  -2   17.70    3.70
   5   3   2   18.20    2.70
   5   3   2   19.00    3.90
  -6  -3  -2    9.80    2.80
   6  -3   2   14.80    3.10
  -6  -3  -2   10.70    3.30
   6  -3   2   17.30    3.90
   6   3   2   12.70    3.00
  -6   3  -2   13.00    3.30
  -6   3  -2   14.00    3.00
   6   3   2   14.20    3.90
  -7  -3  -2   40.00    4.90
  -7  -3  -2   30.60    4.90
   7  -3   2   52.39    6.00
   7   3   2   52.29    6.40
  -7   3  -2   44.20    5.60
   8  -3   2   24.20    5.20
  -8  -3  -2   26.70    5.70
  -8   3  -2   29.00    5.50
   8   3   2   24.80    5.80
  -8   3  -2   21.00    4.80
   9  -3   2   21.70    5.60
  -9  -3  -2   25.60    6.20
   9   3   2   17.80    5.30
  -9   3  -2   31.30    6.10
   9  -4  -2  207.78   13.80
  -9  -4   2  166.68   13.70
  -9   4   2  198.28   13.40
  -8  -4   2   20.00    5.00
   8  -4  -2   16.70    4.30
   8  -4  -2   30.80    5.90
   8   4  -2   15.50    3.90
  -8   4   2   14.50    4.40
  -8   4   2   19.00    4.40
  -7  -4   2  134.59   10.20
   7  -4  -2  106.79    8.90
   7  -4  -2  118.39    8.90
   7  -4  -2  110.39    8.80
  -7   4   2  121.39    8.90
  -7   4   2  112.39    8.60
   7   4  -2  120.19    9.20
   7   4  -2  123.89    9.90
  -7   4   2  135.19    9.90
  -6  -4   2   11.80    3.30
   6  -4  -2   16.00    3.40
   6  -4  -2   16.40    3.60
   6  -4  -2   10.10    2.90
  -6   4   2   10.50    2.80
   6   4  -2   11.20    3.10
   6   4  -2    2.40    2.10
  -6   4   2    9.80    2.80
  -6   4   2   16.30    3.80
  -5  -4   2  956.10   38.40
   5  -4  -2 1019.60   38.40
   5  -4  -2  943.41   37.90
  -5  -4   2  933.31   35.80
   5   4  -2  900.41   38.10
  -5   4   2  953.30   37.00
  -5   4   2  864.41   37.50
  -5   4   2  937.31   38.50
   5   4  -2  954.30   38.10
  -4  -4   2   38.40    4.00
  -4  -4   2   35.80    3.00
   4  -4  -2   42.00    4.20
   4  -4  -2   41.70    3.60
   4  -4  -2   34.60    3.90
   4   4  -2   42.50    4.30
   4   4  -2   30.30    3.80
  -4   4   2   41.00    4.40
  -4   4   2   41.60    3.60
   3  -4  -2  171.78    7.90
  -3  -4   2  164.08    8.90
  -3  -4   2  168.88    7.90
   3  -4  -2  179.38    9.40
   3  -4  -2  169.68    9.10
   3   4  -2  169.88    9.50
  -3   4   2  167.98    7.90
  -3   4   2  156.28    9.40
  -2  -4   2  139.59    6.70
   2  -4  -2  139.99    7.60
  -2  -4   2  140.59    7.10
   2   4  -2  141.49    8.00
  -2   4   2  143.39    8.20
  -2   4   2  139.69    6.00
   1  -4  -2  748.03   27.40
  -1  -4   2  601.14   26.10
  -1  -4   2  707.63   26.00
   1   4  -2  740.33   27.80
  -1   4   2  690.23   27.40
   0  -4   2  175.58    8.30
   0  -4  -2  171.08    8.50
   0  -4   2  178.18    7.30
   0   4  -2  169.38    8.80
   0   4   2  175.08    6.80
   0   4   2  164.08    8.70
   1  -4   2   83.09    5.20
  -1  -4  -2   74.99    4.80
   1  -4   2   73.99    3.90
  -1   4  -2   77.49    5.10
   1   4   2   74.79    4.20
   1   4   2   73.69    5.00
   2  -4   2    1.90    1.40
  -2  -4  -2    0.10    0.90
   2  -4   2    2.60    1.10
  -2   4  -2    1.20    1.10
   2   4   2    2.20    1.30
   3  -4   2   21.80    3.90
  -3  -4  -2   24.00    2.80
   3  -4   2   24.10    3.40
  -3   4  -2   20.80    2.70
   3   4   2   22.40    3.10
   4  -4   2   87.59    6.90
  -4  -4  -2   82.89    6.00
  -4   4  -2   78.49    6.00
  -4   4  -2   85.99    6.70
   4   4   2   88.09    5.90
   4   4   2   92.79    6.70
   5  -4   2   20.50    4.20
  -5  -4  -2   23.20    3.20
   5  -4   2   23.10    3.40
  -5  -4  -2   25.40    3.80
   5   4   2   24.90    3.80
   5   4   2   23.20    3.20
  -5   4  -2   22.70    4.20
  -5   4  -2   23.80    3.30
   6  -4   2   15.60    3.60
  -6  -4  -2   16.50    4.00
   6  -4   2   20.40    4.50
  -6  -4  -2   11.30    2.90
  -6   4  -2   11.70    3.30
  -6   4  -2   12.70    3.00
   6   4   2   15.00    3.10
   6   4   2    9.90    3.30
  -7  -4  -2   24.90    5.20
   7  -4   2   29.20    5.30
  -7  -4  -2   35.70    4.60
  -7   4  -2   29.50    5.30
  -7   4  -2   23.10    4.60
   7   4   2   27.20    5.60
   8  -4   2   27.10    5.50
  -8  -4  -2   34.70    6.60
  -8   4  -2   33.80    6.20
  -8   4  -2   32.60    6.00
   8   4   2   32.60    6.30
   9  -4   2   62.19    7.70
  -9  -4  -2   55.09    7.70
  -9   4  -2   47.90    6.70
   9   4   2   52.39    7.70
  -9   4  -2   53.89    6.90
  -9  -5   2    0.10    2.50
   8  -5  -2  160.48   11.20
  -8  -5   2  148.79   11.80
   8  -5  -2  129.99   10.30
   8  -5  -2  143.59   11.40
  -8   5   2  151.28   10.70
  -8   5   2  146.29   10.80
  -8   5   2  147.19   11.70
   8   5  -2  139.89   10.90
  -7  -5   2   23.70    5.10
   7  -5  -2   23.30    5.00
   7  -5  -2    9.90    3.00
   7  -5  -2   10.70    3.50
  -7   5   2   15.20    3.90
   7   5  -2   14.90    3.90
  -7   5   2   23.40    4.40
  -7   5   2   14.30    4.10
   6  -5  -2  327.87   16.90
   6  -5  -2  331.87   17.20
  -6  -5   2  337.47   17.40
   6   5  -2  337.37   17.20
  -6   5   2  315.17   16.80
  -6   5   2  317.87   15.80
  -6   5   2  311.77   17.20
   5  -5  -2   62.19    5.00
   5  -5  -2   55.69    5.70
  -5  -5   2   56.09    5.50
  -5  -5   2   65.09    4.70
  -5   5   2   56.89    5.80
   5   5  -2   56.19    5.60
  -5   5   2   63.89    5.00
  -4  -5   2  597.44   23.90
   4  -5  -2  584.94   25.70
   4  -5  -2  615.14   24.00
  -4  -5   2  600.14   25.50
  -4   5   2  595.74   23.90
   4   5  -2  612.94   26.10
  -4   5   2  604.74   26.30
   3  -5  -2   97.69    6.60
  -3  -5   2   86.79    5.40
   3  -5  -2   95.99    5.00
  -3  -5   2   93.99    6.10
   3   5  -2   95.79    6.90
  -3   5   2   91.69    6.80
  -3   5   2   97.19    5.00
   2  -5  -2   63.09    4.80
  -2  -5   2   53.09    3.90
  -2   5   2   62.69    3.00
   2   5  -2   52.69    4.90
  -2   5   2   60.49    5.10
   1  -5  -2  181.88    9.20
  -1  -5   2  180.98    8.70
  -1  -5   2  172.98    8.00
   1   5  -2  178.68    9.70
  -1   5   2  178.08    9.60
   0  -5   2  530.35   20.00
   0  -5  -2  555.14   21.90
   0  -5   2  523.85   21.40
   0  -5  -2  529.85   19.30
   0   5   2  538.95   22.30
   0   5  -2  540.25   22.40
   0   5   2  520.05   19.30
   1  -5   2   42.60    3.80
  -1  -5  -2   37.20    3.50
   1  -5   2   34.90    2.50
   1   5   2   35.40    2.70
   1   5   2   34.40    3.60
  -1   5  -2   44.70    4.00
   2  -5   2   75.49    5.60
   2  -5   2   60.69    4.00
  -2  -5  -2   71.59    5.00
  -2   5  -2   62.19    5.10
   2   5   2   70.09    4.70
   2   5   2   64.59    5.00
   3  -5   2   70.59    4.60
   3  -5   2   55.59    5.30
  -3  -5  -2   60.69    4.80
   3   5   2   56.19    4.80
  -3   5  -2   52.99    4.90
  -4  -5  -2    2.30    1.30
   4  -5   2    1.90    1.50
   4  -5   2    2.10    1.40
  -4  -5  -2    1.10    1.30
  -4   5  -2    3.50    1.80
  -4   5  -2    2.50    1.70
   4   5   2    0.20    1.20
  -5  -5  -2    4.30    1.90
   5  -5   2    4.60    2.40
  -5  -5  -2    2.40    1.50
  -5   5  -2    5.00    2.30
  -5   5  -2    2.50    1.80
   5   5   2    5.00    2.10
   5   5   2    2.20    1.60
   6  -5   2    2.00    2.10
  -6  -5  -2   -1.00    1.30
  -6  -5  -2    0.70    1.40
   6  -5   2    1.90    1.70
   6   5   2   -0.10    1.60
  -6   5  -2   -0.60    1.30
   6   5   2   -0.50    1.30
  -6   5  -2   -0.10    1.60
  -7  -5  -2   15.20    4.20
   7  -5   2   14.20    3.70
   7   5   2   18.80    4.80
  -7   5  -2   13.70    3.90
  -7   5  -2   15.40    3.70
  -8  -5  -2   17.20    4.90
   8  -5   2   22.10    4.90
   8   5   2   25.90    6.10
  -8   5  -2   21.60    5.10
  -8   5  -2   25.40    5.30
  -9  -5  -2   11.20    4.40
   9  -5   2   21.10    5.20
  -9   5  -2   15.60    4.70
   9   5   2   14.80    4.90
  -9  -6   2  124.49   11.50
  -8  -6   2   -2.40    1.80
   8  -6  -2   -1.20    2.20
  -8   6   2   -1.00    1.70
   8   6  -2    0.80    2.20
  -8   6   2    0.70    2.00
  -7  -6   2  119.69   10.00
  -7   6   2  127.49   10.30
  -7   6   2  136.99   10.20
   7   6  -2  123.59    9.80
   6  -6  -2   73.29    5.80
   6  -6  -2   54.69    6.20
  -6  -6   2   57.69    6.20
  -6   6   2   57.29    6.40
   6   6  -2   61.49    6.40
  -6   6   2   57.29    6.20
  -5  -6   2  714.63   28.90
  -5  -6   2  769.02   31.40
   5  -6  -2  714.83   29.00
   5  -6  -2  734.13   31.40
   5   6  -2  695.03   31.20
  -5   6   2  720.93   28.90
  -5   6   2  728.03   31.80
   4  -6  -2   31.40    2.80
   4  -6  -2   30.10    4.10
  -4  -6   2   28.40    3.60
  -4  -6   2   29.60    3.10
  -4   6   2   25.40    4.00
   4   6  -2   26.40    3.90
  -4   6   2   29.60    2.90
   3  -6  -2  366.96   17.60
  -3  -6   2  386.46   16.80
  -3  -6   2  385.66   16.30
  -3   6   2  366.76   14.80
  -3   6   2  384.16   18.30
   3   6  -2  378.36   18.20
   2  -6  -2  136.09    8.00
  -2  -6   2  126.09    7.10
  -2   6   2  121.19    8.20
   2   6  -2  116.59    8.10
  -2   6   2  130.39    5.00
  -1  -6   2  519.25   21.00
  -1  -6   2  527.25   22.20
   1  -6  -2  593.24   23.40
  -1   6   2  535.25   23.50
   1   6  -2  562.44   23.70
   0  -6   2   36.40    3.60
   0  -6  -2   33.90    3.60
   0  -6   2   45.40    2.70
   0  -6  -2   42.20    2.20
   0   6   2   35.00    4.10
   0   6  -2   45.60    4.50
  -1  -6  -2  565.24   23.20
   1  -6   2  563.04   20.80
  -1  -6  -2  537.85   21.10
   1  -6   2  580.64   23.60
   1   6   2  531.05   21.10
  -1   6  -2  542.55   23.70
   1   6   2  554.54   23.70
   2  -6   2   20.70    2.10
  -2  -6  -2   23.10    2.50
   2  -6   2   23.70    3.30
  -2  -6  -2   19.80    2.80
  -2   6  -2   20.90    3.30
   2   6   2   23.50    3.20
   2   6   2   18.60    2.50
  -3  -6  -2    5.70    1.80
   3  -6   2    3.80    1.90
   3  -6   2    3.70    1.40
  -3  -6  -2    3.00    1.50
   3   6   2    4.10    1.70
   3   6   2    3.60    1.70
  -3   6  -2    1.90    1.50
   4  -6   2    4.50    2.20
  -4  -6  -2    4.20    1.90
   4  -6   2    2.30    1.60
  -4  -6  -2    3.70    1.70
   4   6   2    6.80    2.30
  -4   6  -2    6.00    2.50
   5  -6   2    7.70    3.00
   5  -6   2    5.70    2.20
  -5  -6  -2    8.70    2.50
  -5  -6  -2    9.50    3.00
   5   6   2   10.20    3.00
  -5   6  -2    9.80    3.00
  -5   6  -2    7.50    2.80
  -6  -6  -2    4.40    2.20
  -6  -6  -2    6.30    2.80
   6  -6   2    2.10    2.20
   6   6   2    8.90    3.40
  -6   6  -2    4.40    2.90
   6   6   2    3.70    2.20
  -6   6  -2    5.30    2.50
   7  -6   2   20.90    5.40
  -7  -6  -2   18.90    4.50
   7  -6   2   22.40    4.70
   7   6   2   22.00    5.10
  -7   6  -2   24.00    5.40
  -8  -6  -2    4.00    2.90
   8   6   2    0.50    2.30
  -8   6  -2    1.80    2.60
  -9  -6  -2   55.39    7.80
   9   6   2   50.79    7.80
  -9   6  -2   43.40    8.00
  -9  -7   2    2.70    3.20
  -8  -7   2   50.09    6.90
   8  -7  -2   52.09    7.10
   8   7  -2   40.60    6.30
  -8   7   2   54.89    7.10
  -8   7   2   57.69    7.90
   7  -7  -2    1.00    2.40
  -7  -7   2    0.30    1.70
  -7   7   2   -0.50    2.00
  -7   7   2    0.60    1.90
   7   7  -2    0.00    1.90
   6  -7  -2  141.09   10.40
  -6  -7   2  125.29    9.50
   6   7  -2  105.99    9.10
  -6   7   2  126.69   10.20
   5  -7  -2    3.80    2.20
  -5  -7   2    8.60    2.70
  -5   7   2    2.00    2.20
   5   7  -2    4.80    2.40
   4  -7  -2  243.78   13.90
  -4  -7   2  262.87   12.40
  -4  -7   2  238.78   12.90
   4   7  -2  246.68   14.30
  -4   7   2  263.67   14.70
  -3  -7   2  101.89    6.50
   3  -7  -2   87.89    7.00
  -3   7   2   91.19    7.50
   3   7  -2  104.79    7.90
  -2  -7   2  150.28    7.90
   2  -7  -2  144.19    9.10
  -2  -7   2  153.88    8.50
  -2   7   2  153.58    9.90
   2   7  -2  160.58    9.90
  -1  -7   2    0.20    0.70
  -1  -7   2    0.90    1.20
   1  -7  -2   -0.20    0.90
  -1   7   2    0.50    1.30
   1   7  -2    1.50    1.50
   0  -7   2  266.17   13.00
   0  -7   2  261.07   10.80
   0  -7  -2  272.77   13.40
   0  -7  -2  267.37   10.00
   0   7   2  276.77   14.10
   0   7  -2  247.48   13.80
   1  -7   2  134.69    8.50
  -1  -7  -2  129.89    8.20
   1  -7   2  140.79    6.10
  -1  -7  -2  138.89    6.50
   1   7   2  133.29    8.80
   1   7   2  123.89    6.40
  -1   7  -2  144.09    9.10
  -2  -7  -2   42.90    3.50
   2  -7   2   36.50    4.30
   2  -7   2   36.90    2.80
  -2  -7  -2   47.40    4.40
   2   7   2   44.10    3.60
   2   7   2   40.90    4.70
  -2   7  -2   37.70    4.60
  -3  -7  -2   78.69    6.10
   3  -7   2   74.69    4.90
   3  -7   2   82.39    7.00
   3   7   2   73.19    6.40
  -3   7  -2   84.19    7.00
   3   7   2   74.29    5.60
   4  -7   2   17.90    4.30
  -4  -7  -2   12.60    3.00
   4  -7   2   13.50    2.60
  -4  -7  -2   12.20    2.90
   4   7   2   14.80    3.40
  -4   7  -2   12.90    3.30
   4   7   2   18.00    3.50
  -5  -7  -2   11.00    3.00
  -5  -7  -2    7.20    2.40
   5  -7   2    5.90    2.30
   5  -7   2   10.20    3.60
  -5   7  -2    5.20    2.50
   5   7   2    5.10    2.20
  -5   7  -2    8.60    2.80
  -6  -7  -2   -1.40    1.20
  -6  -7  -2    0.00    1.40
   6  -7   2    0.10    1.90
  -6   7  -2   -0.40    1.50
   6   7   2   -0.80    1.70
  -6   7  -2   -1.50    1.60
   7  -7   2   18.10    5.20
  -7  -7  -2    6.70    3.20
  -7   7  -2   10.70    4.00
   7   7   2   15.70    4.40
  -8  -7  -2    1.50    2.60
   8   7   2    0.50    2.60
  -8   7  -2   -1.00    2.40
   8  -8  -2   11.60    4.50
  -8  -8   2    6.30    3.40
  -8   8   2   10.90    4.40
   8   8  -2   11.10    4.00
  -7  -8   2   46.80    6.30
   7  -8  -2   41.60    6.30
  -7   8   2   62.39    7.20
  -7   8   2   44.10    6.30
   7   8  -2   46.60    6.20
  -6  -8   2    0.50    1.60
   6  -8  -2    0.00    2.10
   6   8  -2    4.50    2.60
  -6   8   2    3.40    2.90
  -5  -8   2  242.18   13.80
   5  -8  -2  254.07   15.20
  -5   8   2  264.67   15.60
   5   8  -2  243.78   14.90
   4  -8  -2   38.90    5.00
  -4  -8   2   34.00    3.90
  -4  -8   2   37.40    4.30
   4   8  -2   33.60    4.90
  -4   8   2   39.00    5.20
  -3  -8   2  126.39    7.70
   3  -8  -2  128.69    8.90
   3   8  -2  106.49    8.70
  -3   8   2  103.79    8.60
   2  -8  -2   54.49    5.30
  -2  -8   2   48.30    4.60
  -2  -8   2   56.59    4.20
  -2   8   2   52.59    5.70
   2   8  -2   46.40    5.40
  -1  -8   2  269.87   11.30
  -1  -8   2  258.97   13.10
   1  -8  -2  228.68   13.20
  -1   8   2  272.07   14.80
   1   8  -2  250.77   14.30
   0  -8  -2  171.08   10.10
   0  -8  -2  167.58    7.00
   0  -8   2  171.38    9.90
   0  -8   2  168.98    7.60
   0   8   2  162.88   10.60
   0   8  -2  186.48   11.20
   1  -8   2   50.09    2.90
  -1  -8  -2   52.59    3.30
  -1  -8  -2   38.20    4.40
   1  -8   2   45.50    4.80
   1   8   2   49.30    5.30
  -1   8  -2   50.09    5.40
   2  -8   2  132.99    9.30
  -2  -8  -2  151.68    9.20
  -2  -8  -2  128.19    7.30
   2   8   2  144.19    7.60
  -2   8  -2  143.79    9.90
   2   8   2  142.79    9.70
  -3  -8  -2  113.29    7.00
   3  -8   2  103.79    8.30
  -3  -8  -2   97.29    7.30
   3   8   2  102.59    8.00
   3   8   2  100.79    6.80
  -3   8  -2   91.59    7.90
   4  -8   2  155.18   11.30
  -4  -8  -2  154.58    9.80
  -4  -8  -2  177.98   10.60
  -4   8  -2  167.68   11.30
   4   8   2  167.98   10.90
   4   8   2  181.08   10.40
  -5  -8  -2   24.10    3.70
  -5  -8  -2   16.30    3.70
   5  -8   2   34.70    6.30
   5   8   2   16.70    3.80
   5   8   2   31.60    4.60
  -5   8  -2   26.90    5.20
  -6  -8  -2   53.09    6.10
   6  -8   2   47.50    6.80
   6   8   2   58.09    6.50
  -6   8  -2   63.39    7.60
  -6   8  -2   46.10    6.10
   7  -8   2    3.20    2.80
  -7  -8  -2    0.60    1.90
  -7   8  -2   -1.80    2.10
   7   8   2   -1.10    2.30
  -8  -8  -2   51.09    7.10
   8  -8   2   52.09    8.00
   8   8   2   55.79    7.60
  -8   8  -2   41.60    7.90
   8  -9  -2   16.50    5.20
  -8  -9   2   15.50    4.90
   8   9  -2   12.30    6.90
  -8   9   2   10.70    4.50
  -7  -9   2    2.00    2.20
   7  -9  -2    4.50    3.50
  -7   9   2    2.10    2.80
   7   9  -2    5.10    3.00
  -7   9   2    5.50    3.50
   6  -9  -2   55.49    7.10
  -6  -9   2   50.89    5.90
  -6   9   2   53.79    6.90
   6   9  -2   48.00    6.40
   5  -9  -2    7.60    3.30
  -5  -9   2   10.60    3.00
  -5   9   2    5.70    2.80
   5   9  -2    3.80    2.50
   4  -9  -2  114.59    9.20
  -4  -9   2  114.99    7.90
   4   9  -2  106.39    9.20
  -4   9   2  119.29    9.80
   3  -9  -2   96.09    8.20
  -3  -9   2  119.09    7.80
  -3  -9   2  107.69    7.10
   3   9  -2  109.79    9.10
  -3   9   2  103.29    9.00
   2  -9  -2   20.10    4.00
  -2  -9   2   17.20    2.50
  -2  -9   2   17.30    3.40
  -2   9   2   22.30    4.70
   2   9  -2   32.40    4.80
  -1  -9   2  220.88    9.90
   1  -9  -2  217.88   12.60
  -1  -9   2  211.88   12.00
  -1   9   2  225.48   13.70
   1   9  -2  217.18   13.50
   0  -9   2   46.90    4.90
   0  -9  -2   41.20    4.90
   0   9  -2   41.60    5.40
   0   9   2   55.59    5.90
   1  -9   2  181.48   11.50
  -1  -9  -2  212.28   11.80
  -1   9  -2  193.58   12.50
   1   9   2  198.98   12.40
   2  -9   2   10.00    3.20
  -2  -9  -2   14.40    3.30
  -2  -9  -2   12.00    2.20
  -2   9  -2    9.80    3.20
   2   9   2   11.20    3.40
  -3  -9  -2  162.48   10.30
  -3  -9  -2  165.68    9.20
   3  -9   2  156.28   11.20
   3   9   2  165.78   11.00
   3   9   2  151.58    9.10
  -3   9  -2  171.08   11.70
   4  -9   2    1.60    1.70
  -4  -9  -2   -0.50    1.00
  -4   9  -2    2.20    2.30
   4   9   2   -0.40    1.40
   4   9   2    1.80    1.50
  -5  -9  -2   99.99    8.30
  -5  -9  -2  120.39    8.90
   5  -9   2  120.99   10.40
   5   9   2  113.89    8.70
   5   9   2  113.59    9.50
  -5   9  -2  127.09   10.20
  -6  -9  -2    0.40    1.90
   6  -9   2   -0.60    2.00
   6   9   2   -0.50    1.60
  -6   9  -2    3.60    2.60
   6   9   2    0.40    1.70
  -6   9  -2    0.40    2.00
  -7  -9  -2   27.00    5.80
   7  -9   2   29.40    6.60
   7   9   2   27.20    5.90
  -7   9  -2   51.69    7.60
  -8  -9  -2    0.80    2.60
   8  -9   2    2.50    3.70
  -8   9  -2    5.90    4.00
  -7 -10   2    4.70    2.60
   7 -10  -2    0.90    2.80
   7  10  -2    3.30    3.00
  -7  10   2   -3.40    2.40
   6 -10  -2   14.60    4.40
  -6 -10   2    9.80    3.20
   6  10  -2    9.80    3.60
  -6  10   2    9.40    4.10
  -5 -10   2   80.59    7.20
   5 -10  -2   74.19    8.20
  -5  10   2   89.99    9.00
   5  10  -2   93.89    9.10
  -4 -10   2   95.79    7.70
   4 -10  -2   91.59    8.50
  -4  10   2   81.49    8.60
   4  10  -2   78.59    8.20
   3 -10  -2    1.00    1.50
  -3 -10   2    0.40    1.30
  -3 -10   2    0.40    1.10
  -3  10   2   -2.20    1.30
   3  10  -2    0.10    1.90
  -2 -10   2   52.09    5.30
   2 -10  -2   50.79    5.70
   2  10  -2   40.60    5.70
  -2  10   2   37.70    5.70
  -1 -10   2  203.38   11.90
   1 -10  -2  198.98   12.30
  -1  10   2  169.68   12.40
   1  10  -2  199.68   13.10
   0 -10   2  183.78   11.50
   0 -10  -2  173.88   11.40
   0  10  -2  181.58   12.60
   0  10   2  202.68   13.00
  -1 -10  -2    5.20    2.20
   1 -10   2   17.00    3.90
   1  10   2    4.00    2.40
  -1  10  -2    8.60    3.20
   2 -10   2   84.89    7.50
  -2 -10  -2   78.49    6.90
   2  10   2   66.59    7.10
  -2  10  -2   56.39    6.80
  -3 -10  -2    8.70    3.00
   3 -10   2    6.40    3.00
  -3  10  -2    7.60    3.20
   3  10   2    1.60    2.00
  -4 -10  -2  127.49    8.70
  -4 -10  -2  130.79    9.50
   4 -10   2  149.79   11.50
   4  10   2  142.69   10.80
  -4  10  -2  130.49   10.90
  -5 -10  -2    0.70    1.70
  -5 -10  -2   -0.10    1.40
   5 -10   2    0.50    2.40
   5  10   2    0.40    2.00
  -5  10  -2    0.90    2.10
   6 -10   2   27.60    6.20
  -6 -10  -2   23.00    4.80
   6  10   2   16.60    4.80
  -6  10  -2   26.20    5.90
  -6  10  -2   20.10    5.60
  -7 -10  -2    2.20    2.60
   7 -10   2   -0.70    2.60
  -7  10  -2    4.00    3.70
   7 -11  -2   15.50    5.30
  -7 -11   2   15.50    4.60
   7  11  -2    9.60    4.50
  -7  11   2   14.60    5.40
  -6 -11   2    3.20    2.40
   6 -11  -2    2.00    2.80
   6  11  -2   -2.40    1.80
  -6  11   2   -2.30    2.10
   5 -11  -2   12.60    4.50
  -5  11   2   14.20    5.10
   5  11  -2   14.00    4.90
   4 -11  -2    8.50    3.60
  -4  11   2    3.70    3.00
   4  11  -2    1.70    2.60
   3 -11  -2   11.10    3.40
  -3 -11   2    3.80    2.10
  -3  11   2    8.90    3.70
   3  11  -2   14.40    4.70
   2 -11  -2    3.60    2.50
  -2 -11   2    4.20    2.30
   2  11  -2    6.10    3.10
  -2  11   2    4.80    2.90
  -1 -11   2    5.00    2.40
   1 -11  -2    1.60    1.90
   1  11  -2   12.70    3.90
  -1  11   2    7.10    3.40
   0 -11  -2    4.30    2.40
   0 -11   2   -0.30    1.40
   0  11   2    2.30    2.30
   0  11  -2   -0.70    1.80
  -1 -11  -2   23.00    4.70
   1 -11   2   35.30    4.90
  -1  11  -2   34.40    6.70
   1  11   2   32.10    6.20
  -2 -11  -2    2.40    2.00
   2 -11   2    4.40    2.50
   2  11   2    7.00    3.10
  -2  11  -2   10.20    3.80
   3 -11   2   12.70    4.10
  -3 -11  -2   15.60    3.80
   3  11   2   14.70    4.30
  -3  11  -2   13.80    4.40
   4 -11   2    1.20    2.40
  -4 -11  -2   -0.70    1.60
  -4  11  -2   -0.90    1.80
   4  11   2    0.50    2.10
  -5 -11  -2   32.40    5.00
   5 -11   2   44.00    7.00
   5  11   2   32.60    6.20
  -5  11  -2   41.80    6.60
   6 -11   2    1.20    3.00
  -6  11  -2   -2.30    2.30
  -6  11  -2   -1.40    2.60
   6  11   2   -1.00    2.80
   7 -11   2    8.10    4.40
  -7  11  -2    6.80    4.00
   6 -12  -2    3.20    3.50
   6  12  -2   -2.60    2.60
  -6  12   2    1.00    2.50
   5 -12  -2    5.40    3.60
  -5  12   2    7.20    4.10
   5  12  -2    3.30    3.20
   4 -12  -2   22.40    5.60
   4  12  -2   17.70    5.30
  -4  12   2   23.20    5.90
   3 -12  -2   12.90    4.10
  -3 -12   2   18.30    4.30
  -3  12   2   19.80    5.60
   3  12  -2   26.60    6.00
   2 -12  -2    2.30    2.30
  -2 -12   2    5.10    2.60
   2  12  -2    1.30    2.20
  -2  12   2    0.40    2.10
   1 -12  -2    1.80    2.20
  -1 -12   2    5.80    2.60
   1  12  -2    5.80    3.30
  -1  12   2    2.30    2.60
   0 -12  -2  112.09    9.40
   0 -12   2  116.59    9.40
   0  12   2  110.69   10.30
   0  12  -2  102.69   10.00
  -1 -12  -2    0.00    1.50
   1 -12   2    3.60    2.40
  -1  12  -2    0.40    2.40
   1  12   2    1.40    2.30
  -2 -12  -2    4.20    2.30
   2 -12   2    2.80    2.40
   2  12   2   -0.70    1.90
  -2  12  -2    4.80    3.30
   3 -12   2    0.00    2.00
  -3 -12  -2    2.40    2.10
   3  12   2    1.40    2.00
  -3  12  -2    1.90    2.60
  -4 -12  -2  135.69   10.70
   4 -12   2  166.88   13.20
   4  12   2  174.48   13.00
  -4  12  -2  142.69   12.30
   5 -12   2    8.20    4.00
   5  12   2    9.20    3.80
  -5  12  -2    1.10    2.90
   6 -12   2    0.20    2.80
  -6  12  -2   -1.80    2.80
  -6  12  -2    0.80    3.10
   5 -13  -2   15.70    5.50
   5  13  -2   20.20    6.20
  -5  13   2    7.00    4.80
   4 -13  -2   -0.80    2.00
  -4  13   2    6.70    4.00
   4  13  -2    0.70    2.90
   3 -13  -2    1.80    2.30
  -3 -13   2   -0.60    1.80
   3  13  -2    2.10    2.60
  -3  13   2   -1.20    2.20
  -2 -13   2   20.80    4.70
   2 -13  -2   17.20    4.80
  -2  13   2   28.70    6.90
   2  13  -2   35.70    7.30
   1 -13  -2    4.00    2.90
  -1 -13   2    8.50    3.30
   1  13  -2    4.80    3.40
  -1  13   2    5.50    3.30
   0 -13  -2    3.50    2.70
   0 -13   2   -0.40    1.90
   0  13  -2    6.70    3.50
   0  13   2    2.30    2.80
   1 -13   2   38.30    5.90
  -1 -13  -2   47.40    6.30
   1  13   2   53.29    7.50
  -1  13  -2   45.40    8.20
   2 -13   2   -2.20    1.70
  -2 -13  -2   -1.50    2.00
   2  13   2    1.00    2.60
  -2  13  -2    1.80    3.00
   3 -13   2   16.50    5.20
  -3 -13  -2   30.20    5.60
   3  13   2   43.50    6.80
  -3  13  -2   45.60    8.70
  -4 -13  -2    3.20    2.60
   4 -13   2    5.80    3.80
   4  13   2    3.50    3.10
  -4  13  -2    0.50    2.90
   5 -13   2   29.80    7.10
   5  13   2   31.70    7.10
  -5  13  -2   28.20    7.00
   4 -14  -2    0.00    2.40
   4  14  -2    3.50    3.30
  -4  14   2    0.30    3.40
   3 -14  -2    6.60    3.80
  -3  14   2    1.00    3.20
   3  14  -2    8.70    4.40
  -2 -14   2    2.60    2.60
   2 -14  -2    4.40    3.40
  -2  14   2   -1.30    3.10
   2  14  -2    2.90    3.30
   1 -14  -2   25.60    5.80
  -1 -14   2   25.00    5.50
  -1  14   2   19.60    5.80
   1  14  -2   21.60    6.10
   0 -14  -2   11.60    4.20
   0 -14   2   15.00    4.70
   0  14   2    7.80    4.30
   0  14  -2   14.80    5.00
   1 -14   2    3.00    3.00
  -1 -14  -2   -0.30    1.90
  -1  14  -2    2.00    3.20
   1  14   2    2.20    2.90
  -2 -14  -2   22.10    5.30
   2 -14   2   27.20    6.30
  -2  14  -2   19.30    6.00
   2  14   2   23.40    6.40
  -3 -14  -2   -0.10    1.90
   3 -14   2   -3.20    2.30
  -3  14  -2   -1.20    2.40
   3  14   2    1.20    2.60
   4 -14   2   32.80    7.50
  -4 -14  -2   25.00    6.20
   4  14   2   35.60    7.50
  -4  14  -2   38.70    8.20
   3 -15  -2    0.10    2.90
   3  15  -2   -1.40    3.10
  -3  15   2   -0.20    2.80
  -2 -15   2   13.60    4.30
   2 -15  -2    9.10    4.20
   2  15  -2   17.80    5.70
  -2  15   2    3.70    3.40
  -1 -15   2    9.50    3.80
   1 -15  -2    1.80    2.60
   1  15  -2    2.70    2.90
  -1  15   2    1.10    3.20
   0 -15   2    9.20    3.70
   0 -15  -2    8.20    3.80
   0  15  -2    5.20    3.90
   0  15   2   16.00    5.40
   1 -15   2    5.60    3.50
  -1 -15  -2    7.20    3.90
   1  15   2    3.10    3.80
  -1  15  -2    3.70    3.50
  -2 -15  -2   -3.20    2.00
   2 -15   2   -2.10    2.10
  -2  15  -2   -1.00    3.10
   2  15   2    0.60    2.90
  -3 -15  -2    9.30    3.80
   3 -15   2    1.40    3.20
   3  15   2   12.80    5.30
  -3  15  -2   -0.90    3.80
 -10   0   3   -1.60    2.70
  -9   0   3   -2.40    1.60
   8   0  -3   -1.00    1.70
   8   0  -3   -0.30    1.50
  -8   0   3   -1.90    1.40
  -7   0   3    1.60    1.80
   7   0  -3    0.80    1.70
   7   0  -3    0.40    1.60
   6   0  -3    0.70    1.50
  -6   0   3    1.10    1.50
   6   0  -3   -1.00    1.00
  -6   0   3   -0.20    1.00
  -5   0   3   16.70    3.20
   5   0  -3   15.90    3.20
   5   0  -3   15.60    3.10
  -5   0   3   19.80    2.50
  -4   0   3   -0.50    0.50
   4   0  -3    0.40    1.00
  -4   0   3   -0.70    0.90
   4   0  -3    0.70    1.20
   3   0  -3   15.40    1.70
   3   0  -3   16.60    2.50
  -3   0   3   15.20    1.60
  -3   0   3   15.60    2.30
   2   0  -3   -2.30    0.70
   2   0  -3   -0.30    0.50
  -2   0   3    0.50    0.90
   1   0  -3    1.50    1.00
  -1   0   3    0.80    0.80
   1   0  -3    1.10    0.50
   0   0  -3   -1.10    0.40
   0   0   3   -0.30    0.60
   1   0   3   -0.20    0.70
  -1   0  -3   -1.20    0.60
   2   0   3   -0.10    0.40
   2   0   3    0.10    1.00
  -2   0  -3   -0.60    1.00
  -3   0  -3  182.68    9.60
   3   0   3  204.48   10.20
   3   0   3  192.98    8.20
  -4   0  -3    0.70    1.20
   4   0   3   -0.30    1.20
   4   0   3   -0.80    0.60
  -5   0  -3   11.50    2.80
   5   0   3   16.50    3.60
   5   0   3   14.00    2.10
  -6   0  -3    0.10    1.00
   6   0   3   -1.60    1.20
  -7   0  -3   39.00    5.00
   7   0   3   39.00    5.60
   8   0   3    2.30    2.70
  -8   0  -3   -0.80    2.10
  -8   0  -3    0.00    1.50
  -9   0  -3   16.20    4.70
   9   0   3    2.40    2.90
 -10  -1   3    4.10    3.50
 -10   1   3    6.60    4.10
  -9  -1   3   -1.00    2.20
  -9   1   3    1.50    2.20
   8  -1  -3    0.70    2.00
  -8  -1   3    0.90    2.00
   8  -1  -3   -0.90    1.80
  -8   1   3    0.80    2.00
   8   1  -3    0.80    1.60
  -7  -1   3    6.70    2.80
   7  -1  -3    3.30    2.10
   7  -1  -3    2.20    2.00
  -7   1   3    6.90    2.70
   7   1  -3    2.30    2.00
   7   1  -3    2.10    1.70
   6  -1  -3    2.10    1.60
   6  -1  -3    0.40    1.40
  -6  -1   3    3.30    1.40
  -6  -1   3    1.70    1.70
  -6   1   3    3.90    1.60
   6   1  -3    6.10    2.50
   6   1  -3    2.10    1.60
  -6   1   3    2.00    1.60
   5  -1  -3   -0.10    1.10
  -5  -1   3   -0.10    1.10
   5  -1  -3    0.50    1.10
  -5  -1   3   -0.80    0.70
   5   1  -3   -1.10    1.00
   5   1  -3    0.20    1.20
  -5   1   3   -0.40    1.00
  -5   1   3   -0.40    0.70
  -4  -1   3    6.80    1.40
   4  -1  -3    7.90    2.10
  -4  -1   3    6.40    1.90
   4  -1  -3    3.40    1.60
   4  -1  -3    8.00    1.80
   4   1  -3    3.90    1.80
  -4   1   3    2.60    1.10
  -4   1   3    5.20    1.80
   4   1  -3    3.80    1.60
   3  -1  -3    0.30    1.10
   3  -1  -3    1.30    1.00
  -3  -1   3    1.90    1.30
  -3  -1   3    2.40    0.80
  -3   1   3    2.30    1.30
   3   1  -3    1.10    1.20
   2  -1  -3  105.29    5.70
  -2  -1   3  107.39    5.60
   2  -1  -3   95.49    4.80
  -2  -1   3   99.69    4.00
  -2   1   3  104.19    5.20
   2   1  -3  106.59    5.80
   1  -1  -3    2.00    0.90
  -1  -1   3    0.70    0.70
  -1   1   3   -0.10    0.60
   1   1  -3    1.60    1.00
   0  -1   3  112.69    5.20
   0  -1  -3  111.09    4.90
   0  -1  -3  114.09    5.20
   0  -1   3  116.69    5.20
   0   1  -3  112.69    5.00
   0   1   3  112.49    5.10
   1  -1   3   62.89    3.70
  -1  -1  -3   64.49    3.80
  -1   1  -3   62.09    3.70
   1   1   3   65.69    2.90
   1   1   3   59.39    3.70
  -1   1  -3   58.09    2.90
  -2  -1  -3   11.00    2.00
   2  -1   3   11.60    2.10
  -2   1  -3   11.90    1.30
   2   1   3   15.60    2.20
  -2   1  -3   11.50    2.10
   2   1   3   11.70    1.20
   3  -1   3   10.00    1.40
  -3  -1  -3   14.10    2.50
   3  -1   3    9.00    2.20
  -3   1  -3    9.20    2.20
   3   1   3   10.20    1.50
  -3   1  -3    9.20    1.40
   3   1   3    9.30    2.40
  -4  -1  -3  137.39    8.10
   4  -1   3  154.08    9.00
   4  -1   3  127.19    6.80
  -4   1  -3  148.59    7.20
   4   1   3  142.79    8.90
  -4   1  -3  145.69    8.50
   4   1   3  136.69    7.00
   5  -1   3    6.70    2.40
   5  -1   3    6.40    1.60
  -5  -1  -3    7.20    2.30
  -5   1  -3    7.20    2.40
  -5   1  -3   10.40    2.20
   5   1   3    7.20    2.40
   5   1   3    8.90    1.90
  -6  -1  -3    7.90    2.60
   6  -1   3   11.20    3.40
   6  -1   3   11.00    2.90
  -6   1  -3    9.00    2.80
   6   1   3    6.80    2.70
   7  -1   3    6.30    2.80
  -7  -1  -3    8.00    2.80
   7   1   3    9.50    3.70
  -7   1  -3   10.90    3.30
  -8  -1  -3   34.90    6.40
  -8  -1  -3   34.00    4.90
   8  -1   3   29.60    6.00
   8   1   3   26.40    5.90
  -8   1  -3   41.90    5.40
  -8   1  -3   27.20    5.80
  -9  -1  -3    2.90    2.70
   9  -1   3    3.00    3.00
  -9   1  -3    1.90    2.60
   9   1   3   -1.30    2.30
 -10  -2   3    0.60    2.60
 -10   2   3    1.20    3.10
  -9  -2   3    3.90    3.10
  -9   2   3    2.30    2.50
  -8  -2   3    5.20    3.00
   8  -2  -3    8.20    3.40
   8  -2  -3    2.10    2.20
  -8   2   3    8.70    3.20
   8   2  -3    8.10    3.00
  -8   2   3    8.60    3.40
   7  -2  -3    7.30    2.70
   7  -2  -3    8.90    2.90
  -7  -2   3    3.00    2.20
  -7   2   3    5.00    2.30
  -7   2   3    8.40    2.50
   7   2  -3    7.20    2.80
   7   2  -3    8.20    3.00
  -6  -2   3    0.90    1.50
   6  -2  -3   -0.80    1.30
   6  -2  -3    0.50    1.20
   6  -2  -3    1.80    1.60
   6   2  -3    1.90    1.60
   6   2  -3    0.00    1.30
  -6   2   3    0.70    1.10
  -6   2   3   -0.30    1.00
   5  -2  -3    1.30    1.30
   5  -2  -3    5.60    2.00
  -5  -2   3    3.60    1.20
   5  -2  -3    0.80    1.20
  -5  -2   3    3.20    1.70
   5   2  -3    4.00    1.80
  -5   2   3    1.60    1.30
  -5   2   3    2.70    1.50
   5   2  -3    2.90    1.60
   4  -2  -3   13.50    2.80
  -4  -2   3   15.30    1.70
   4  -2  -3   17.40    2.50
  -4  -2   3   15.10    2.90
   4   2  -3   11.90    2.70
  -4   2   3   14.70    2.20
   3  -2  -3    0.70    1.20
  -3  -2   3    0.20    0.50
  -3  -2   3    1.20    1.10
  -3   2   3    1.60    1.00
   3   2  -3    0.90    1.20
   2  -2  -3    0.80    1.00
  -2  -2   3    0.70    0.40
  -2  -2   3    0.70    0.90
   2   2  -3    2.50    1.30
  -2   2   3    0.00    0.60
  -2   2   3   -0.10    0.90
  -1  -2   3   15.90    1.30
  -1  -2   3   15.60    1.80
   1  -2  -3   17.20    2.10
   1  -2  -3   13.00    1.80
   1   2  -3   16.30    2.10
  -1   2   3   15.70    1.40
  -1   2   3   17.10    2.10
   0  -2  -3    4.10    1.20
   0  -2   3    5.40    1.20
   0   2  -3    3.60    1.20
   0   2   3    3.80    0.90
  -1  -2  -3   15.90    2.00
   1  -2   3   18.50    2.20
  -1   2  -3   14.50    2.00
   1   2   3   15.10    1.90
   1   2   3   16.10    1.70
  -1   2  -3   15.70    1.70
   2  -2   3   -0.10    0.80
  -2  -2  -3    0.10    0.80
   2  -2   3    0.00    1.10
  -2   2  -3    0.10    1.00
   2   2   3    0.60    0.70
  -2   2  -3    0.10    0.60
   2   2   3   -0.60    0.80
   3  -2   3   12.90    2.60
  -3  -2  -3   12.80    2.40
   3  -2   3   10.40    2.40
   3   2   3    9.50    2.20
  -3   2  -3   13.00    1.80
  -3   2  -3   13.50    2.60
   3   2   3   11.20    1.60
   4  -2   3   44.00    4.30
   4  -2   3   44.30    3.40
  -4  -2  -3   32.10    3.60
   4   2   3   39.50    3.30
   4   2   3   37.40    4.30
  -4   2  -3   41.70    3.50
  -4   2  -3   46.40    4.40
  -5  -2  -3   26.00    3.60
   5  -2   3   26.40    3.80
   5  -2   3   29.70    3.00
  -5   2  -3   24.10    3.60
   5   2   3   25.30    3.90
   5   2   3   31.90    3.10
  -5   2  -3   20.50    2.80
  -6  -2  -3    0.80    1.50
   6  -2   3    1.80    1.80
   6  -2   3   -0.60    0.90
  -6   2  -3   -1.40    1.10
   6   2   3    0.30    1.50
  -7  -2  -3    4.80    2.20
   7  -2   3   11.70    3.70
  -7  -2  -3    2.20    2.20
   7   2   3    3.30    2.50
  -7   2  -3    9.60    3.20
  -8  -2  -3   12.80    4.20
   8  -2   3    6.50    3.30
  -8   2  -3    7.70    3.40
   8   2   3    9.90    3.60
  -8   2  -3   12.40    3.80
  -9  -2  -3   15.30    4.80
   9  -2   3   11.80    4.70
   9   2   3   20.30    5.60
  -9   2  -3   20.60    5.40
 -10  -3   3    4.00    3.30
 -10   3   3    5.40    3.10
  -9  -3   3    0.10    2.50
  -9   3   3    2.80    2.60
  -8  -3   3    9.70    3.70
   8  -3  -3    9.20    3.10
  -8   3   3   11.50    3.50
  -8   3   3   11.10    3.60
   8   3  -3   10.80    3.70
  -7  -3   3    0.80    1.60
   7  -3  -3    0.70    1.50
   7  -3  -3   -0.60    1.40
  -7   3   3    0.20    1.40
  -7   3   3    0.10    1.50
   7   3  -3   -0.20    1.60
  -7   3   3    0.80    1.30
   6  -3  -3    3.50    1.90
   6  -3  -3    4.20    2.00
  -6  -3   3    4.00    2.20
   6   3  -3    7.10    2.70
  -6   3   3    5.00    2.40
  -6   3   3    4.00    2.10
  -6   3   3    4.40    2.10
  -5  -3   3    4.30    2.00
   5  -3  -3    5.20    1.80
  -5  -3   3    6.00    1.60
   5  -3  -3    3.30    1.70
  -5   3   3    5.80    2.10
  -5   3   3    3.90    1.60
   5   3  -3    6.30    2.30
  -5   3   3    5.40    1.80
   4  -3  -3   26.50    3.80
   4  -3  -3   32.30    3.60
  -4  -3   3   26.00    2.30
  -4  -3   3   37.90    3.90
   4   3  -3   24.80    3.30
  -4   3   3   27.30    2.90
  -4   3   3   23.20    3.30
  -3  -3   3    3.20    1.40
   3  -3  -3    2.80    1.30
  -3  -3   3    3.10    0.80
   3  -3  -3    4.00    1.60
  -3   3   3    4.90    1.90
  -3   3   3    4.60    1.30
   3   3  -3    6.40    2.00
   2  -3  -3    1.80    1.30
   2  -3  -3    2.10    1.10
  -2  -3   3    4.10    0.90
  -2  -3   3    2.20    1.20
  -2   3   3    2.90    0.90
  -2   3   3    1.00    1.10
   2   3  -3    2.00    1.40
  -1  -3   3    2.40    0.90
   1  -3  -3    0.90    1.00
  -1   3   3    2.30    1.30
  -1   3   3    2.10    0.60
   1   3  -3    0.20    0.90
   0  -3  -3   17.20    2.10
   0  -3   3   15.20    1.80
   0   3  -3   14.50    2.10
   0   3   3   12.00    1.90
   0   3   3   10.30    1.30
   1  -3   3   19.10    2.40
  -1  -3  -3   20.50    2.30
   1   3   3   17.90    2.00
  -1   3  -3   19.30    2.30
  -2  -3  -3   -0.20    0.80
   2  -3   3    0.40    1.20
   2   3   3    0.50    0.80
  -2   3  -3    0.50    0.70
  -2   3  -3    2.00    1.30
   2   3   3    0.10    0.80
   3  -3   3   23.80    3.30
   3  -3   3   26.70    3.00
  -3  -3  -3   21.50    2.80
   3   3   3   19.10    2.80
  -3   3  -3   27.50    2.70
  -3   3  -3   26.70    3.30
   3   3   3   22.60    2.50
   4  -3   3   12.10    3.00
  -4  -3  -3    6.40    1.90
   4  -3   3   12.10    2.70
   4   3   3    8.50    2.50
   4   3   3   11.60    2.20
  -4   3  -3   13.00    2.40
  -4   3  -3    8.20    2.40
   5  -3   3    2.80    1.70
  -5  -3  -3    1.80    1.40
  -5   3  -3    0.20    1.10
   5   3   3    3.10    1.50
   5   3   3    0.40    1.40
  -5   3  -3    1.90    1.50
  -6  -3  -3    0.50    1.20
   6  -3   3    1.50    1.60
   6   3   3   -0.30    1.50
  -6   3  -3    1.00    1.50
  -7  -3  -3   -1.30    1.00
   7  -3   3    1.40    1.90
  -7  -3  -3    1.00    2.00
   7   3   3   -0.40    1.60
  -7   3  -3   -1.00    1.30
  -8  -3  -3    5.30    3.20
   8  -3   3    6.60    3.60
  -8   3  -3    4.60    3.10
   8   3   3   -1.50    2.00
  -8   3  -3    1.10    2.00
  -9  -3  -3    0.80    2.60
   9  -3   3   -2.10    2.10
  -9   3  -3   -0.70    1.90
   9   3   3    0.00    2.30
  -9   3  -3   -0.70    1.90
  -9  -4   3   17.70    4.90
  -9   4   3   21.10    5.30
  -8  -4   3   20.40    5.20
   8  -4  -3   13.60    3.90
   8   4  -3   10.20    3.50
  -8   4   3   17.60    4.30
  -8   4   3   16.20    4.30
  -7  -4   3   10.90    3.60
   7  -4  -3    8.40    2.80
   7  -4  -3    7.70    2.90
   7  -4  -3    7.60    2.80
   7   4  -3   10.70    3.30
  -7   4   3   11.80    3.20
  -7   4   3    8.00    2.80
  -7   4   3    7.30    3.00
   6  -4  -3    7.80    2.50
   6  -4  -3   10.00    2.90
   6  -4  -3    9.20    2.60
  -6  -4   3    6.20    2.50
  -6   4   3    4.20    2.20
  -6   4   3   10.40    2.80
  -6   4   3    9.30    2.50
   6   4  -3    9.00    2.90
   5  -4  -3  147.79    9.40
   5  -4  -3  133.09    8.80
  -5  -4   3  146.39    9.50
  -5  -4   3  148.19    7.40
  -5   4   3  137.79    8.20
   5   4  -3  143.89    9.30
  -5   4   3  146.99    9.60
  -4  -4   3    8.20    2.30
   4  -4  -3   10.20    2.50
   4  -4  -3    9.90    2.60
  -4  -4   3   11.40    1.60
  -4   4   3    7.70    1.80
   4   4  -3    7.90    2.40
  -4   4   3    8.70    2.80
   3  -4  -3   36.30    3.80
   3  -4  -3   26.00    3.10
  -3  -4   3   31.50    3.30
  -3  -4   3   35.00    2.70
  -3   4   3   37.50    4.00
   3   4  -3   44.00    4.30
  -3   4   3   38.80    2.90
  -2  -4   3    8.90    1.90
   2  -4  -3    9.60    2.10
  -2  -4   3   12.10    1.60
  -2   4   3   12.10    1.30
  -2   4   3    7.60    2.20
   2   4  -3    9.40    2.30
  -1  -4   3  115.39    5.90
   1  -4  -3  119.49    6.60
  -1   4   3  120.19    7.00
  -1   4   3  117.59    4.80
   1   4  -3  124.19    7.10
   0  -4  -3   14.90    2.20
   0  -4   3   18.60    1.80
   0  -4   3   18.30    2.20
   0   4  -3   17.20    2.50
   0   4   3   13.00    2.40
   0   4   3   18.80    1.50
   1  -4   3   42.10    2.90
   1  -4   3   39.90    3.60
  -1  -4  -3   45.70    3.70
   1   4   3   47.00    3.20
   1   4   3   40.80    3.50
  -1   4  -3   39.60    3.60
  -2  -4  -3    1.30    1.00
   2  -4   3    0.00    1.10
   2  -4   3    1.00    0.90
   2   4   3   -0.20    0.80
  -2   4  -3    0.00    0.70
  -3  -4  -3    6.40    1.90
   3  -4   3    6.40    2.20
   3   4   3    6.50    2.10
  -3   4  -3    5.90    1.90
  -3   4  -3   10.80    2.50
   3   4   3   10.90    2.20
   4  -4   3   29.60    3.50
  -4  -4  -3   34.80    3.80
   4  -4   3   30.30    4.10
  -4   4  -3   26.70    3.30
   4   4   3   29.50    3.90
  -4   4  -3   31.30    4.00
   4   4   3   37.60    3.50
   5  -4   3   17.00    4.10
   5  -4   3   21.90    3.40
  -5  -4  -3   16.80    3.40
  -5   4  -3   15.90    3.60
   5   4   3   17.60    3.80
   5   4   3   19.70    3.40
  -5   4  -3   21.40    3.20
  -6  -4  -3   -0.20    1.40
  -6  -4  -3   -0.30    1.10
   6  -4   3   -0.30    1.40
  -6   4  -3   -0.20    1.40
   6   4   3   -0.60    1.50
   7  -4   3    0.80    1.70
  -7  -4  -3   -0.70    1.70
  -7  -4  -3    1.10    2.20
   7   4   3    0.00    1.70
  -7   4  -3   -0.50    1.60
  -8  -4  -3    0.50    1.40
   8  -4   3   -1.00    2.30
   8   4   3   -1.60    2.10
  -8   4  -3    1.00    2.30
  -8   4  -3    0.80    2.20
  -9  -4  -3    4.20    3.10
   9  -4   3    0.00    2.60
   9   4   3    2.20    2.80
  -9   4  -3    2.70    2.70
  -9   4  -3    1.00    2.80
  -9  -5   3    6.20    3.40
   8  -5  -3   39.70    5.60
   8  -5  -3   32.30    5.00
  -8  -5   3   35.30    6.60
   8   5  -3   34.40    6.20
  -8   5   3   38.00    5.60
  -8   5   3   26.80    6.20
   7  -5  -3    1.30    1.90
  -7  -5   3    0.10    1.70
   7  -5  -3    1.50    2.30
  -7   5   3    2.60    2.00
   7   5  -3    0.90    2.30
  -7   5   3    1.50    2.20
  -7   5   3    4.70    2.50
  -6  -5   3   47.40    5.60
   6  -5  -3   50.69    5.60
   6  -5  -3   41.30    5.10
  -6   5   3   42.00    5.10
   6   5  -3   47.20    5.40
  -6   5   3   36.40    5.00
  -6   5   3   51.59    4.80
  -5  -5   3    1.80    1.20
   5  -5  -3    0.80    1.30
  -5  -5   3    4.10    2.00
   5  -5  -3    1.60    1.50
  -5   5   3    1.00    1.60
   5   5  -3    2.30    1.80
  -5   5   3    1.20    1.20
  -4  -5   3  106.09    7.20
   4  -5  -3  116.09    7.60
  -4  -5   3  106.19    5.90
  -4   5   3  104.69    6.10
   4   5  -3  110.99    7.90
  -4   5   3   91.89    7.50
  -3  -5   3   11.10    2.00
   3  -5  -3    9.30    2.40
  -3  -5   3   12.90    2.50
  -3   5   3   12.10    1.60
  -3   5   3   15.30    3.30
   3   5  -3    7.30    2.50
  -2  -5   3   70.39    4.30
   2  -5  -3   57.19    4.80
  -2   5   3   57.29    5.20
   2   5  -3   72.19    5.60
  -2   5   3   68.79    3.20
  -1  -5   3  162.68    8.10
   1  -5  -3  157.48    8.60
  -1  -5   3  172.08    7.80
   1   5  -3  171.78    9.40
  -1   5   3  159.38    9.10
   0  -5   3   80.09    5.20
   0  -5   3   77.39    4.30
   0  -5  -3   77.89    5.40
   0   5   3   80.99    5.70
   0   5  -3   75.49    5.70
   0   5   3   82.09    3.80
  -1  -5  -3    3.70    1.50
   1  -5   3    1.30    0.80
   1  -5   3    2.80    1.40
  -1   5  -3    1.00    1.20
   1   5   3    0.90    0.80
   1   5   3    1.30    1.30
  -2  -5  -3   34.80    3.60
   2  -5   3   31.00    3.70
   2  -5   3   34.50    2.90
   2   5   3   33.20    3.20
   2   5   3   32.40    4.00
  -2   5  -3   32.50    3.60
  -3  -5  -3   40.50    4.00
   3  -5   3   54.29    5.20
   3  -5   3   40.50    3.70
  -3   5  -3   41.40    4.10
   3   5   3   44.90    4.20
   4  -5   3   29.60    4.20
  -4  -5  -3   34.60    3.80
   4   5   3   25.20    3.40
   4   5   3   30.00    3.90
  -4   5  -3   28.50    3.50
  -4   5  -3   31.80    4.20
   5  -5   3    1.80    2.00
  -5  -5  -3    1.50    1.40
   5   5   3    4.20    2.00
   5   5   3    1.80    1.70
  -5   5  -3    0.60    1.70
  -5   5  -3    2.80    1.60
  -6  -5  -3    0.40    1.50
  -6  -5  -3   -0.10    1.70
   6  -5   3    1.90    2.20
   6  -5   3   -0.10    1.80
  -6   5  -3   -1.10    1.20
   6   5   3    5.50    2.50
   7  -5   3    3.20    2.20
  -7  -5  -3    1.50    1.60
  -7  -5  -3   -1.20    1.40
   7   5   3   -0.70    2.00
  -7   5  -3   -0.50    1.90
   8  -5   3   -1.80    2.00
  -8  -5  -3    4.20    2.90
   8   5   3    0.00    2.30
  -8   5  -3    0.80    2.70
  -8   5  -3    6.20    3.30
  -9  -5  -3    3.40    3.10
   9  -5   3    0.70    2.80
  -9   5  -3    2.10    2.60
   9   5   3   -1.80    2.10
  -9  -6   3    9.30    4.00
   8  -6  -3    0.60    2.20
  -8  -6   3    0.80    2.10
  -8   6   3    1.00    2.00
   8   6  -3    4.20    2.80
  -8   6   3   -1.30    1.90
   7  -6  -3   12.40    3.80
  -7  -6   3   12.60    4.00
  -7   6   3   14.30    4.40
   7   6  -3   10.90    3.80
  -7   6   3   10.90    3.50
  -6  -6   3    1.30    1.80
   6  -6  -3   -0.30    1.50
   6   6  -3    2.80    2.30
  -6   6   3   -0.30    1.70
   5  -6  -3  130.89    9.10
  -5  -6   3  120.29    8.60
  -5   6   3  130.49    9.60
  -5   6   3  121.59    7.40
   5   6  -3  123.39    9.10
  -4  -6   3   32.10    3.20
   4  -6  -3   38.70    4.50
  -4  -6   3   48.90    4.60
  -4   6   3   44.30    5.10
   4   6  -3   34.00    4.50
  -4   6   3   42.40    3.30
  -3  -6   3   97.39    5.80
   3  -6  -3  100.49    7.00
  -3  -6   3   92.29    6.30
   3   6  -3   99.59    7.40
  -3   6   3   93.89    4.80
  -3   6   3   87.69    7.20
  -2  -6   3   38.20    3.40
   2  -6  -3   34.10    3.80
   2   6  -3   35.70    4.20
  -2   6   3   35.00    4.10
  -2   6   3   34.80    1.70
  -1  -6   3  214.28    9.60
  -1  -6   3  216.18   10.40
   1  -6  -3  213.68   11.00
   1   6  -3  221.88   11.80
  -1   6   3  200.88   11.40
   0  -6   3   56.49    3.50
   0  -6   3   58.19    4.60
   0  -6  -3   58.19    4.80
   0   6   3   52.79    4.90
   0   6  -3   59.19    5.20
   0   6   3   52.49    2.80
  -1  -6  -3  210.78   10.60
   1  -6   3  194.08    8.70
   1  -6   3  179.08   10.30
   1   6   3  195.88    8.80
  -1   6  -3  194.68   10.80
   1   6   3  214.98   10.90
  -2  -6  -3   15.90    3.00
   2  -6   3   18.90    3.50
   2  -6   3   11.50    1.80
   2   6   3   17.00    3.30
  -2   6  -3    6.10    2.10
   2   6   3   16.40    2.30
   3  -6   3   29.50    3.10
   3  -6   3   39.30    4.60
  -3  -6  -3   32.80    3.80
  -3   6  -3   23.00    3.50
   3   6   3   35.90    3.80
   3   6   3   23.80    4.70
  -4  -6  -3    2.60    1.70
   4  -6   3    2.60    1.90
   4  -6   3    7.20    2.10
  -4  -6  -3    5.10    2.00
  -4   6  -3    3.20    1.80
  -4   6  -3    4.40    2.20
   4   6   3    3.40    1.80
  -5  -6  -3    7.00    2.60
  -5  -6  -3    5.60    2.50
   5  -6   3    7.00    3.00
  -5   6  -3    6.90    2.50
   5   6   3   12.60    3.40
  -5   6  -3   11.50    3.40
   5   6   3    9.80    2.80
   6  -6   3   -1.30    1.60
  -6  -6  -3    2.60    2.30
  -6  -6  -3    1.90    1.70
  -6   6  -3    1.20    2.00
   6   6   3   -1.20    1.60
   7  -6   3   -0.90    1.50
  -7  -6  -3    1.90    2.10
   7  -6   3    0.20    2.00
  -7   6  -3    2.10    2.60
   7   6   3    0.90    2.50
   8  -6   3    1.10    2.30
  -8  -6  -3    3.20    2.80
  -8   6  -3    1.50    2.50
   8   6   3   -0.40    2.30
  -9  -7   3    0.30    2.60
   8  -7  -3    2.20    2.90
  -8  -7   3   -0.80    1.90
   8   7  -3    3.70    3.00
  -8   7   3    3.60    2.90
  -8   7   3   10.30    3.60
  -7  -7   3    0.40    1.90
   7  -7  -3   -1.40    1.50
  -7   7   3    2.20    2.00
   7   7  -3    1.40    1.80
  -7   7   3   -0.90    1.70
   6  -7  -3   24.80    5.10
  -6  -7   3   20.90    4.50
   6   7  -3   28.00    5.60
  -6   7   3   22.40    5.10
   5  -7  -3    0.00    1.70
  -5  -7   3    0.90    1.50
  -5   7   3    0.90    1.90
   5   7  -3    0.00    1.40
  -4  -7   3  189.28    9.40
  -4  -7   3  173.08   10.00
   4  -7  -3  168.48   10.70
   4   7  -3  161.78   11.10
  -4   7   3  148.29   10.90
  -3  -7   3   33.80    3.40
  -3  -7   3   27.50    3.30
   3  -7  -3   28.50    3.80
  -3   7   3   27.80    4.10
   3   7  -3   27.60    4.10
  -2  -7   3   65.19    4.90
  -2  -7   3   56.89    4.30
   2  -7  -3   54.59    5.20
   2   7  -3   57.49    5.70
  -2   7   3   59.89    5.80
   1  -7  -3   20.00    3.10
  -1  -7   3   18.80    2.10
  -1  -7   3   17.10    2.60
  -1   7   3   18.00    3.70
   1   7  -3   12.80    3.10
   0  -7  -3  271.67   10.30
   0  -7   3  265.37   11.30
   0  -7  -3  258.17   13.30
   0  -7   3  271.47   13.30
   0   7  -3  288.57   14.60
   0   7   3  262.27   14.10
   1  -7   3    6.00    1.40
  -1  -7  -3    3.90    1.80
   1  -7   3    4.20    1.90
  -1  -7  -3    6.80    1.40
   1   7   3    7.60    2.40
  -1   7  -3    5.80    2.40
   1   7   3    7.50    1.50
   2  -7   3   10.20    1.80
   2  -7   3    4.60    2.10
  -2  -7  -3    9.90    2.00
  -2  -7  -3    4.90    1.90
  -2   7  -3   12.70    3.20
   2   7   3   11.10    2.20
   2   7   3   11.40    2.90
  -3  -7  -3    0.00    1.10
   3  -7   3    2.60    1.30
   3  -7   3   -0.50    1.10
   3   7   3    1.00    1.30
  -3   7  -3    0.20    1.50
   3   7   3   -0.10    1.20
   4  -7   3   18.90    4.40
   4  -7   3   18.40    2.90
  -4  -7  -3   18.40    3.50
  -4  -7  -3   25.10    3.60
   4   7   3   25.00    3.60
  -4   7  -3   21.20    4.20
  -5  -7  -3    2.20    1.70
  -5  -7  -3    1.00    1.40
   5  -7   3   -0.10    1.20
   5  -7   3    1.60    2.00
  -5   7  -3    0.10    1.60
  -5   7  -3    3.00    2.40
   5   7   3    0.90    1.70
  -6  -7  -3   -0.80    1.60
   6  -7   3    1.60    2.30
  -6  -7  -3   -1.00    1.60
  -6   7  -3    1.00    2.10
   6   7   3   -0.30    1.90
  -7  -7  -3    0.30    2.20
   7  -7   3    1.20    2.60
  -7   7  -3    4.00    3.20
   7   7   3    1.80    2.20
  -8  -7  -3    0.80    2.50
   8   7   3    2.00    2.90
  -8   7  -3    2.50    2.90
  -8  -8   3   11.10    4.00
   8  -8  -3   10.40    4.10
  -8   8   3    9.90    4.60
  -8   8   3   19.90    5.00
   8   8  -3   11.70    4.10
  -7  -8   3    2.50    2.40
   7  -8  -3   -0.10    2.00
  -7   8   3    4.50    2.80
   7   8  -3   -0.40    1.90
  -7   8   3    0.30    2.50
  -6  -8   3    4.10    2.20
   6  -8  -3    2.40    2.20
   6   8  -3    0.80    2.00
  -6   8   3    2.20    2.50
   5  -8  -3  172.28   11.60
  -5  -8   3  157.08   10.20
   5   8  -3  147.89   11.10
  -5   8   3  154.98   11.50
   4  -8  -3    0.10    1.30
  -4  -8   3   -0.40    1.20
  -4  -8   3    1.10    1.30
   4   8  -3   -0.40    1.30
  -4   8   3   -0.90    1.60
   3  -8  -3   72.29    6.80
  -3  -8   3  104.79    6.60
  -3   8   3   92.09    8.00
   3   8  -3   94.09    8.00
  -2  -8   3   11.70    2.60
  -2  -8   3   11.10    2.20
   2  -8  -3   12.90    3.20
  -2   8   3   12.80    3.60
   2   8  -3   14.30    3.80
   1  -8  -3  261.47   13.90
  -1  -8   3  273.47   13.50
  -1  -8   3  275.57   11.80
  -1   8   3  241.08   14.40
   1   8  -3  275.87   15.00
   0  -8   3   54.69    4.90
   0  -8  -3   40.40    4.50
   0  -8   3   45.60    3.20
   0   8  -3   37.80    4.90
   0   8   3   39.10    4.80
  -1  -8  -3   47.90    3.20
   1  -8   3   40.80    4.70
   1  -8   3   48.60    3.20
  -1  -8  -3   54.39    5.10
  -1   8  -3   46.60    5.30
   1   8   3   47.00    5.20
   1   8   3   46.60    3.30
   2  -8   3   28.10    2.60
  -2  -8  -3   26.70    2.80
  -2  -8  -3   26.50    3.60
   2  -8   3   21.90    4.20
  -2   8  -3   29.40    4.30
   2   8   3   24.00    2.80
   2   8   3   33.00    4.30
  -3  -8  -3   37.10    4.40
  -3  -8  -3   38.80    4.00
   3  -8   3   29.40    4.50
   3   8   3   39.10    4.00
   3   8   3   34.60    4.50
  -3   8  -3   38.60    5.10
  -4  -8  -3   50.89    5.40
  -4  -8  -3   42.00    4.80
   4  -8   3   50.09    6.10
   4   8   3   52.09    5.10
   4   8   3   48.70    5.40
  -4   8  -3   43.10    5.50
  -5  -8  -3   18.40    3.90
   5  -8   3   22.80    5.20
  -5  -8  -3   10.10    3.10
  -5   8  -3   20.90    4.70
   5   8   3   23.70    4.60
  -5   8  -3    7.10    3.20
  -6  -8  -3   13.60    3.60
   6  -8   3   12.40    4.10
  -6  -8  -3   17.20    4.10
  -6   8  -3   18.70    4.80
   6   8   3   20.10    4.60
   7  -8   3   -1.70    2.90
  -7  -8  -3   -0.90    1.90
   7   8   3    1.20    2.20
  -7   8  -3   -0.60    2.10
   8  -8   3   46.80    9.00
  -8  -8  -3   24.50    5.90
   8   8   3   44.50    8.00
  -8   8  -3   37.70    7.40
  -8  -9   3   12.50    4.50
   8  -9  -3   13.10    4.60
   8   9  -3   18.60    5.10
  -8   9   3   12.70    5.00
  -8   9   3   15.90    4.90
   7  -9  -3    6.30    3.70
  -7  -9   3    6.30    3.10
  -7   9   3    1.70    2.70
   7   9  -3    4.90    3.10
  -6  -9   3    1.10    1.90
   6  -9  -3    6.90    3.20
   6   9  -3    4.80    2.90
  -6   9   3    2.40    2.60
   5  -9  -3    1.90    2.30
  -5  -9   3    2.00    2.00
  -5   9   3    3.20    2.40
   5   9  -3    0.50    2.10
   4  -9  -3  127.29    9.70
  -4  -9   3  137.49    9.50
   4   9  -3  103.19    9.30
  -4   9   3  116.19    9.80
   3  -9  -3   11.90    3.40
  -3  -9   3   15.20    3.00
  -3  -9   3   13.40    3.10
   3   9  -3    9.40    3.10
  -3   9   3   17.20    4.40
   2  -9  -3    7.50    2.70
  -2  -9   3    8.50    2.00
  -2  -9   3    9.90    2.70
  -2   9   3   12.90    3.50
   2   9  -3   14.60    3.80
  -1  -9   3   65.29    4.20
   1  -9  -3   52.39    5.60
  -1  -9   3   51.69    5.10
  -1   9   3   57.29    6.40
   1   9  -3   56.89    6.40
   0  -9  -3   50.19    5.20
   0  -9   3   51.29    5.20
   0   9   3   44.50    5.50
   0   9  -3   44.90    5.50
  -1  -9  -3  128.49    8.80
   1  -9   3  116.89    8.60
  -1   9  -3  112.29    9.10
   1   9   3  115.89    9.10
  -2  -9  -3    1.00    1.00
  -2  -9  -3    0.70    1.40
   2  -9   3   -0.30    1.40
   2   9   3    0.60    1.40
  -2   9  -3   -0.20    1.30
  -3  -9  -3   56.59    5.60
  -3  -9  -3   59.49    4.90
   3  -9   3   44.80    5.80
  -3   9  -3   48.90    6.00
   3   9   3   49.60    4.70
   3   9   3   50.09    5.80
   4  -9   3    4.40    2.70
  -4  -9  -3    2.70    1.80
  -4   9  -3    2.50    2.10
   4   9   3    3.90    1.90
   4   9   3    4.20    2.60
  -5  -9  -3   45.10    5.40
   5  -9   3   65.69    7.60
  -5  -9  -3   47.20    5.40
  -5   9  -3   52.59    6.90
  -5   9  -3   37.00    5.90
   5   9   3   48.30    6.00
   5   9   3   46.60    5.60
  -6  -9  -3    3.40    2.40
   6  -9   3    3.40    3.10
   6   9   3    9.40    3.30
  -6   9  -3    7.20    3.70
  -7  -9  -3   22.00    5.10
   7  -9   3   13.30    4.80
   7   9   3   12.60    4.50
  -7   9  -3   31.70    7.40
  -7 -10   3   -1.30    2.10
   7 -10  -3    3.70    3.20
   7  10  -3    1.00    2.60
  -7  10   3    0.60    2.70
  -6 -10   3    1.40    2.00
   6 -10  -3    7.70    3.50
   6  10  -3    6.50    3.50
  -6  10   3   11.30    4.20
   5 -10  -3   29.80    6.00
  -5 -10   3   32.80    4.60
   5  10  -3   28.60    6.40
  -5  10   3   29.20    6.10
   4 -10  -3    0.40    2.10
   4  10  -3    2.70    2.20
  -4  10   3    1.40    2.60
   3 -10  -3   14.70    4.00
  -3 -10   3    8.40    2.70
  -3 -10   3   11.70    2.70
   3  10  -3   17.40    4.50
  -3  10   3   18.00    4.70
   2 -10  -3   62.99    6.50
  -2 -10   3   62.99    5.90
  -2  10   3   73.59    7.60
   2  10  -3   69.99    7.30
  -1 -10   3  110.59    8.20
   1 -10  -3  120.89    9.10
   1  10  -3  113.19    9.60
  -1  10   3  115.79    9.70
   0 -10  -3   61.69    6.20
   0 -10   3   48.90    5.50
   0  10  -3   54.99    6.50
   0  10   3   57.19    6.50
   1 -10   3   44.30    5.50
  -1 -10  -3   54.59    5.70
  -1  10  -3   46.00    6.00
   1  10   3   40.20    5.60
  -2 -10  -3   66.69    6.40
   2 -10   3   61.99    6.60
  -2  10  -3   49.10    6.20
   2  10   3   55.19    6.40
  -3 -10  -3    1.10    1.70
   3 -10   3    0.10    2.00
  -3  10  -3    3.00    2.30
   3  10   3    1.20    1.90
   4 -10   3   79.99    8.30
  -4 -10  -3   76.19    6.50
  -4 -10  -3   74.49    7.00
   4  10   3   89.49    8.20
  -4  10  -3   68.59    7.80
   5 -10   3    2.10    2.40
  -5 -10  -3    1.90    2.00
  -5 -10  -3   -0.90    1.50
  -5  10  -3   -0.70    2.30
   5  10   3    0.30    2.10
   6 -10   3   47.90    7.30
  -6 -10  -3   37.40    5.50
  -6  10  -3   34.30    7.10
   6  10   3   31.10    5.80
   7 -10   3   53.49    8.20
  -7 -10  -3   33.80    6.30
  -7  10  -3   41.20    8.20
   7  10   3   49.80    7.00
   7 -11  -3   14.10    5.20
  -7 -11   3    2.50    2.60
  -7  11   3   12.20    4.60
   7  11  -3    7.40    4.10
  -6 -11   3    1.10    2.00
   6 -11  -3    0.20    2.50
  -6  11   3   -1.70    2.50
   6  11  -3   -0.50    2.50
   5 -11  -3   -0.70    2.00
   5  11  -3   -0.70    2.50
  -5  11   3    2.00    2.80
   4 -11  -3    0.60    2.00
   4  11  -3   -2.00    2.00
  -4  11   3   -0.80    2.10
  -3 -11   3    3.90    2.30
   3 -11  -3    2.40    2.40
   3  11  -3    4.90    3.30
  -3  11   3    1.50    2.50
  -2 -11   3   15.70    3.60
   2 -11  -3   13.80    3.80
  -2  11   3    7.70    3.50
   2  11  -3   15.70    4.40
  -1 -11   3   16.70    3.90
   1 -11  -3   22.80    4.60
  -1  11   3   33.90    6.30
   1  11  -3   15.20    4.70
   0 -11  -3    6.20    2.80
   0 -11   3   13.10    3.70
   0  11  -3    6.20    3.20
   0  11   3    5.60    3.00
   1 -11   3    3.90    2.60
  -1 -11  -3    8.40    2.80
   1  11   3    8.80    3.30
  -1  11  -3    1.20    2.00
  -2 -11  -3    0.50    1.50
   2 -11   3    0.40    1.90
  -2  11  -3   -0.90    1.70
   2  11   3   -0.50    1.80
   3 -11   3   -1.90    1.70
  -3 -11  -3    5.50    2.70
   3  11   3    8.10    3.50
  -3  11  -3    8.70    3.50
   4 -11   3    1.80    2.30
  -4 -11  -3    1.80    2.00
   4  11   3    5.20    3.10
  -4  11  -3    6.30    2.90
   5 -11   3   42.10    7.80
  -5 -11  -3   27.50    5.20
  -5  11  -3   20.40    5.50
   5  11   3   21.10    5.10
   6 -11   3   19.20    5.70
  -6  11  -3   11.50    4.30
   6 -12  -3    2.20    3.20
  -6  12   3    5.90    3.90
   6  12  -3    8.20    4.10
   5 -12  -3   -0.60    2.30
   5  12  -3   -2.60    2.10
  -5  12   3   -3.10    2.10
   4 -12  -3   -2.20    1.50
  -4  12   3    2.50    3.20
   4  12  -3    2.60    2.70
  -3 -12   3   65.29    6.50
   3 -12  -3   69.69    7.70
   3  12  -3   65.49    8.10
  -3  12   3   48.20    7.30
  -2 -12   3    1.10    1.60
   2 -12  -3    1.60    1.90
  -2  12   3   -0.70    2.20
   2  12  -3    1.30    2.30
  -1 -12   3   48.80    6.00
   1 -12  -3   56.29    6.70
  -1  12   3   53.49    7.20
   1  12  -3   54.79    7.30
   0 -12  -3    2.40    2.20
   0 -12   3    6.70    2.80
   0  12  -3    7.70    3.40
   0  12   3    7.60    3.60
  -1 -12  -3   17.50    4.50
   1 -12   3    4.90    3.10
  -1  12  -3   18.60    5.40
   1  12   3   18.70    5.00
   2 -12   3   24.20    5.40
  -2 -12  -3   26.20    5.20
   2  12   3   30.20    6.40
  -2  12  -3   27.90    6.20
   3 -12   3   34.20    6.60
  -3 -12  -3   26.60    5.30
  -3  12  -3   29.90    6.50
   3  12   3   28.50    6.10
   4 -12   3  116.09   10.80
  -4 -12  -3  102.19    9.20
   4  12   3  113.09   10.50
  -4  12  -3  117.29   10.90
  -5 -12  -3    0.00    2.40
   5 -12   3    1.40    2.50
   5  12   3   -0.30    2.30
  -5  12  -3    0.20    2.60
   6 -12   3   17.10    5.80
  -6  12  -3   21.30    6.00
   5 -13  -3   -0.90    2.70
  -5  13   3   -0.20    3.10
   5  13  -3   -3.00    2.80
   4 -13  -3   47.00    7.10
  -4  13   3   45.90    8.80
   4  13  -3   44.20    8.30
   3 -13  -3   -0.40    2.20
  -3  13   3    6.40    3.90
   3  13  -3    0.60    2.70
   2 -13  -3   43.70    6.50
  -2 -13   3   55.29    6.40
   2  13  -3   40.90    7.60
  -2  13   3   44.40    7.00
   1 -13  -3    7.70    3.40
  -1 -13   3   12.80    3.80
   1  13  -3    4.50    3.50
  -1  13   3    9.90    4.00
   0 -13   3   26.90    5.60
   0 -13  -3   34.90    5.50
   0  13  -3   26.70    6.50
   0  13   3   30.10    6.60
   1 -13   3   21.60    5.30
  -1 -13  -3   32.20    6.00
  -1  13  -3   28.40    6.60
   1  13   3   35.10    6.90
   2 -13   3   29.90    6.40
  -2 -13  -3   17.70    4.60
   2  13   3   17.30    5.10
  -2  13  -3   29.50    7.00
  -3 -13  -3  129.19   10.50
   3 -13   3  115.49   11.20
   3  13   3  126.89   11.40
  -3  13  -3  132.89   12.10
   4 -13   3   -0.60    2.60
  -4 -13  -3    5.20    3.00
   4  13   3    3.10    3.50
  -4  13  -3    0.20    2.80
   5 -13   3   62.89    8.90
   5  13   3   41.80    8.10
  -5  13  -3   66.99    9.10
   4 -14  -3   -0.60    2.40
   4  14  -3   -0.90    2.50
  -4  14   3    2.30    3.50
   3 -14  -3   93.19    9.80
  -3  14   3   93.69   10.60
   3  14  -3  100.19   10.90
   2 -14  -3    0.50    2.50
  -2 -14   3    1.20    2.50
   2  14  -3    0.90    2.70
  -2  14   3    3.60    3.30
   1 -14  -3   66.89    8.10
  -1 -14   3   61.19    7.50
   1  14  -3   88.79    9.80
  -1  14   3   79.49    9.60
   0 -14   3   43.30    6.40
   0 -14  -3   30.20    6.40
   0  14   3   37.30    7.70
   0  14  -3   48.20    9.00
  -1 -14  -3   60.29    7.70
   1 -14   3   68.49    8.00
   1  14   3   39.90    7.90
  -1  14  -3   64.09    8.70
  -2 -14  -3   61.19    7.50
   2 -14   3   55.69    7.80
   2  14   3   44.00    8.40
  -2  14  -3   49.30    9.10
  -3 -14  -3   68.19    7.80
   3 -14   3   66.09    8.80
   3  14   3   63.79    8.30
  -3  14  -3   75.39    9.70
   4 -14   3  160.38   14.00
  -4 -14  -3  164.88   12.60
  -4  14  -3  178.98   15.00
   4  14   3  173.68   14.40
   3 -15  -3    4.70    3.40
  -3  15   3    4.20    4.00
   3  15  -3    7.40    4.10
   2 -15  -3   76.89    9.20
  -2 -15   3   64.59    7.70
   2  15  -3   58.69    8.90
  -2  15   3   67.69    9.40
   1 -15  -3   23.80    5.80
  -1 -15   3   26.00    6.10
   1  15  -3   20.40    6.20
  -1  15   3   33.30    7.60
   0 -15   3   98.69    9.90
   0 -15  -3   91.49    9.70
   0  15   3   91.49   10.80
   0  15  -3   79.19   10.20
  -1 -15  -3   16.10    4.90
   1 -15   3   19.40    5.50
  -1  15  -3   14.20    5.00
   1  15   3   25.20    6.70
  -2 -15  -3   52.69    7.30
   2 -15   3   50.89    9.00
   2  15   3   44.60    8.70
  -2  15  -3   73.79    9.80
   3 -15   3   75.39    9.60
  -3 -15  -3   49.00    7.30
  -3  15  -3   63.39    9.10
   3  15   3   57.49    8.50
 -10   0   4   90.99    9.80
  -9   0   4    1.70    2.60
   9   0  -4    0.00    2.10
   8   0  -4  120.29    9.50
  -8   0   4  118.59   10.00
  -7   0   4    0.00    1.40
   7   0  -4   -0.80    1.40
   6   0  -4  412.46   19.30
  -6   0   4  375.26   19.10
  -6   0   4  413.56   17.30
   5   0  -4    1.60    1.30
  -5   0   4    0.20    0.70
  -5   0   4   -0.10    1.00
  -4   0   4    1.60    0.90
   4   0  -4    3.10    1.50
  -4   0   4    0.30    1.00
   3   0  -4   -0.60    0.50
  -3   0   4   -0.30    0.90
   3   0  -4   -0.10    1.10
  -3   0   4    0.30    0.50
  -2   0   4  419.26   16.60
   2   0  -4  414.76   15.10
   2   0  -4  401.86   16.80
   1   0  -4   -1.00    0.90
   1   0  -4   -1.90    0.50
  -1   0   4   -1.80    0.80
   0   0  -4  505.45   18.40
   0   0  -4  484.05   19.40
   0   0   4  499.05   19.10
   1   0   4   -1.10    0.80
  -1   0  -4   -0.30    0.70
  -2   0  -4  140.09    7.50
   2   0   4  139.69    7.60
   2   0   4  149.19    5.60
  -2   0  -4  140.79    5.60
   3   0   4   -0.60    1.00
  -3   0  -4   -0.60    0.90
   3   0   4   -0.50    0.40
   4   0   4 2786.52  102.69
  -4   0  -4 2814.12  102.19
   4   0   4 2790.62   99.39
   5   0   4    0.50    0.70
   5   0   4    0.10    1.20
  -5   0  -4    0.60    1.20
   6   0   4  362.36   19.30
  -6   0  -4  389.86   18.80
   7   0   4   -0.90    1.50
  -7   0  -4   -0.10    1.60
  -8   0  -4  258.97   15.40
   8   0   4  247.78   16.60
  -9   0  -4    1.10    2.50
   9   0   4    0.60    2.40
 -10  -1   4    1.20    3.30
 -10   1   4    3.10    3.10
   9  -1  -4  189.28   13.30
  -9  -1   4  221.08   15.10
   9   1  -4  211.48   14.00
  -9   1   4  212.78   14.50
   8  -1  -4    6.70    2.80
  -8  -1   4    2.40    2.50
  -8   1   4    3.00    2.60
   8   1  -4    5.90    2.70
  -7  -1   4  112.69    9.20
   7  -1  -4  123.89    8.90
  -7   1   4  118.89    9.00
   7   1  -4  111.59    8.70
   6  -1  -4  112.59    8.20
  -6  -1   4  112.49    8.40
  -6   1   4  114.79    7.00
   6   1  -4  109.99    8.20
  -6   1   4  107.99    8.00
   5  -1  -4  161.98    8.80
   5  -1  -4  180.88   10.30
  -5  -1   4  176.78    8.20
  -5  -1   4  168.38   10.20
  -5   1   4  175.68    8.70
   5   1  -4  160.48    9.90
  -5   1   4  186.78   10.20
   4  -1  -4    2.10    1.50
  -4  -1   4   -0.40    0.50
   4  -1  -4    2.40    1.00
  -4  -1   4    1.30    1.10
  -4   1   4    0.40    1.00
   4   1  -4    2.20    1.50
  -4   1   4   -0.40    0.70
  -3  -1   4   11.40    2.30
   3  -1  -4   14.80    1.80
  -3  -1   4   14.10    1.20
   3  -1  -4   10.90    2.40
  -3   1   4   14.50    2.10
   3   1  -4   17.60    2.60
   2  -1  -4    7.00    1.20
   2  -1  -4    8.20    1.90
  -2  -1   4    6.40    1.60
   2   1  -4    4.90    1.60
  -2   1   4    8.80    1.60
  -1  -1   4  352.26   14.40
   1  -1  -4  368.66   14.50
   1   1  -4  364.66   14.60
   1   1  -4  359.36   13.30
  -1   1   4  356.06   14.10
   0  -1   4  716.13   27.20
   0  -1  -4  732.63   27.10
   0  -1  -4  747.53   26.60
   0   1  -4  733.53   26.80
   0   1   4  730.43   26.70
   0   1   4  715.03   27.00
   1  -1   4   33.10    2.80
  -1  -1  -4   32.50    2.80
  -1   1  -4   27.70    2.70
   1   1   4   32.80    2.80
  -1   1  -4   30.90    1.90
   1   1   4   32.70    1.80
  -2  -1  -4   13.50    2.40
   2  -1   4    8.20    1.90
  -2   1  -4   10.50    2.20
   2   1   4   11.40    2.20
   2   1   4    8.50    1.00
  -2   1  -4    9.80    1.10
  -3  -1  -4  811.92   32.10
   3  -1   4  799.82   32.40
   3   1   4  814.42   32.60
  -3   1  -4  817.62   32.40
   3   1   4  828.32   29.90
  -3   1  -4  832.92   30.20
   4  -1   4   56.09    5.10
   4  -1   4   53.69    3.50
  -4  -1  -4   46.90    4.40
  -4   1  -4   58.99    5.10
   4   1   4   58.89    5.30
   4   1   4   47.10    3.30
  -4   1  -4   52.29    3.60
   5  -1   4  612.34   26.60
   5  -1   4  592.74   23.30
  -5  -1  -4  564.84   25.40
  -5   1  -4  603.04   25.90
   5   1   4  565.24   26.30
   5   1   4  610.34   23.30
  -6  -1  -4    9.00    2.70
   6  -1   4   10.00    3.40
  -6   1  -4   10.00    2.90
   6   1   4   10.20    3.20
   7  -1   4  201.98   13.70
  -7  -1  -4  212.88   13.10
   7   1   4  225.08   14.40
  -7   1  -4  213.38   13.30
  -8  -1  -4   18.30    4.80
  -8  -1  -4    8.70    3.20
   8  -1   4   11.70    4.30
  -8   1  -4    7.40    3.10
   8   1   4   10.60    4.00
   9  -1   4   79.29    9.10
  -9  -1  -4  103.79   10.30
   9   1   4  104.79   10.70
  -9   1  -4   99.29    9.90
 -10  -2   4  102.29   10.70
 -10   2   4  118.69   10.90
   9  -2  -4   15.70    4.40
  -9  -2   4   17.80    4.80
   9   2  -4   12.60    3.90
  -9   2   4   10.60    4.00
   8  -2  -4   71.19    7.40
  -8  -2   4   73.39    7.90
   8   2  -4   78.79    7.60
  -8   2   4   80.69    7.90
  -7  -2   4   26.90    5.20
   7  -2  -4   26.10    4.20
   7   2  -4   23.60    4.70
  -7   2   4   32.90    4.60
   6  -2  -4  365.36   18.30
   6  -2  -4  367.46   17.20
  -6  -2   4  371.46   18.80
  -6   2   4  385.66   18.20
  -6   2   4  379.36   17.00
   6   2  -4  372.96   18.50
   5  -2  -4  364.06   17.70
  -5  -2   4  375.56   15.20
  -5  -2   4  377.66   18.10
   5  -2  -4  385.36   16.80
   5   2  -4  387.06   18.10
  -5   2   4  369.36   17.30
  -5   2   4  384.26   16.60
  -4  -2   4   56.29    4.80
  -4  -2   4   55.29    3.20
   4  -2  -4   54.09    4.10
   4  -2  -4   52.29    4.70
   4   2  -4   59.99    5.10
  -4   2   4   64.89    4.60
  -3  -2   4    3.30    1.40
   3  -2  -4    0.60    0.90
  -3  -2   4    2.80    0.60
   3  -2  -4    1.00    1.20
  -3   2   4    2.40    1.00
   3   2  -4    2.60    1.50
   2  -2  -4  202.08    9.70
  -2  -2   4  201.58    7.50
  -2  -2   4  201.18    9.40
   2   2  -4  203.78    9.80
  -2   2   4  204.68    8.80
   1  -2  -4  380.76   15.00
  -1  -2   4  378.76   14.40
  -1  -2   4  376.86   15.20
   1  -2  -4  400.86   15.50
  -1   2   4  387.56   14.70
   1   2  -4  363.16   15.60
  -1   2   4  390.06   15.70
   0  -2   4   39.00    2.90
   0  -2   4   34.70    2.70
   0  -2  -4   41.20    3.00
   0   2   4   41.00    2.70
   0   2  -4   41.30    3.00
  -1  -2  -4   68.69    4.30
   1  -2   4   67.39    4.50
   1  -2   4   67.69    4.20
   1   2   4   65.59    3.50
  -1   2  -4   60.19    4.20
  -1   2  -4   59.19    3.60
   1   2   4   68.49    4.10
   2  -2   4   11.00    2.00
   2  -2   4    7.90    2.10
  -2  -2  -4    6.50    1.70
  -2   2  -4    9.80    2.20
   2   2   4    7.80    1.90
   2   2   4    9.60    1.30
  -2   2  -4    8.40    1.40
  -3  -2  -4  783.92   30.50
   3  -2   4  752.32   30.50
   3   2   4  768.92   28.70
   3   2   4  753.22   30.90
  -3   2  -4  792.62   31.00
  -3   2  -4  766.82   28.90
   4  -2   4   86.09    6.60
  -4  -2  -4   97.39    6.60
  -4   2  -4   77.49    6.30
   4   2   4   96.69    7.10
   4   2   4   95.69    5.30
  -4   2  -4   92.69    5.40
   5  -2   4   45.60    5.00
  -5  -2  -4   48.50    4.80
   5   2   4   39.00    4.80
  -5   2  -4   43.70    4.30
  -5   2  -4   54.39    5.30
   5   2   4   42.20    3.70
  -6  -2  -4  107.59    8.00
   6  -2   4  108.89    8.50
  -6   2  -4   87.29    7.70
   6   2   4  100.79    8.50
  -7  -2  -4    3.50    2.40
   7  -2   4    5.20    2.80
  -7   2  -4    2.10    2.10
   7   2   4    5.00    2.80
   8  -2   4  135.09   11.30
  -8  -2  -4  133.79   11.40
  -8  -2  -4  135.79   10.40
   8   2   4  133.79   11.50
  -8   2  -4  138.69   10.80
   9  -2   4    0.80    2.70
  -9  -2  -4    2.40    3.10
  -9   2  -4    3.90    3.00
  -9   2  -4    0.80    2.40
   9   2   4   -1.30    2.20
 -10  -3   4   34.00    7.30
 -10   3   4   27.40    6.00
   9  -3  -4   26.70    5.70
  -9  -3   4   32.50    6.60
   9   3  -4   38.20    5.60
  -9   3   4   38.20    6.60
  -8  -3   4   20.60    4.70
   8  -3  -4   25.90    5.20
  -8   3   4   22.70    5.40
  -8   3   4   19.00    4.30
   8   3  -4   23.00    5.20
  -7  -3   4    1.70    1.80
   7  -3  -4    0.40    1.60
   7  -3  -4    1.00    1.60
  -7   3   4   -0.60    1.40
  -7   3   4    1.40    1.60
   7   3  -4    1.70    1.70
  -7   3   4   -1.00    1.40
   6  -3  -4  233.68   13.30
   6  -3  -4  240.48   14.60
  -6  -3   4  228.08   13.50
  -6   3   4  218.18   12.50
  -6   3   4  230.18   13.60
  -6   3   4  243.58   12.50
   6   3  -4  247.78   13.60
   5  -3  -4  120.09    8.30
  -5  -3   4  126.59    6.20
  -5  -3   4  118.19    8.30
   5   3  -4  139.69    8.90
  -5   3   4  124.99    8.70
  -5   3   4  124.99    7.80
  -4  -3   4  141.89    8.50
  -4  -3   4  138.19    6.30
   4  -3  -4  140.39    8.50
   4   3  -4  144.49    8.70
  -4   3   4  125.49    7.40
  -4   3   4  156.38    9.10
  -3  -3   4   56.49    4.40
   3  -3  -4   41.20    4.10
  -3  -3   4   52.19    2.80
   3   3  -4   54.19    4.60
  -3   3   4   53.69    3.70
  -3   3   4   48.70    4.50
   2  -3  -4  160.08    7.80
  -2  -3   4  166.48    6.60
   2  -3  -4  156.58    8.40
  -2  -3   4  157.98    7.90
   2   3  -4  163.58    8.70
  -2   3   4  155.18    8.50
  -2   3   4  150.98    7.00
   1  -3  -4   48.60    3.60
  -1  -3   4   51.99    3.50
  -1  -3   4   48.00    3.10
   1   3  -4   55.39    4.10
  -1   3   4   52.89    2.90
  -1   3   4   61.99    4.30
   0  -3   4  438.46   16.40
   0  -3  -4  416.86   16.60
   0   3  -4  391.16   16.60
   0   3   4  386.76   16.40
   0   3   4  395.36   15.60
  -1  -3  -4   35.80    3.20
   1  -3   4   37.90    3.40
   1   3   4   35.30    2.90
   1   3   4   37.80    3.00
  -1   3  -4   34.70    3.00
  -1   3  -4   38.70    3.40
   2  -3   4   15.40    2.20
  -2  -3  -4    9.50    2.10
   2  -3   4   15.60    2.90
   2   3   4   14.30    2.50
  -2   3  -4   12.00    2.60
  -2   3  -4   12.30    1.80
   2   3   4   12.20    1.70
   3  -3   4   13.40    2.50
  -3  -3  -4   14.70    2.90
   3  -3   4   11.10    2.80
  -3   3  -4   19.50    2.20
  -3   3  -4   12.90    2.80
   3   3   4   16.00    2.00
   3   3   4   13.70    2.80
  -4  -3  -4  188.08   10.50
   4  -3   4  186.28   11.40
   4  -3   4  187.38   10.70
  -4   3  -4  191.78    9.60
   4   3   4  193.98   11.20
   4   3   4  193.88    9.30
  -4   3  -4  205.58   11.20
  -5  -3  -4    0.70    1.20
   5  -3   4   -0.50    1.30
   5   3   4   -0.30    0.90
   5   3   4    0.40    1.10
  -5   3  -4    2.70    1.30
  -5   3  -4    2.90    1.90
  -6  -3  -4    2.90    1.90
   6  -3   4    5.20    2.40
  -6   3  -4    3.60    2.20
   6   3   4    3.20    2.20
  -7  -3  -4   14.10    3.70
   7  -3   4   12.00    4.00
   7   3   4    5.90    2.90
  -7   3  -4   12.00    3.70
  -8  -3  -4    0.00    2.50
   8  -3   4    0.20    2.60
  -8   3  -4    0.20    2.10
   8   3   4    2.50    2.50
   9  -3   4   20.80    5.60
  -9  -3  -4   18.50    5.20
  -9   3  -4   11.70    4.60
  -9   3  -4   11.20    4.50
   9   3   4    9.00    4.50
   9  -4  -4   43.20    6.30
  -9  -4   4   47.40    6.90
   9   4  -4   33.00    6.80
  -9   4   4   40.30    6.00
   8  -4  -4    1.80    2.30
  -8  -4   4    4.60    2.80
  -8   4   4    2.70    2.20
   8   4  -4    2.10    2.40
  -8   4   4    1.20    2.50
   7  -4  -4   67.09    6.60
  -7  -4   4   57.99    6.50
  -7   4   4   51.99    6.20
   7   4  -4   53.59    6.20
  -7   4   4   64.79    6.20
  -7   4   4   62.09    6.10
   6  -4  -4   79.29    6.90
  -6  -4   4   77.79    7.10
   6   4  -4   77.59    7.00
  -6   4   4   76.69    6.30
  -6   4   4   72.89    7.00
  -6   4   4   68.69    6.00
  -5  -4   4  523.05   23.60
   5  -4  -4  517.95   23.50
   5  -4  -4  523.45   22.90
  -5   4   4  544.45   24.40
  -5   4   4  524.05   22.30
   5   4  -4  532.35   23.90
  -4  -4   4  111.39    7.50
   4  -4  -4  125.39    8.20
   4  -4  -4  132.39    7.70
  -4  -4   4  116.79    5.80
  -4   4   4  125.49    8.40
   4   4  -4  123.79    8.30
  -4   4   4  110.79    6.60
   3  -4  -4  416.46   18.00
   3  -4  -4  384.26   17.10
  -3  -4   4  379.36   17.20
  -3  -4   4  407.46   15.50
  -3   4   4  385.46   18.20
   3   4  -4  406.36   18.20
  -3   4   4  397.06   16.00
   2  -4  -4    8.70    2.00
  -2  -4   4    7.90    1.40
  -2  -4   4    5.50    1.60
  -2   4   4   10.80    1.30
   2   4  -4    7.00    2.20
  -2   4   4    8.30    2.30
   1  -4  -4 1012.20   38.70
  -1  -4   4 1031.60   37.90
  -1   4   4 1000.30   36.80
  -1   4   4 1057.39   39.50
   1   4  -4 1029.40   39.40
   0  -4  -4    4.50    1.60
   0  -4   4    2.00    1.20
   0   4   4    5.20    1.10
   0   4   4    5.00    1.60
   0   4  -4    4.00    1.60
   1  -4   4  110.99    5.90
   1  -4   4  112.39    6.70
  -1  -4  -4  103.49    6.40
   1   4   4  109.79    5.90
  -1   4  -4  116.09    6.60
   2  -4   4    0.10    1.10
  -2  -4  -4    0.30    1.00
  -2   4  -4    0.10    1.10
  -2   4  -4    0.30    0.90
   2   4   4    1.00    1.00
   2   4   4    0.10    1.00
  -3  -4  -4  335.97   15.90
   3  -4   4  366.06   17.10
  -3   4  -4  336.67   16.50
   3   4   4  332.17   16.10
  -3   4  -4  362.26   15.60
   3   4   4  361.66   15.20
   4  -4   4   53.29    5.50
   4  -4   4   45.80    4.60
  -4  -4  -4   41.60    4.40
  -4   4  -4   51.39    4.30
   4   4   4   44.70    3.90
  -4   4  -4   35.40    4.50
   4   4   4   48.40    4.90
   5  -4   4   50.29    5.90
   5  -4   4   52.59    5.40
  -5  -4  -4   68.09    5.80
  -5   4  -4   51.89    4.80
   5   4   4   54.69    4.60
  -5   4  -4   68.29    6.30
   5   4   4   52.59    5.70
   6  -4   4    1.80    1.90
  -6  -4  -4    9.00    2.80
   6   4   4    0.50    1.70
  -6   4  -4   11.20    3.40
  -7  -4  -4   -0.40    1.80
   7  -4   4    0.20    1.70
  -7  -4  -4    3.60    2.60
   7   4   4    2.50    2.60
  -7   4  -4    0.30    2.00
   8  -4   4   28.00    5.80
  -8  -4  -4   16.20    4.60
  -8   4  -4   15.60    4.50
   8   4   4   20.30    5.60
   9  -4   4   -1.40    2.00
  -9  -4  -4    0.00    2.50
  -9   4  -4   -0.90    1.90
   9   4   4   -0.50    3.00
  -9   4  -4    0.40    2.30
  -9  -5   4   -0.40    2.20
   9  -5  -4    0.90    2.50
   9   5  -4   -1.80    2.50
   8  -5  -4   60.59    6.90
  -8  -5   4   64.29    7.50
   8  -5  -4   45.90    9.20
   8   5  -4   47.80    6.40
  -8   5   4   55.69    7.30
   7  -5  -4    2.40    2.00
   7  -5  -4    1.10    1.80
  -7  -5   4    4.90    2.60
  -7   5   4    1.00    1.60
  -7   5   4    0.90    1.50
  -7   5   4   -0.20    1.60
   7   5  -4    0.10    2.00
   6  -5  -4  270.17   14.80
  -6  -5   4  264.07   15.20
   6  -5  -4  254.17   14.90
  -6   5   4  279.97   13.90
  -6   5   4  283.87   16.10
   6   5  -4  291.27   15.80
  -5  -5   4    1.60    1.40
   5  -5  -4   -1.60    1.00
   5  -5  -4   -0.40    1.30
   5   5  -4   -1.60    1.10
  -5   5   4   -0.40    0.80
  -5   5   4   -0.50    1.30
  -4  -5   4  708.93   29.40
   4  -5  -4  722.33   29.40
   4  -5  -4  696.73   30.00
  -4  -5   4  733.53   27.20
  -4   5   4  720.73   27.60
   4   5  -4  686.33   30.20
  -4   5   4  691.83   30.40
  -3  -5   4  136.49    6.60
  -3  -5   4  135.79    7.80
   3  -5  -4  137.89    8.00
   3   5  -4  143.89    9.00
  -3   5   4  130.49    8.60
  -3   5   4  113.69    6.10
  -2  -5   4 1097.59   40.40
   2  -5  -4 1048.10   41.10
  -2  -5   4 1070.49   39.70
  -2   5   4 1034.40   38.40
   2   5  -4 1104.39   42.40
  -2   5   4 1074.79   42.10
  -1  -5   4  231.38   10.30
   1  -5  -4  219.98   10.90
  -1   5   4  224.78    8.60
   1   5  -4  214.88   11.40
  -1   5   4  216.58   11.30
   0  -5   4  436.16   17.50
   0  -5   4  443.56   18.50
   0  -5  -4  449.95   18.90
   0   5   4  430.26   16.80
   0   5  -4  424.96   19.10
   0   5   4  463.55   19.20
   1  -5   4   28.90    2.50
   1  -5   4   22.80    3.10
  -1  -5  -4   21.40    2.80
   1   5   4   24.10    2.50
   1   5   4   21.00    2.80
  -1   5  -4   22.00    3.00
   2  -5   4  268.27   13.70
   2  -5   4  263.97   12.00
  -2  -5  -4  271.87   13.10
   2   5   4  268.87   12.60
  -2   5  -4  288.17   13.30
  -3  -5  -4   12.80    2.70
   3  -5   4   12.60    3.50
   3  -5   4   13.20    3.30
   3   5   4   14.10    2.60
  -3   5  -4   12.30    2.70
  -3   5  -4   12.20    3.10
   3   5   4   13.70    2.80
   4  -5   4  251.87   14.50
  -4  -5  -4  254.27   13.20
  -4   5  -4  253.07   14.20
   4   5   4  252.97   12.50
   4   5   4  247.88   13.50
  -4   5  -4  264.97   13.10
   5  -5   4    0.30    1.80
   5  -5   4    0.20    1.30
  -5  -5  -4   -0.20    1.20
  -5   5  -4    0.10    1.60
  -5   5  -4    0.30    1.20
   5   5   4   -0.20    1.10
   5   5   4   -0.20    1.30
  -6  -5  -4    1.20    1.80
   6  -5   4    0.00    1.30
   6   5   4    0.50    1.70
  -6   5  -4    1.10    1.90
  -7  -5  -4   -1.60    2.00
   7  -5   4   -1.70    1.70
  -7  -5  -4   -1.00    1.90
  -7   5  -4   -1.70    1.70
   7   5   4    0.00    2.00
   8  -5   4    4.00    3.20
  -8  -5  -4    1.00    2.70
   8   5   4    1.50    2.70
  -8   5  -4    5.40    3.40
   9  -5   4    6.20    3.60
  -9  -5  -4    0.00    2.60
   9   5   4    9.50    4.20
  -9   5  -4    0.80    2.60
  -9   5  -4    2.40    2.70
  -9  -6   4   12.20    4.40
   9   6  -4   12.60    4.40
  -8  -6   4   16.20    4.50
   8  -6  -4   16.50    4.60
   8   6  -4   15.40    4.50
  -8   6   4   19.30    5.30
  -7  -6   4    1.60    2.00
   7  -6  -4    3.10    2.20
  -7   6   4    3.20    2.00
  -7   6   4    2.20    2.50
   7   6  -4    0.60    2.00
   6  -6  -4   -1.20    1.30
  -6  -6   4   -0.40    1.30
   6   6  -4   -0.30    1.60
  -6   6   4    1.60    2.00
   5  -6  -4  493.65   23.00
  -5  -6   4  490.55   22.70
  -5   6   4  506.15   21.10
  -5   6   4  488.45   23.90
   5   6  -4  509.05   23.80
   4  -6  -4   79.49    6.70
  -4  -6   4   78.49    6.30
  -4  -6   4   87.59    5.40
  -4   6   4   85.79    7.40
   4   6  -4   79.69    7.00
  -4   6   4   95.19    5.30
  -3  -6   4  127.79    6.70
   3  -6  -4  126.19    8.00
  -3  -6   4  114.09    7.30
  -3   6   4  115.99    8.50
   3   6  -4  121.79    8.60
  -3   6   4  122.99    5.80
   2  -6  -4   82.19    6.00
  -2  -6   4   75.09    4.90
  -2   6   4   64.89    5.90
   2   6  -4   80.89    6.50
  -2   6   4   75.09    3.40
   1  -6  -4 1404.26   54.49
  -1  -6   4 1475.45   53.09
  -1  -6   4 1412.76   53.69
   1   6  -4 1473.05   55.49
  -1   6   4 1451.15   50.89
  -1   6   4 1450.85   55.39
   0  -6   4   70.39    4.50
   0  -6  -4   84.39    5.90
   0  -6   4   78.99    5.60
   0   6  -4   74.49    6.00
   0   6   4   70.69    5.80
   0   6   4   79.29    3.90
   1  -6   4  176.48    8.10
  -1  -6  -4  195.38   10.00
   1  -6   4  160.78    9.60
   1   6   4  166.28    9.60
   1   6   4  164.78    8.00
  -1   6  -4  156.98    9.70
  -2  -6  -4   35.10    3.80
   2  -6   4   24.40    2.60
   2  -6   4   18.80    3.60
   2   6   4   18.80    2.90
  -2   6  -4   22.80    3.30
   2   6   4   20.30    2.60
   3  -6   4  654.23   26.70
  -3  -6  -4  667.83   28.00
   3  -6   4  635.34   28.90
   3   6   4  693.33   27.80
  -3   6  -4  683.23   28.30
   4  -6   4   27.50    4.90
   4  -6   4   25.90    3.40
  -4  -6  -4   14.10    3.20
   4   6   4   16.10    3.50
   4   6   4   15.80    3.30
  -4   6  -4   25.90    4.80
  -4   6  -4   20.70    3.80
  -5  -6  -4   52.39    5.40
   5  -6   4   45.40    6.00
   5   6   4   49.80    5.70
  -5   6  -4   52.99    6.20
   5   6   4   44.90    4.80
  -5   6  -4   54.49    5.50
   6  -6   4    1.00    1.80
  -6  -6  -4    6.00    2.60
   6  -6   4    7.90    3.60
  -6  -6  -4    7.00    3.10
  -6   6  -4    4.70    2.80
   6   6   4    1.80    2.20
  -7  -6  -4    2.70    2.40
   7  -6   4    4.60    2.70
  -7  -6  -4    7.30    3.00
  -7   6  -4    7.40    3.40
   7   6   4    3.80    2.90
  -8  -6  -4   -0.10    2.30
   8  -6   4   -0.30    2.00
  -8   6  -4    5.10    3.00
   8   6   4   -2.00    2.00
  -9  -7   4   -1.30    2.00
   9   7  -4    1.10    3.30
   8  -7  -4    4.10    3.00
  -8  -7   4    1.60    2.20
  -8   7   4    5.50    3.20
   8   7  -4    5.40    3.30
  -8   7   4    9.80    3.90
  -7  -7   4   25.00    5.30
   7  -7  -4   35.70    5.30
  -7   7   4   34.90    6.50
  -7   7   4   31.00    5.80
   7   7  -4   35.00    5.30
   6  -7  -4   59.89    6.30
  -6  -7   4   38.80    5.20
  -6   7   4   48.30    6.20
   6   7  -4   43.50    5.70
   5  -7  -4   -0.90    1.50
  -5  -7   4   -0.20    1.10
   5   7  -4   -0.40    1.60
  -5   7   4    2.20    1.90
  -4  -7   4  252.47   12.90
  -4  -7   4  235.88   11.40
   4  -7  -4  239.38   13.40
   4   7  -4  222.48   13.90
  -4   7   4  245.08   14.40
  -3  -7   4   -0.60    0.80
   3  -7  -4    0.60    1.20
  -3  -7   4   -0.40    0.90
  -3   7   4   -1.60    0.80
   3   7  -4   -0.20    1.20
   2  -7  -4  387.86   18.80
  -2  -7   4  426.56   18.00
  -2  -7   4  398.06   17.60
  -2   7   4  417.26   19.80
   2   7  -4  417.46   20.10
  -1  -7   4   32.10    2.90
  -1  -7   4   27.40    3.20
   1  -7  -4   22.10    3.20
   1   7  -4   17.80    3.60
  -1   7   4   24.30    3.70
   0  -7  -4  462.25   21.40
   0  -7   4  482.25   21.00
   0  -7   4  509.55   19.30
   0   7   4  478.45   18.10
   0   7  -4  466.75   21.90
   0   7   4  477.55   21.90
   1  -7   4    0.50    1.20
  -1  -7  -4    0.40    1.00
   1  -7   4    0.10    0.80
   1   7   4    1.20    1.40
  -1   7  -4    0.60    1.30
   1   7   4    0.70    0.70
   2  -7   4  240.98   10.90
  -2  -7  -4  214.38   12.40
   2  -7   4  233.98   13.20
   2   7   4  252.27   13.10
  -2   7  -4  240.68   13.10
   2   7   4  250.17   11.60
  -3  -7  -4    6.20    2.30
   3  -7   4    4.70    1.60
   3  -7   4    0.50    1.80
   3   7   4    3.80    1.80
  -3   7  -4   -0.10    1.30
   3   7   4    2.80    1.90
  -4  -7  -4  187.48   11.10
   4  -7   4  196.28   10.30
   4  -7   4  167.98   11.90
  -4  -7  -4  198.68   11.10
   4   7   4  157.08   10.50
  -4   7  -4  171.08   11.90
  -4   7  -4  189.38   11.50
   5  -7   4   63.99    5.90
   5  -7   4   54.59    6.80
  -5  -7  -4   64.69    6.20
  -5  -7  -4   51.99    5.80
   5   7   4   56.09    5.80
  -5   7  -4   76.79    7.50
  -5   7  -4   59.09    6.20
   5   7   4   68.99    6.50
  -6  -7  -4   23.50    4.90
   6  -7   4   20.70    5.50
  -6  -7  -4   25.50    4.90
  -6   7  -4   18.20    5.00
   6   7   4   19.70    4.80
  -7  -7  -4    2.70    2.50
   7  -7   4    3.50    3.20
   7   7   4    2.80    2.60
  -7   7  -4    2.60    3.00
  -8  -7  -4   10.70    4.20
  -8   7  -4    5.00    3.80
   8   7   4   13.50    4.80
   8  -8  -4   57.79    7.70
  -8  -8   4   55.19    7.10
  -8   8   4   47.60    6.80
  -8   8   4   36.80    7.30
   8   8  -4   42.80    6.70
  -7  -8   4    2.00    2.10
   7  -8  -4    1.20    2.10
  -7   8   4    2.00    3.00
   7   8  -4    1.40    2.50
  -6  -8   4   62.89    6.60
   6  -8  -4   70.99    7.50
   6   8  -4   58.29    7.00
  -6   8   4   71.39    7.90
   5  -8  -4  270.27   15.30
  -5  -8   4  265.07   14.40
  -5   8   4  252.07   15.80
   5   8  -4  231.68   15.10
  -4  -8   4    8.10    2.50
   4  -8  -4    6.90    2.50
   4   8  -4    4.70    2.60
  -4   8   4    3.60    2.40
   3  -8  -4   46.00    5.20
  -3  -8   4   49.90    4.50
   3   8  -4   59.39    6.30
  -3   8   4   58.29    6.20
  -2  -8   4    0.70    1.00
   2  -8  -4    0.60    1.30
  -2  -8   4    1.10    1.20
  -2   8   4    0.70    1.50
   2   8  -4   -0.90    1.30
   1  -8  -4  826.82   34.30
  -1  -8   4  834.32   31.60
  -1  -8   4  819.12   33.20
  -1   8   4  815.62   35.00
   1   8  -4  808.62   35.00
   0  -8   4  117.69    8.00
   0  -8   4  111.59    6.20
   0  -8  -4  130.79    8.50
   0   8  -4  124.49    9.00
   0   8   4  126.09    8.90
  -1  -8  -4  162.48    7.50
   1  -8   4  151.98    7.60
   1  -8   4  140.29    9.60
  -1  -8  -4  163.98   10.00
   1   8   4  154.18    7.60
  -1   8  -4  163.08   10.60
   1   8   4  168.58   10.50
  -2  -8  -4   15.10    3.20
  -2  -8  -4   11.70    2.30
   2  -8   4   19.30    4.00
   2  -8   4   15.50    2.10
   2   8   4   17.10    3.50
  -2   8  -4    6.60    2.70
   2   8   4   14.90    2.30
   3  -8   4  159.48   11.70
  -3  -8  -4  193.58   11.50
   3  -8   4  177.58   10.90
  -3  -8  -4  191.38   10.60
   3   8   4  206.48   10.70
  -3   8  -4  201.58   12.20
   3   8   4  199.48   11.70
   4  -8   4  177.98   12.50
  -4  -8  -4  192.18   11.60
  -4  -8  -4  188.38   10.90
  -4   8  -4  162.18   11.50
   4   8   4  189.28   11.20
  -5  -8  -4  137.69    9.70
   5  -8   4  132.69   11.10
  -5  -8  -4  130.09    9.70
   5   8   4  143.49   10.30
  -5   8  -4  141.39   10.40
  -5   8  -4  162.48   11.90
  -6  -8  -4   35.50    5.30
   6  -8   4   48.10    7.00
  -6  -8  -4   42.10    5.70
  -6   8  -4   54.59    7.20
   6   8   4   44.30    6.00
   7  -8   4   23.30    6.40
  -7  -8  -4   47.00    6.40
   7   8   4   50.49    6.70
  -7   8  -4   41.60    7.80
  -8  -8  -4   71.29    8.70
   8   8   4   87.49    9.60
  -8   8  -4   84.19    9.50
   8  -9  -4    8.70    3.70
  -8  -9   4   15.40    4.80
   8   9  -4   18.30    5.40
  -8   9   4   14.50    4.50
  -8   9   4   19.10    5.70
   7  -9  -4   46.90    7.30
  -7  -9   4   48.60    6.40
  -7   9   4   56.39    7.60
   7   9  -4   51.59    7.20
  -6  -9   4    0.90    1.80
   6  -9  -4    0.10    1.90
   6   9  -4    1.90    2.30
  -6   9   4    0.10    2.10
   5  -9  -4    8.20    3.20
  -5  -9   4    3.40    2.20
  -5   9   4    4.60    2.90
   5   9  -4    5.80    3.00
  -4  -9   4   79.39    6.70
   4  -9  -4   86.59    7.70
  -4   9   4   73.59    7.80
   4   9  -4   69.59    7.60
  -3  -9   4    2.70    1.70
   3  -9  -4    2.20    1.90
  -3  -9   4    1.90    1.60
   3   9  -4    2.30    2.00
  -3   9   4    4.70    2.70
  -2  -9   4   83.49    6.40
   2  -9  -4   82.79    7.10
  -2  -9   4   73.19    5.40
  -2   9   4   74.69    7.40
   2   9  -4   96.79    8.20
  -1  -9   4   68.79    5.90
   1  -9  -4   66.59    6.20
  -1  -9   4   58.49    4.40
   1   9  -4   60.79    6.60
  -1   9   4   75.69    7.10
   0  -9  -4   80.99    6.90
   0  -9   4   84.69    6.80
   0  -9   4   84.19    5.90
   0   9   4   83.19    7.50
   0   9  -4   84.19    7.60
   1  -9   4  256.47   13.80
  -1  -9  -4  226.28   13.20
  -1   9  -4  237.58   14.10
   1   9   4  210.58   13.40
  -2  -9  -4   42.80    3.70
   2  -9   4   35.50    4.90
  -2  -9  -4   35.20    4.50
  -2   9  -4   30.90    4.90
   2   9   4   32.20    4.70
  -3  -9  -4   71.09    5.60
   3  -9   4   72.39    7.30
  -3  -9  -4   77.49    6.80
   3   9   4   73.69    7.00
   3   9   4   76.99    6.00
  -3   9  -4   67.29    7.00
   4  -9   4   58.09    6.80
  -4  -9  -4   41.20    5.10
   4   9   4   38.80    5.20
   4   9   4   48.60    5.10
  -4   9  -4   36.90    5.60
   5  -9   4  115.89   10.30
  -5  -9  -4   94.59    8.40
  -5  -9  -4  102.59    8.30
  -5   9  -4  117.59    9.80
  -5   9  -4  123.29   10.40
   5   9   4  107.09    8.60
   6  -9   4    3.90    3.20
  -6  -9  -4   10.40    3.40
  -6  -9  -4    6.90    2.90
   6   9   4    9.90    3.60
  -6   9  -4   12.50    4.50
   7  -9   4   45.20    8.60
  -7  -9  -4   44.70    6.40
  -7   9  -4   47.70    8.80
   7   9   4   43.20    6.80
  -8  10   4   12.50    4.80
   7 -10  -4    3.30    3.40
  -7 -10   4   -1.90    1.60
   7  10  -4   -1.30    2.10
  -7  10   4    0.40    2.50
  -6 -10   4    8.80    3.20
   6 -10  -4    0.80    2.30
   6  10  -4    1.40    2.50
  -6  10   4   10.50    4.00
   5 -10  -4   16.50    4.50
  -5 -10   4   20.50    4.20
   5  10  -4   25.90    5.70
  -5  10   4   29.20    6.30
   4 -10  -4   59.69    6.70
  -4  10   4   52.59    6.90
   4  10  -4   54.59    6.90
   3 -10  -4   28.30    4.60
  -3 -10   4   30.80    3.80
  -3 -10   4   32.40    4.20
  -3  10   4   33.40    6.20
   3  10  -4   33.70    5.30
  -2 -10   4   14.80    3.30
   2 -10  -4   12.30    3.50
  -2  10   4   15.80    4.30
   2  10  -4    9.40    3.40
  -1 -10   4   40.70    4.80
   1 -10  -4   36.30    4.90
  -1  10   4   35.70    5.40
   1  10  -4   35.70    6.50
   0 -10  -4   30.50    4.50
   0 -10   4   38.80    4.90
   0  10  -4   48.60    6.00
   0  10   4   45.10    5.70
  -1 -10  -4   89.49    7.60
   1 -10   4   87.49    7.70
  -1  10  -4  108.09    9.10
   1  10   4   71.09    7.50
   2 -10   4   16.10    4.20
  -2 -10  -4   16.30    3.90
  -2  10  -4    5.00    2.90
   2  10   4   13.40    3.70
  -3 -10  -4   37.10    5.00
   3 -10   4   35.60    5.40
   3  10   4   45.30    5.80
  -3  10  -4   38.80    5.90
  -4 -10  -4   82.49    7.50
   4 -10   4   78.89    8.60
   4  10   4   70.49    7.40
  -4  10  -4   90.49    8.60
  -5 -10  -4   27.00    4.90
   5 -10   4   18.20    5.10
  -5 -10  -4   19.90    4.50
  -5  10  -4   16.80    4.80
  -5  10  -4   13.90    4.60
   5  10   4   22.70    5.10
   6 -10   4    6.10    3.60
  -6 -10  -4    4.90    2.80
  -6  10  -4    9.30    4.00
   7 -10   4    1.50    3.70
  -7 -10  -4    0.10    2.00
  -7  10  -4   -3.00    2.80
   7  10   4    0.20    2.20
   7 -11  -4   15.80    5.40
  -7 -11   4   22.30    4.90
  -7  11   4   25.20    6.50
   7  11  -4   23.10    6.20
  -6 -11   4    2.90    2.40
   6 -11  -4    4.60    3.30
  -6  11   4    5.30    3.20
   6  11  -4    4.50    2.90
  -5 -11   4   32.60    5.60
   5 -11  -4   24.60    5.60
  -5  11   4   17.10    5.20
   5  11  -4   23.70    6.10
   4 -11  -4    4.90    3.00
   4  11  -4    8.90    3.70
  -4  11   4   11.00    4.30
  -3 -11   4    0.40    1.90
   3 -11  -4    0.60    1.90
  -3  11   4    1.80    2.40
   3  11  -4    2.90    2.60
   2 -11  -4   19.70    4.50
  -2 -11   4   23.10    4.40
   2  11  -4   32.20    6.20
  -2  11   4   22.20    5.10
  -1 -11   4   14.70    3.80
   1 -11  -4    9.70    3.20
   1  11  -4   17.30    4.70
  -1  11   4   20.70    5.00
   0 -11  -4   10.50    3.50
   0 -11   4    5.80    2.90
   0  11   4   11.80    3.90
   0  11  -4   10.60    4.10
   1 -11   4   -0.40    1.40
  -1 -11  -4    2.30    2.00
  -1  11  -4   -1.10    1.50
   1  11   4   -0.40    1.80
  -2 -11  -4   -0.20    1.60
   2 -11   4   -0.90    1.80
   2  11   4    1.20    2.00
  -2  11  -4    0.00    1.90
   3 -11   4   17.50    4.90
  -3 -11  -4   16.90    4.30
  -3  11  -4   20.10    5.30
   3  11   4   15.20    4.50
  -4 -11  -4    5.80    2.60
   4 -11   4    4.10    2.90
  -4  11  -4    9.70    3.90
   4  11   4   11.60    4.00
   5 -11   4   14.90    4.80
  -5 -11  -4   14.70    4.00
  -5  11  -4   16.10    4.70
   5  11   4   16.10    4.60
  -5  11  -4    5.40    3.70
   6 -11   4   -1.10    2.50
  -6  11  -4   -0.50    2.50
   6 -12  -4   42.10    7.90
   6  12  -4   31.30    7.20
  -6  12   4   33.20    7.60
   5 -12  -4   -1.70    2.00
   5  12  -4    1.80    3.10
  -5  12   4    0.30    2.80
   4 -12  -4    1.70    2.60
   4  12  -4    2.80    2.70
  -4  12   4    0.60    2.60
   3 -12  -4   25.70    5.50
  -3  12   4   28.00    6.40
   3  12  -4   27.90    6.20
   2 -12  -4    2.80    2.10
  -2 -12   4   -0.90    1.40
   2  12  -4   -0.10    2.20
  -2  12   4   -2.00    1.80
  -1 -12   4    8.80    3.40
   1 -12  -4   11.90    3.60
  -1  12   4   15.10    4.80
   1  12  -4   12.80    4.60
   0 -12  -4    8.20    3.20
   0 -12   4    9.70    3.50
   0  12   4   11.00    4.20
   0  12  -4    4.60    3.00
  -1 -12  -4    3.30    2.20
   1 -12   4   16.20    4.40
   1  12   4    8.70    3.60
  -1  12  -4    5.50    3.30
   2 -12   4   13.10    4.30
  -2 -12  -4   11.70    3.50
  -2  12  -4    9.10    3.90
   2  12   4    5.00    3.20
  -3 -12  -4    1.50    2.00
   3 -12   4   -0.50    2.30
  -3  12  -4    1.10    2.70
   3  12   4   -1.40    2.10
   4 -12   4    5.80    3.20
  -4 -12  -4    4.60    2.80
   4  12   4    6.20    3.20
  -4  12  -4    6.90    3.80
  -5 -12  -4   -0.30    2.50
   5 -12   4    5.30    3.30
  -5  12  -4    1.90    3.40
   5  12   4    1.20    2.70
   6 -12   4   30.20    7.20
  -6  12  -4   33.20    7.40
   5 -13  -4    8.70    3.80
  -5  13   4   10.50    4.70
   5  13  -4    5.10    4.30
   4 -13  -4   42.30    6.70
   4  13  -4   41.90    8.30
  -4  13   4   57.89    8.30
   3 -13  -4   -1.30    2.00
  -3  13   4   -0.20    2.90
   3  13  -4    1.60    2.60
  -2 -13   4    0.80    2.00
   2 -13  -4    1.60    2.30
   2  13  -4    0.10    2.30
  -2  13   4    0.30    2.30
  -1 -13   4   -0.60    1.90
   1 -13  -4   -2.20    1.80
  -1  13   4   -0.80    2.20
   1  13  -4   -0.70    2.00
   0 -13   4   37.50    5.70
   0 -13  -4   30.80    6.10
   0  13   4   40.70    7.70
   0  13  -4   28.10    6.60
  -1 -13  -4    1.00    2.50
   1 -13   4    3.70    2.70
  -1  13  -4    0.50    2.60
   1  13   4    3.10    3.00
  -2 -13  -4    3.90    2.50
   2 -13   4    0.50    2.50
  -2  13  -4    0.60    3.10
   2  13   4    4.60    3.00
  -3 -13  -4   10.20    3.60
   3 -13   4    5.30    3.50
  -3  13  -4    8.90    4.30
   3  13   4    5.70    3.50
   4 -13   4    2.00    3.10
  -4 -13  -4    1.90    2.30
  -4  13  -4    0.10    3.00
   4  13   4    1.70    2.80
   5 -13   4   10.20    4.70
   5  13   4    2.20    3.70
  -5  13  -4   22.50    6.00
   4 -14  -4   -0.70    2.60
  -4  14   4   -1.80    2.50
   4  14  -4    0.50    3.10
   3 -14  -4   28.60    6.50
  -3  14   4   17.80    5.90
   3  14  -4   30.50    7.20
  -2 -14   4    2.50    2.60
   2 -14  -4    0.10    2.50
  -2  14   4   -0.20    2.40
   2  14  -4   -0.50    2.50
   1 -14  -4    5.80    3.60
  -1 -14   4    9.90    3.70
  -1  14   4    7.00    3.70
   1  14  -4    6.50    3.80
   0 -14  -4   -1.50    1.60
   0 -14   4    2.50    2.90
   0  14   4   -1.60    2.20
   0  14  -4    2.30    3.00
   1 -14   4   13.90    4.60
  -1 -14  -4   10.50    4.00
  -1  14  -4    8.00    4.10
   1  14   4    9.10    4.00
  -2 -14  -4    1.50    2.40
   2 -14   4    2.70    2.90
  -2  14  -4    1.90    3.10
   2  14   4    3.90    3.40
  -3 -14  -4    8.10    3.50
   3 -14   4   15.60    5.40
   3  14   4   13.20    5.10
  -3  14  -4   22.00    6.30
   4 -14   4   24.20    6.80
  -4 -14  -4   15.40    4.60
  -4  14  -4   14.60    5.50
   4  14   4   11.60    4.90
   3 -15  -4    3.20    2.90
   3  15  -4   -1.80    2.60
  -3  15   4   -1.00    2.60
   2 -15  -4    7.20    3.60
   2  15  -4    9.00    4.20
  -2  15   4    8.30    4.80
   1 -15  -4   -0.50    2.30
  -1 -15   4   -0.90    2.20
  -1  15   4   -0.70    2.80
   1  15  -4   -3.40    2.40
   0 -15  -4    8.30    4.10
   0 -15   4   18.80    5.30
   0  15  -4   24.10    6.70
   0  15   4   17.80    6.00
   1 -15   4   -0.70    2.40
  -1 -15  -4    0.70    2.20
  -1  15  -4    0.30    2.90
   1  15   4   -1.70    2.60
  -2 -15  -4    9.40    4.40
   2 -15   4    6.20    3.70
   2  15   4    7.60    4.20
  -2  15  -4    5.50    4.40
 -10   0   5    0.90    2.60
  -9   0   5    1.20    2.40
   9   0  -5    0.40    2.20
   8   0  -5   -0.70    1.50
  -8   0   5    0.70    2.00
   7   0  -5   -0.10    1.30
  -7   0   5   -1.80    1.00
   6   0  -5    0.10    1.20
  -6   0   5   -1.00    1.20
   5   0  -5    1.20    1.40
  -5   0   5    1.20    0.80
  -5   0   5    0.70    1.10
  -4   0   5    0.30    0.60
   4   0  -5    0.60    0.60
   4   0  -5   -0.20    1.00
  -4   0   5   -0.20    0.90
  -3   0   5   12.70    2.30
   3   0  -5   12.90    2.50
   3   0  -5   11.20    1.20
   2   0  -5    0.20    0.40
  -2   0   5   -0.40    0.70
   2   0  -5   -0.50    0.90
  -1   0   5   22.60    2.30
   1   0  -5   18.80    1.60
   1   0  -5   22.00    2.20
   0   0  -5    0.20    0.70
   0   0   5   -1.00    0.70
   0   0  -5   -0.80    0.70
  -1   0  -5   -1.30    0.90
  -1   0  -5   -1.10    0.30
   1   0   5   -0.50    0.90
   2   0   5    0.10    1.00
  -2   0  -5   -0.40    0.90
   3   0   5   29.10    3.40
  -3   0  -5   26.20    1.70
  -3   0  -5   29.20    3.30
   3   0   5   24.60    1.60
   4   0   5    0.20    1.10
  -4   0  -5    1.00    1.30
  -4   0  -5    0.10    0.60
   4   0   5    0.20    0.60
  -5   0  -5   55.39    5.30
   5   0   5   49.70    5.50
  -6   0  -5    0.10    1.50
   6   0   5    2.40    1.90
   7   0   5   28.80    5.80
  -7   0  -5   34.00    4.90
  -8   0  -5    0.60    2.10
   8   0   5   -1.40    1.70
   9   0   5   24.90    6.20
  -9   0  -5   23.50    5.90
 -10  -1   5    1.00    2.70
 -10   1   5   -2.30    1.80
  -9  -1   5   -0.30    2.50
   9  -1  -5    2.20    2.30
  -9   1   5   -1.70    1.80
   9   1  -5    0.10    2.20
   8  -1  -5    1.50    1.90
  -8  -1   5    1.00    2.00
   8   1  -5    1.70    1.80
  -8   1   5    0.60    1.70
  -7  -1   5    1.00    1.70
   7  -1  -5    1.30    1.80
  -7   1   5   -0.20    1.30
   7   1  -5    0.40    1.80
   6  -1  -5    1.40    1.60
  -6  -1   5    0.50    1.40
  -6   1   5    0.90    1.40
   6   1  -5   -0.50    1.40
  -6   1   5    0.10    1.00
  -5  -1   5    4.00    1.10
   5  -1  -5    1.00    1.10
  -5  -1   5    1.10    1.40
   5  -1  -5    1.10    1.50
  -5   1   5    3.30    1.30
  -5   1   5    2.60    1.70
   5   1  -5    2.60    1.80
  -4  -1   5   20.60    2.90
  -4  -1   5   20.10    1.60
   4  -1  -5   24.10    3.20
   4  -1  -5   18.50    2.10
   4   1  -5   23.60    3.20
  -4   1   5   18.00    2.60
  -3  -1   5    0.50    1.10
   3  -1  -5    1.60    1.30
   3  -1  -5    2.20    0.90
  -3  -1   5    1.30    0.40
   3   1  -5   -0.20    0.80
  -3   1   5    0.30    0.90
  -2  -1   5   -0.50    0.80
   2  -1  -5   -1.80    0.70
   2  -1  -5    0.10    0.60
   2   1  -5    1.10    1.10
  -2   1   5   -0.20    0.80
   1  -1  -5   12.30    2.10
  -1  -1   5   14.60    1.80
  -1   1   5   14.50    1.80
   1   1  -5   13.40    1.90
   1   1  -5   15.00    1.30
   0  -1   5   57.79    3.80
   0  -1  -5   56.09    3.20
   0  -1  -5   56.29    3.60
   0   1  -5   52.29    3.20
   0   1   5   58.49    3.70
   1  -1   5    0.20    1.00
  -1  -1  -5   -0.30    1.00
   1   1   5    1.30    1.10
  -1   1  -5   -1.20    0.80
  -1   1  -5   -0.70    0.40
   1   1   5   -0.40    0.40
   2  -1   5    2.20    1.40
  -2  -1  -5    1.20    1.20
  -2   1  -5    0.70    1.20
   2   1   5    1.90    0.50
   2   1   5    1.40    1.30
  -2   1  -5    2.40    0.60
  -3  -1  -5   37.40    3.80
   3  -1   5   34.90    3.80
   3   1   5   39.70    2.30
  -3   1  -5   41.90    2.50
  -3   1  -5   33.40    3.80
   3   1   5   41.70    4.20
   4  -1   5    5.60    2.10
  -4  -1  -5    6.60    2.10
  -4   1  -5    1.70    1.70
   4   1   5    2.80    0.90
   4   1   5    3.00    1.80
  -4   1  -5    3.00    1.10
  -5  -1  -5   12.60    3.00
   5  -1   5    7.20    2.60
   5   1   5    6.10    2.40
  -5   1  -5    7.10    2.60
   6  -1   5   27.70    5.40
  -6  -1  -5   30.10    4.30
  -6   1  -5   30.70    4.50
   6   1   5   28.90    5.30
  -7  -1  -5   11.30    3.50
   7  -1   5   11.70    3.70
  -7   1  -5    5.90    2.70
   7   1   5    9.10    3.60
  -8  -1  -5   24.10    5.40
   8  -1   5   11.60    4.30
   8   1   5   13.60    4.40
  -8   1  -5   12.70    4.00
  -9  -1  -5    6.90    3.70
   9  -1   5    1.70    3.00
  -9   1  -5    1.90    2.80
  -9   1  -5    3.90    2.90
   9   1   5   13.10    4.80
 -10  -2   5    6.40    3.50
 -10   2   5    1.10    2.90
  -9  -2   5    6.70    3.40
   9  -2  -5    8.10    3.60
   9   2  -5    6.20    3.30
  -9   2   5   12.30    4.10
  -9   2   5    1.10    2.30
   8  -2  -5    1.00    2.10
  -8  -2   5   -0.40    1.90
   8   2  -5   -0.70    1.70
  -8   2   5    0.60    1.80
  -7  -2   5    3.10    2.00
   7  -2  -5    1.20    1.80
   7   2  -5    4.30    2.60
  -7   2   5   -0.40    1.30
   6  -2  -5    5.30    2.30
   6  -2  -5    5.80    1.90
  -6  -2   5    4.80    2.20
   6   2  -5   10.10    2.90
  -6   2   5    5.40    1.80
  -6   2   5    4.10    2.00
   5  -2  -5   19.70    3.70
   5  -2  -5   17.30    2.50
  -5  -2   5   22.80    3.40
   5   2  -5   24.60    3.60
  -5   2   5   20.30    2.60
  -5   2   5   20.60    3.60
   4  -2  -5    6.30    1.70
  -4  -2   5    7.60    0.90
  -4  -2   5    6.80    1.90
   4  -2  -5    9.80    2.40
  -4   2   5    7.80    2.00
   4   2  -5    9.60    2.60
   3  -2  -5    0.30    1.00
   3  -2  -5    0.90    0.90
  -3  -2   5    0.20    1.00
   3   2  -5   -0.10    1.10
  -3   2   5    0.30    0.80
   2  -2  -5    3.70    1.50
  -2  -2   5    1.20    1.10
  -2  -2   5    2.20    0.50
  -2   2   5    1.10    0.90
   2   2  -5    1.80    0.50
   2   2  -5    1.30    1.30
  -1  -2   5   51.69    2.90
  -1  -2   5   50.29    3.50
   1  -2  -5   47.90    3.30
   1  -2  -5   43.60    3.40
  -1   2   5   49.20    3.70
   1   2  -5   52.09    2.80
   1   2  -5   53.29    3.80
  -1   2   5   48.80    3.20
   0  -2   5    3.30    1.30
   0  -2   5    3.60    1.30
   0  -2  -5    2.20    1.10
   0   2   5    4.10    1.10
   0   2  -5    2.60    1.20
  -1  -2  -5    1.80    1.20
   1  -2   5    1.50    1.30
   1  -2   5   -0.50    0.90
   1   2   5    0.70    1.00
   1   2   5    1.60    0.80
  -1   2  -5    3.10    1.30
  -1   2  -5    1.70    0.90
  -2  -2  -5    2.60    1.40
   2  -2   5    2.50    1.30
  -2   2  -5    1.70    0.80
   2   2   5    2.90    1.40
   2   2   5    1.30    0.70
  -2   2  -5    1.90    1.30
   3  -2   5   46.30    4.30
  -3  -2  -5   50.59    4.40
  -3   2  -5   40.30    3.00
  -3   2  -5   44.30    4.30
   3   2   5   49.80    4.60
   3   2   5   48.40    2.90
   4  -2   5   19.10    3.50
  -4  -2  -5   15.90    3.10
   4   2   5   24.00    2.20
   4   2   5   23.40    3.50
  -4   2  -5   20.40    3.30
  -4   2  -5   21.20    2.30
  -5  -2  -5    2.00    1.50
   5  -2   5    2.70    1.80
  -5   2  -5    0.00    1.40
   5   2   5   -0.10    1.20
   6  -2   5    5.60    2.60
  -6  -2  -5    6.90    2.60
  -6   2  -5    8.70    3.00
   6   2   5    8.00    3.30
  -7  -2  -5   29.10    5.40
   7  -2   5   19.50    4.90
   7   2   5   31.60    6.10
  -7   2  -5   29.70    5.60
  -8  -2  -5    6.60    3.10
   8  -2   5    6.50    3.40
   8   2   5    5.30    3.30
  -8   2  -5    3.90    2.70
   9  -2   5   10.30    4.40
  -9  -2  -5    8.60    4.10
   9   2   5   15.80    5.30
  -9   2  -5    4.70    3.10
  -9   2  -5    5.20    3.40
 -10  -3   5    0.60    2.50
 -10   3   5    5.40    3.50
  -9  -3   5    1.80    2.70
   9  -3  -5    4.80    3.10
  -9   3   5    5.90    2.80
  -9   3   5    1.80    2.60
   9   3  -5    7.90    3.60
  -8  -3   5    4.30    2.90
   8  -3  -5    0.80    1.90
  -8   3   5    3.30    2.10
   8   3  -5    2.00    2.00
  -8   3   5    4.70    2.70
   7  -3  -5   -0.50    1.40
  -7  -3   5   -0.30    1.40
   7  -3  -5    1.00    1.90
  -7   3   5    0.40    1.30
  -7   3   5   -0.30    1.70
   7   3  -5    1.50    1.90
   6  -3  -5   14.10    3.00
  -6  -3   5   11.10    3.20
   6  -3  -5   11.70    3.20
  -6   3   5    8.90    2.30
  -6   3   5    9.30    2.80
  -6   3   5   10.00    3.10
   6   3  -5    7.60    2.80
   5  -3  -5    0.20    0.80
  -5  -3   5    0.40    1.10
   5  -3  -5    2.30    1.60
  -5   3   5   -0.40    0.90
   5   3  -5   -0.20    1.20
  -4  -3   5   -0.10    0.40
  -4  -3   5    0.90    1.40
   4  -3  -5   -0.20    1.30
   4   3  -5    1.00    1.30
  -4   3   5    1.40    1.00
  -4   3   5    0.30    1.20
  -3  -3   5   32.40    3.40
   3  -3  -5   26.70    3.30
  -3  -3   5   27.50    1.70
   3   3  -5   32.60    3.70
  -3   3   5   29.70    2.70
  -3   3   5   24.70    3.30
  -2  -3   5   25.50    1.70
  -2  -3   5   27.70    2.80
   2  -3  -5   17.40    2.60
   2  -3  -5   27.70    2.60
  -2   3   5   27.70    3.20
   2   3  -5   25.90    3.10
  -2   3   5   20.60    2.10
  -1  -3   5   49.60    3.20
  -1  -3   5   50.59    3.70
   1  -3  -5   56.39    3.80
   1  -3  -5   56.39    4.10
  -1   3   5   51.29    3.20
   1   3  -5   55.29    4.30
  -1   3   5   54.69    4.20
   0  -3   5    0.10    0.80
   0  -3  -5    0.00    0.70
   0  -3   5    1.50    1.00
   0   3  -5    0.60    1.00
   0   3  -5    0.90    0.90
   0   3   5   -0.40    0.60
  -1  -3  -5    0.70    1.00
   1  -3   5    1.60    1.20
   1  -3   5   -0.10    0.70
  -1   3  -5    1.30    1.00
  -1   3  -5    0.80    0.90
   1   3   5    1.70    1.00
   1   3   5    0.00    0.70
   2  -3   5   10.80    2.20
  -2  -3  -5   13.60    2.50
   2  -3   5   12.00    2.70
   2   3   5   11.50    2.50
  -2   3  -5   16.00    1.90
  -2   3  -5   13.40    2.70
   2   3   5   11.40    1.70
  -3  -3  -5   56.99    4.90
   3  -3   5   64.49    5.60
   3  -3   5   50.19    4.50
   3   3   5   58.59    5.10
  -3   3  -5   48.70    4.80
  -3   3  -5   56.89    4.00
   3   3   5   59.09    3.80
   4  -3   5    2.40    1.50
  -4  -3  -5    4.30    1.80
  -4   3  -5    3.20    1.70
   4   3   5    5.20    1.50
   4   3   5    4.10    2.10
  -4   3  -5    4.90    1.50
  -5  -3  -5   16.00    3.40
   5  -3   5   18.70    3.80
   5   3   5   22.90    4.40
  -5   3  -5   14.40    3.60
  -6  -3  -5    4.50    2.20
   6  -3   5    5.70    2.60
  -6   3  -5    2.00    1.90
   6   3   5    1.10    1.80
   7  -3   5   17.80    4.40
  -7  -3  -5   14.80    3.80
  -7   3  -5    8.10    3.20
   7   3   5   19.50    4.90
  -8  -3  -5   16.80    4.60
   8  -3   5   11.20    3.90
  -8  -3  -5   10.90    4.10
   8   3   5    7.80    4.00
  -8   3  -5   12.20    4.10
  -9  -3  -5   -1.30    2.20
   9  -3   5   -1.80    2.40
  -9   3  -5    0.20    2.40
   9   3   5   -1.20    2.60
  -9   3  -5   -1.10    2.20
  -9  -4   5    1.90    2.30
   9  -4  -5   -0.10    2.60
  -9   4   5    2.30    2.70
   9   4  -5    4.50    3.10
  -9   4   5   -0.60    1.90
   8  -4  -5   -0.40    1.50
  -8  -4   5   -0.90    1.50
  -8   4   5    0.50    1.80
   8   4  -5   -0.40    1.60
  -8   4   5   -1.40    1.10
   7  -4  -5    7.10    3.10
  -7  -4   5   10.60    3.40
   7  -4  -5   11.70    3.70
  -7   4   5    5.90    2.70
   7   4  -5    5.20    2.50
  -7   4   5    8.90    2.90
  -7   4   5    5.70    2.70
   6  -4  -5    4.20    2.20
  -6  -4   5    7.40    2.70
  -6   4   5   15.80    3.20
  -6   4   5   13.30    3.10
  -6   4   5   10.70    3.40
   6   4  -5   17.20    4.10
   5  -4  -5   41.10    4.70
  -5  -4   5   39.40    4.50
  -5   4   5   30.10    4.30
   5   4  -5   46.50    5.10
  -5   4   5   34.30    3.70
  -4  -4   5    2.80    1.60
  -4  -4   5    3.60    0.90
   4  -4  -5    1.20    1.10
   4  -4  -5    1.00    1.20
  -4   4   5    4.50    1.50
   4   4  -5    2.20    1.70
  -4   4   5    1.30    1.40
  -3  -4   5   14.90    2.70
   3  -4  -5    8.50    2.40
  -3  -4   5    7.10    1.20
   3  -4  -5    7.50    1.90
  -3   4   5    2.60    1.80
   3   4  -5    5.60    2.10
  -3   4   5    6.40    1.50
  -2  -4   5   -0.70    0.80
   2  -4  -5   -0.40    0.90
  -2  -4   5   -0.40    0.60
   2  -4  -5    0.00    0.80
   2   4  -5    0.30    1.10
  -2   4   5   -1.30    0.80
  -2   4   5    0.20    0.60
  -1  -4   5  250.37   11.20
  -1  -4   5  249.48   10.80
   1  -4  -5  261.67   11.70
   1   4  -5  249.28   12.20
  -1   4   5  246.78   10.20
  -1   4   5  250.77   12.10
   0  -4  -5    0.00    1.00
   0  -4   5    0.30    0.90
   0   4  -5    1.70    1.40
   0   4   5    0.70    0.70
   0   4   5    0.00    1.00
   1  -4   5    1.30    1.20
  -1  -4  -5    0.90    1.10
  -1   4  -5    0.20    1.00
  -1   4  -5    1.30    1.20
   1   4   5    0.80    1.00
  -2  -4  -5   40.40    3.90
   2  -4   5   28.60    3.70
   2   4   5   37.10    3.60
  -2   4  -5   36.20    3.90
   2   4   5   38.90    3.30
  -2   4  -5   36.20    3.40
  -3  -4  -5   93.79    6.70
   3  -4   5  103.19    6.60
   3  -4   5   98.19    7.40
  -3   4  -5   99.29    6.10
   3   4   5   88.79    5.60
   3   4   5  102.79    6.90
  -3   4  -5   81.69    6.70
  -4  -4  -5   16.90    3.30
   4  -4   5   17.40    3.50
   4  -4   5   23.40    4.60
  -4   4  -5   18.00    2.70
  -4   4  -5   19.80    3.90
   4   4   5   10.10    2.80
   4   4   5   17.90    2.40
   5  -4   5   13.60    3.50
  -5  -4  -5    8.10    2.60
   5   4   5   10.40    3.20
  -5   4  -5   14.40    3.60
   6  -4   5   23.50    4.70
  -6  -4  -5   17.80    3.90
  -6   4  -5   22.70    4.70
   6   4   5   28.10    5.30
  -7  -4  -5   11.90    3.70
   7  -4   5   17.30    4.50
  -7   4  -5   15.70    4.20
   7   4   5   13.10    4.10
  -8  -4  -5    6.10    4.20
   8  -4   5    2.90    2.50
  -8  -4  -5    1.80    2.80
   8   4   5    5.90    3.30
  -8   4  -5    2.10    2.40
  -9  -4  -5    1.80    2.90
   9  -4   5   -1.90    2.50
  -9   4  -5    6.40    3.40
  -9   4  -5    3.50    3.00
   9   4   5    1.60    3.20
   9  -5  -5    1.30    2.70
  -9  -5   5   -0.40    2.20
  -9   5   5    1.60    2.80
   9   5  -5    0.30    2.30
   8  -5  -5    1.20    2.10
  -8  -5   5    0.00    2.00
   8   5  -5    0.10    1.80
  -8   5   5    7.80    3.50
  -7  -5   5    4.30    2.60
   7  -5  -5    1.70    1.90
   7   5  -5    2.10    2.50
  -7   5   5    2.50    2.30
  -7   5   5    5.20    2.30
  -7   5   5    3.40    2.20
  -6  -5   5   39.80    5.10
   6  -5  -5   36.60    4.80
   6  -5  -5   52.59    5.80
   6   5  -5   38.90    5.20
  -6   5   5   47.70    4.60
  -6   5   5   32.00    5.00
   5  -5  -5   -1.80    0.90
   5  -5  -5    1.60    1.50
  -5  -5   5    0.00    1.30
   5   5  -5   -0.30    1.30
  -5   5   5   -0.30    1.30
  -5   5   5    0.30    0.90
  -4  -5   5   65.69    4.00
   4  -5  -5   69.29    5.60
   4  -5  -5   68.29    6.00
  -4  -5   5   62.69    5.50
  -4   5   5   61.39    6.10
  -4   5   5   72.69    4.70
   4   5  -5   66.09    6.20
  -3  -5   5    0.40    0.70
   3  -5  -5   -1.00    0.80
  -3  -5   5   -0.60    0.80
  -3   5   5    1.00    0.70
  -3   5   5   -0.90    1.10
   3   5  -5    1.20    1.60
   2  -5  -5  185.48    9.70
  -2  -5   5  177.38    9.10
  -2  -5   5  172.48    8.30
  -2   5   5  178.68    7.60
   2   5  -5  200.78   10.70
  -2   5   5  171.48   10.10
   1  -5  -5  208.58   10.60
  -1  -5   5  204.08    9.70
  -1   5   5  214.08    8.60
  -1   5   5  209.58   11.00
   1   5  -5  200.48   11.00
   0  -5  -5  130.69    7.70
   0  -5   5  130.69    7.50
   0  -5   5  129.49    6.90
   0   5  -5  128.99    8.00
   0   5   5  136.59    7.90
   0   5   5  133.99    6.30
   1  -5   5   13.30    2.00
   1  -5   5   13.90    2.90
  -1  -5  -5   13.40    2.70
  -1   5  -5   14.50    2.90
   1   5   5   12.10    2.90
   1   5   5   12.80    2.30
   2  -5   5   59.59    5.50
   2  -5   5   62.19    5.80
  -2  -5  -5   70.49    5.40
  -2   5  -5   71.19    5.70
   2   5   5   67.39    4.90
   2   5   5   63.69    4.90
  -2   5  -5   57.19    4.90
  -3  -5  -5   95.29    7.00
   3  -5   5  108.19    8.10
   3   5   5  107.79    6.60
  -3   5  -5  101.39    6.80
   3   5   5  109.49    7.40
  -3   5  -5  115.79    8.00
  -4  -5  -5   58.89    5.50
   4  -5   5   52.69    5.10
   4  -5   5   64.89    6.40
  -4   5  -5   65.19    6.30
  -4   5  -5   59.09    5.10
   4   5   5   62.59    5.80
   4   5   5   57.89    4.80
   5  -5   5   11.10    3.10
  -5  -5  -5    8.00    2.70
   5  -5   5   12.50    3.60
   5   5   5   10.10    3.30
  -5   5  -5   13.60    3.80
  -6  -5  -5   13.00    3.60
   6  -5   5    9.60    3.20
  -6   5  -5   12.20    4.00
   6   5   5    7.50    3.10
  -7  -5  -5    1.40    2.20
  -7  -5  -5    2.90    2.70
   7  -5   5    2.00    2.40
   7   5   5    5.40    3.20
  -7   5  -5    8.50    3.50
  -8  -5  -5    5.50    3.40
   8  -5   5    5.20    2.90
   8   5   5    6.00    3.80
  -8   5  -5    4.30    2.90
  -9  -6   5   -0.60    2.70
  -9   6   5    1.30    2.70
   9   6  -5    0.10    2.30
   8  -6  -5    2.00    2.10
  -8  -6   5   -0.50    2.00
  -8   6   5    4.00    2.90
   8   6  -5    2.90    2.50
  -7  -6   5    0.90    2.00
   7  -6  -5    1.80    2.00
   7  -6  -5   -0.30    1.60
  -7   6   5    2.70    2.50
   7   6  -5    3.40    2.20
  -7   6   5    3.50    2.20
   6  -6  -5    1.60    1.90
  -6  -6   5    0.40    1.70
   6  -6  -5    0.70    1.60
   6   6  -5    1.10    1.90
  -6   6   5   -0.50    1.60
  -5  -6   5   22.40    4.40
   5  -6  -5   19.80    3.90
  -5   6   5   13.20    3.70
   5   6  -5   19.00    4.30
   4  -6  -5    7.70    2.30
  -4  -6   5   12.10    2.90
  -4  -6   5    8.80    2.50
   4   6  -5   10.40    3.00
  -4   6   5    7.50    1.70
  -4   6   5    3.30    2.20
   3  -6  -5    2.80    1.60
  -3  -6   5    0.90    0.90
  -3  -6   5    0.80    1.10
  -3   6   5    1.00    1.40
   3   6  -5   -0.20    1.20
  -3   6   5    1.20    0.70
  -2  -6   5   86.29    5.20
   2  -6  -5   82.09    6.10
  -2  -6   5   86.49    6.50
  -2   6   5   75.29    3.80
   2   6  -5   85.29    6.80
  -2   6   5   75.39    6.50
  -1  -6   5  380.36   16.70
  -1  -6   5  393.56   17.00
   1  -6  -5  389.56   17.70
  -1   6   5  394.56   14.70
   1   6  -5  389.56   18.30
  -1   6   5  389.96   18.30
   0  -6   5  104.49    6.00
   0  -6  -5  110.99    7.10
   0  -6   5  104.19    6.80
   0   6   5  110.69    5.40
   0   6   5   97.89    7.00
   0   6  -5  111.99    7.60
   1  -6   5   37.30    3.20
   1  -6   5   37.40    4.10
  -1  -6  -5   43.90    4.30
   1   6   5   38.90    3.30
  -1   6  -5   39.70    4.30
   1   6   5   38.70    4.10
   2  -6   5   76.39    5.00
   2  -6   5   71.19    6.20
  -2  -6  -5   68.19    5.70
   2   6   5   70.09    5.20
  -2   6  -5   65.69    5.60
  -3  -6  -5  292.07   15.00
   3  -6   5  305.87   16.10
   3  -6   5  322.97   14.30
  -3   6  -5  274.57   14.60
   3   6   5  308.27   14.50
   3   6   5  304.97   14.70
  -3   6  -5  281.97   15.50
   4  -6   5   27.90    4.50
  -4  -6  -5   27.60    3.90
  -4   6  -5   36.90    4.30
   4   6   5   25.50    4.50
   4   6   5   27.70    3.60
  -4   6  -5   31.30    4.50
   5  -6   5   34.60    5.40
  -5  -6  -5   28.70    4.30
   5   6   5   35.00    4.80
  -5   6  -5   20.00    4.70
   6  -6   5   -2.50    1.80
   6  -6   5   -0.40    1.60
  -6  -6  -5    0.60    1.60
   6   6   5    0.90    1.90
  -6   6  -5    2.80    2.50
  -7  -6  -5   13.60    3.90
  -7  -6  -5   14.40    4.40
   7  -6   5   13.50    4.10
   7   6   5   22.20    5.40
  -7   6  -5   16.00    4.40
  -8  -6  -5   -0.70    1.90
   8  -6   5    3.70    3.10
   8   6   5    1.40    3.20
  -8   6  -5    0.60    2.90
  -9  -7   5    0.20    2.20
  -9   7   5   -1.50    2.40
   9   7  -5    0.90    2.70
  -8  -7   5   -1.50    1.60
   8  -7  -5    0.80    2.60
   8   7  -5   -0.40    1.80
  -8   7   5   -1.40    2.10
  -7  -7   5   11.40    3.70
   7  -7  -5   15.80    4.30
   7   7  -5    9.00    3.60
  -7   7   5    6.70    3.70
  -6  -7   5   10.60    3.40
   6  -7  -5    4.40    2.40
   6   7  -5    8.50    3.40
  -6   7   5    3.90    2.70
   5  -7  -5    1.00    1.90
  -5  -7   5    1.40    1.40
  -5   7   5    0.10    1.60
   5   7  -5   -1.50    1.20
  -4  -7   5   12.20    3.00
   4  -7  -5   15.40    3.40
  -4   7   5   13.00    3.80
   4   7  -5   20.10    4.40
  -3  -7   5    4.90    1.80
  -3  -7   5    8.30    1.90
   3  -7  -5    6.10    2.30
  -3   7   5    8.30    2.90
   3   7  -5    8.30    2.90
   2  -7  -5  176.08   10.60
  -2  -7   5  185.58    9.70
   2   7  -5  205.48   12.10
  -2   7   5  202.18   11.80
  -1  -7   5   19.30    2.50
  -1  -7   5   15.20    2.40
   1  -7  -5   12.30    2.80
   1   7  -5   16.70    3.60
  -1   7   5    9.40    2.80
   0  -7   5  166.88    9.50
   0  -7  -5  153.48    9.60
   0  -7   5  169.38    8.30
   0   7  -5  159.38   10.20
   0   7   5  163.68    7.30
   0   7   5  172.28   10.30
   1  -7   5   19.80    3.70
  -1  -7  -5   16.50    3.30
   1  -7   5   22.80    2.50
   1   7   5   18.40    3.70
   1   7   5   20.40    2.30
  -1   7  -5   15.90    3.50
  -2  -7  -5  133.79    8.80
   2  -7   5  140.09    9.40
   2  -7   5  139.19    7.50
   2   7   5  132.89    7.80
   2   7   5  127.49    8.60
  -2   7  -5  136.89    9.10
   3  -7   5   62.19    5.00
   3  -7   5   56.59    6.20
  -3  -7  -5   70.99    6.20
  -3   7  -5   55.89    5.70
   3   7   5   75.89    5.80
   4  -7   5   61.59    5.60
   4  -7   5   63.19    6.90
  -4  -7  -5   68.69    6.30
   4   7   5   71.79    6.50
  -4   7  -5   69.79    7.10
  -4   7  -5   82.39    6.90
   4   7   5   78.19    6.40
   5  -7   5    2.60    2.00
   5  -7   5    4.70    2.30
  -5  -7  -5    2.80    2.20
  -5   7  -5    6.00    3.10
   5   7   5    4.60    2.30
   6  -7   5   10.80    4.10
  -6  -7  -5    6.60    3.10
  -6  -7  -5    5.70    3.10
   6   7   5    7.60    3.30
  -6   7  -5    3.70    2.60
  -7  -7  -5    1.10    2.60
  -7  -7  -5    7.20    3.20
  -7   7  -5    9.70    3.90
   7   7   5    4.90    3.30
  -8  -7  -5    3.80    3.40
   8   7   5    1.70    2.80
  -8   7  -5   -1.30    2.20
   8  -8  -5    2.60    2.60
  -8  -8   5    8.10    3.50
   8   8  -5    6.30    3.30
  -8   8   5    8.30    3.70
  -7  -8   5    1.00    2.30
   7  -8  -5   -0.60    1.90
  -7   8   5    0.20    2.50
   7   8  -5    0.70    2.20
   6  -8  -5   39.30    5.70
  -6  -8   5   61.99    6.40
  -6   8   5   47.20    6.70
   6   8  -5   39.40    6.00
   5  -8  -5   18.30    4.30
  -5  -8   5   18.70    4.00
   5   8  -5   19.50    4.70
  -5   8   5   23.20    5.30
   4  -8  -5   19.80    4.10
  -4  -8   5   18.90    3.70
  -4   8   5   16.10    4.20
   4   8  -5   12.30    3.70
  -3  -8   5   29.50    3.30
   3  -8  -5   20.50    4.00
   3   8  -5   20.70    4.50
  -3   8   5   15.80    3.90
   2  -8  -5   11.40    3.00
  -2  -8   5   16.50    3.10
  -2  -8   5   13.80    2.70
   2   8  -5    9.40    3.20
  -2   8   5   17.80    4.00
  -1  -8   5  336.87   14.20
   1  -8  -5  299.77   15.70
  -1  -8   5  311.97   15.20
  -1   8   5  295.87   16.50
   1   8  -5  333.97   17.20
   0  -8   5   -0.80    1.10
   0  -8   5    1.00    1.00
   0  -8  -5    0.60    1.30
   0   8   5    0.00    1.40
   0   8  -5   -0.50    1.30
   1  -8   5   82.39    6.80
  -1  -8  -5   84.29    6.80
   1  -8   5   75.79    5.00
  -1   8  -5   77.99    7.00
   1   8   5   82.79    7.00
   2  -8   5    3.30    1.40
   2  -8   5    2.20    1.70
  -2  -8  -5    0.10    1.40
   2   8   5    1.60    1.30
   2   8   5   -1.10    1.10
  -2   8  -5    0.60    1.60
   3  -8   5  104.69    6.70
   3  -8   5  111.39    9.00
  -3  -8  -5  108.09    8.10
   3   8   5  108.59    8.10
   3   8   5   89.59    7.00
  -3   8  -5  109.69    8.50
   4  -8   5    3.50    2.40
  -4  -8  -5    1.20    1.70
  -4  -8  -5    1.50    1.60
   4   8   5    8.00    2.80
  -4   8  -5    4.10    2.50
  -4   8  -5    2.40    2.00
  -5  -8  -5   25.30    4.80
   5  -8   5   25.00    5.60
  -5  -8  -5   23.50    4.80
  -5   8  -5   27.80    5.70
   5   8   5   34.40    5.00
  -6  -8  -5    1.30    2.10
   6  -8   5    4.90    3.10
  -6  -8  -5    5.50    2.70
   6   8   5    5.00    2.80
  -6   8  -5    2.50    2.90
  -7  -8  -5    8.90    3.70
   7  -8   5   14.50    5.20
  -7   8  -5    7.50    3.80
   7   8   5   11.50    4.10
  -8  -8  -5    7.10    4.00
   8   8   5    5.40    3.50
  -8   8  -5    3.10    3.90
   8  -9  -5    0.00    2.40
  -8  -9   5   -0.50    2.00
   8   9  -5   -0.50    2.30
  -8   9   5   -1.60    2.40
  -8   9   5    2.10    3.30
   7  -9  -5   -0.90    2.20
  -7  -9   5    2.70    2.50
   7   9  -5    4.50    3.20
  -7   9   5    3.00    3.10
  -6  -9   5   18.80    4.40
   6  -9  -5   18.30    5.00
   6   9  -5   25.20    5.90
  -6   9   5   25.40    5.80
   5  -9  -5   24.40    5.10
  -5  -9   5   26.50    4.80
  -5   9   5   19.40    5.20
   5   9  -5   18.50    4.80
   4  -9  -5    0.30    1.70
  -4  -9   5    0.90    1.60
  -4   9   5   -0.60    1.80
   4   9  -5    0.40    1.90
   3  -9  -5   25.10    4.80
  -3  -9   5   26.30    3.50
   3   9  -5   17.90    4.40
  -3   9   5   26.70    5.30
  -2  -9   5  148.39    8.40
  -2  -9   5  149.79    9.10
   2  -9  -5  130.19    9.60
   2   9  -5  154.18   11.00
  -2   9   5  129.49   10.30
   1  -9  -5    5.00    2.30
  -1  -9   5    5.70    1.70
  -1  -9   5    2.80    1.70
  -1   9   5    2.00    2.10
   1   9  -5    1.70    2.10
   0  -9  -5   17.20    3.80
   0  -9   5   24.70    3.60
   0  -9   5   20.30    2.50
   0   9  -5   25.00    4.90
   0   9   5   19.80    4.50
   1  -9   5   22.80    4.40
  -1  -9  -5   19.20    4.00
   1   9   5   19.20    4.20
  -1   9  -5   27.50    5.20
  -2  -9  -5   17.60    2.70
  -2  -9  -5   21.90    4.30
   2  -9   5   17.30    4.10
   2   9   5   15.40    3.70
  -2   9  -5   19.60    4.50
  -3  -9  -5   20.90    3.20
  -3  -9  -5   23.70    4.50
   3  -9   5   23.30    5.10
  -3   9  -5   29.50    5.60
   3   9   5   13.20    3.70
   4  -9   5    7.30    3.40
  -4  -9  -5    9.10    3.20
  -4   9  -5   19.00    4.90
  -4   9  -5   14.50    4.20
   4   9   5   10.40    2.90
  -5  -9  -5   12.40    3.50
  -5  -9  -5   11.90    3.40
   5  -9   5    7.40    3.60
   5   9   5   14.30    4.00
  -5   9  -5   17.70    4.80
  -6  -9  -5    0.10    1.90
   6  -9   5    3.90    2.80
  -6  -9  -5   -0.50    1.90
  -6   9  -5   -0.50    2.40
   6   9   5    0.10    1.90
   7  -9   5   17.50    5.80
  -7  -9  -5    3.40    2.90
  -7   9  -5   16.60    5.60
   7   9   5    4.90    3.10
   7 -10  -5    7.00    3.90
  -7 -10   5   10.40    3.70
  -7  10   5    7.90    4.30
   7  10  -5   13.70    4.50
  -6 -10   5   31.90    4.90
   6 -10  -5   23.10    5.50
  -6  10   5   37.30    7.30
   6  10  -5   30.30    6.40
  -5 -10   5   34.50    4.60
   5 -10  -5   28.50    5.80
  -5  10   5   34.50    6.70
   5  10  -5   19.50    5.40
   4 -10  -5   42.80    5.70
   4  10  -5   38.60    6.10
  -4  10   5   39.20    6.10
  -3 -10   5   -0.20    1.20
  -3 -10   5    1.00    1.60
   3 -10  -5    1.10    1.30
   3  10  -5   -1.20    1.50
  -3  10   5    0.30    1.90
  -2 -10   5   74.29    6.60
  -2 -10   5   86.99    6.40
   2 -10  -5   96.39    8.00
   2  10  -5   84.19    8.30
  -2  10   5   82.99    8.20
   1 -10  -5   78.79    7.30
  -1 -10   5   90.79    7.20
  -1  10   5   85.69    8.20
   1  10  -5   67.19    7.40
   0 -10  -5   10.70    3.30
   0 -10   5    8.00    2.80
   0  10   5   10.70    3.50
   0  10  -5    6.10    3.00
   1 -10   5   28.50    4.50
  -1 -10  -5   20.40    4.40
   1  10   5   24.70    5.20
  -1  10  -5   33.40    6.10
   2 -10   5    1.70    2.30
  -2 -10  -5    2.20    1.90
   2  10   5    0.70    1.80
  -2  10  -5    7.30    2.90
   3 -10   5   36.00    6.60
  -3 -10  -5   35.10    4.90
  -3  10  -5   33.90    5.30
   3  10   5   33.60    5.20
  -4 -10  -5   18.70    4.30
   4 -10   5   13.90    4.50
  -4  10  -5   16.00    4.50
   4  10   5   11.10    3.90
   5 -10   5    5.60    3.10
  -5 -10  -5    2.80    2.40
  -5 -10  -5    5.70    2.80
  -5  10  -5   12.90    4.50
  -6 -10  -5    4.00    2.70
  -6 -10  -5    2.70    2.60
   6 -10   5    4.80    3.50
  -6  10  -5    7.60    3.90
   7 -10   5   -0.10    3.10
  -7 -10  -5    2.70    2.80
  -7  10  -5    6.80    4.30
   7  10   5    6.70    3.40
   7 -11  -5   57.89    7.80
  -7 -11   5   35.80    6.60
  -7  11   5   34.50    7.50
   7  11  -5   44.70    8.40
   6 -11  -5    3.40    3.10
  -6 -11   5    5.10    2.80
  -6  11   5    5.70    4.00
   6  11  -5    5.60    3.30
   5 -11  -5   85.59    8.90
  -5 -11   5   77.79    7.20
  -5  11   5   81.69    9.30
   5  11  -5   80.79    9.20
   4 -11  -5    0.80    2.10
  -4  11   5    1.00    2.20
   4  11  -5    2.40    2.80
   3 -11  -5    1.70    2.10
  -3  11   5    4.20    3.20
   3  11  -5    0.70    2.30
  -2 -11   5    9.60    3.00
   2 -11  -5   20.60    4.70
  -2  11   5   10.60    3.80
   2  11  -5   15.80    4.60
  -1 -11   5    0.90    1.50
   1 -11  -5   -2.50    1.10
   1  11  -5   -2.90    1.50
  -1  11   5   -2.40    1.30
   0 -11  -5   17.50    4.20
   0 -11   5   16.00    4.00
   0  11   5   15.00    4.40
   0  11  -5   16.70    4.60
   1 -11   5    9.40    3.40
  -1 -11  -5    4.20    2.40
   1  11   5    6.40    3.30
  -1  11  -5   10.30    3.80
  -2 -11  -5   10.70    3.60
   2 -11   5   10.80    3.80
   2  11   5   11.40    3.70
  -2  11  -5    8.90    3.50
  -3 -11  -5    6.60    3.00
   3 -11   5    6.30    3.20
   3  11   5    3.40    2.20
  -3  11  -5    4.90    3.00
   4 -11   5    0.20    1.70
  -4 -11  -5   -1.70    1.20
  -4  11  -5    0.20    2.00
   4  11   5   -0.20    2.00
  -5 -11  -5    0.60    2.40
   5 -11   5    1.70    2.40
  -5  11  -5    5.10    3.20
   6 -11   5   -1.20    2.80
  -6  11  -5   -0.50    2.70
   6 -12  -5   62.39    8.50
  -6  12   5   65.59    9.10
   6  12  -5   64.69    9.00
   5 -12  -5    4.80    3.10
  -5  12   5    8.10    4.30
   5  12  -5    0.20    2.70
   4 -12  -5   64.69    7.70
   4  12  -5   75.79    9.20
  -4  12   5   82.59    9.40
   3 -12  -5   15.00    4.30
  -3  12   5   12.00    4.40
   3  12  -5   32.40    6.60
   2 -12  -5   22.10    5.10
  -2 -12   5   27.50    5.10
   2  12  -5   26.80    5.90
  -2  12   5   12.90    4.60
  -1 -12   5   16.30    4.20
   1 -12  -5   13.40    4.00
   1  12  -5   17.40    5.00
  -1  12   5   11.20    4.20
   0 -12  -5    4.90    2.70
   0 -12   5    3.20    2.40
   0  12  -5    4.70    3.30
   0  12   5    4.40    2.80
  -1 -12  -5   83.89    8.10
   1 -12   5   90.69    8.60
  -1  12  -5   92.19    9.30
   1  12   5   64.89    8.20
   2 -12   5    2.10    2.50
  -2 -12  -5    3.30    2.60
  -2  12  -5    4.70    3.10
   2  12   5    7.10    3.40
  -3 -12  -5   24.80    5.40
   3 -12   5    6.50    3.40
  -3  12  -5   17.10    5.00
   3  12   5   25.40    5.70
  -4 -12  -5    6.00    3.00
   4 -12   5    6.40    3.70
   4  12   5    7.40    3.70
  -4  12  -5    3.50    3.20
   5 -12   5    5.60    3.80
  -5 -12  -5    5.70    3.10
  -5  12  -5    0.70    3.00
   5 -13  -5   23.90    6.00
  -5  13   5   56.09    8.50
   5  13  -5   50.89    9.30
   4 -13  -5   18.10    5.20
   4  13  -5    5.90    3.90
  -4  13   5    7.40    4.40
   3 -13  -5    7.20    3.60
  -3  13   5    7.20    4.10
   3  13  -5    6.90    3.90
   2 -13  -5   11.40    4.00
  -2 -13   5   13.80    4.20
  -2  13   5   12.80    5.00
   2  13  -5   18.40    5.50
   1 -13  -5   -0.90    1.70
  -1 -13   5    4.80    2.80
  -1  13   5   -2.20    2.30
   1  13  -5    1.20    2.80
   0 -13  -5   52.19    6.70
   0 -13   5   34.00    6.40
   0  13   5   42.60    6.80
   0  13  -5   48.60    7.40
  -1 -13  -5   -0.80    1.80
   1 -13   5   -2.10    1.70
   1  13   5    1.30    2.40
  -1  13  -5   -2.10    1.90
   2 -13   5    7.80    4.00
  -2 -13  -5   10.90    3.90
  -2  13  -5   21.70    5.80
   2  13   5    7.60    3.90
   3 -13   5    3.70    3.00
  -3 -13  -5    6.90    3.20
   3  13   5    8.60    3.70
  -3  13  -5    5.20    3.60
   4 -13   5   38.30    7.70
  -4 -13  -5   42.40    6.60
  -4  13  -5   30.70    7.00
   4  13   5   55.59    7.40
  -5 -13  -5   41.10    7.30
   5 -13   5   23.20    6.50
  -5  13  -5   31.20    7.50
   4 -14  -5   56.99    7.90
   4  14  -5   53.59    9.70
  -4  14   5   35.20    8.30
   3 -14  -5   91.19    9.60
   3  14  -5   80.69   10.00
  -3  14   5   69.69    9.70
   2 -14  -5    1.60    2.50
  -2  14   5    2.80    2.90
   2  14  -5    5.70    3.90
  -1 -14   5   49.90    6.70
   1 -14  -5   43.30    6.90
  -1  14   5   53.79    8.00
   1  14  -5   54.29    8.00
   0 -14  -5    3.40    2.90
   0 -14   5    3.80    2.70
   0  14  -5    5.80    3.50
   0  14   5    0.20    2.70
   1 -14   5   64.79    8.20
  -1 -14  -5   58.59    7.90
   1  14   5   69.39    9.00
  -1  14  -5   77.69    9.50
   2 -14   5    0.60    2.60
  -2 -14  -5    2.00    2.40
  -2  14  -5    2.80    3.50
   2  14   5    5.00    3.70
   3 -14   5   74.29    9.10
  -3 -14  -5   76.69    8.40
   3  14   5   73.39    9.10
  -3  14  -5   66.19    9.10
  -4 -14  -5   35.20    6.80
   4 -14   5   15.40    5.70
   4  14   5   34.00    7.60
  -4  14  -5   25.70    6.60
   3 -15  -5    1.30    3.00
  -3  15   5    4.20    3.50
   3  15  -5    1.10    3.30
   2 -15  -5   37.40    7.50
  -2  15   5   64.39    9.20
   2  15  -5   35.00    7.90
  -1 -15   5    4.00    3.00
   1 -15  -5    3.20    3.30
   1  15  -5    3.40    3.10
  -1  15   5    1.40    3.30
   0 -15  -5  133.69   11.70
   0 -15   5  116.59   10.90
   0  15  -5  119.09   12.30
   0  15   5  104.39   11.50
   1 -15   5    2.10    3.30
  -1 -15  -5    0.00    2.50
   1  15   5    1.60    3.60
  -1  15  -5    0.40    3.30
   2 -15   5   78.09    9.50
  -2 -15  -5   45.30    7.40
  -2  15  -5   73.29    9.50
   2  15   5   55.39    8.40
 -10   0   6   99.59   10.00
  10   0  -6   76.89    8.70
   9   0  -6   -1.30    2.00
  -9   0   6    2.20    2.60
   8   0  -6   29.60    5.60
  -8   0   6   39.40    5.40
   7   0  -6    0.40    1.60
  -7   0   6    0.70    1.60
   6   0  -6  641.74   28.00
  -6   0   6  617.04   27.40
  -5   0   6    0.50    0.70
  -5   0   6    0.00    1.00
   5   0  -6    1.60    1.60
  -4   0   6  572.74   24.20
   4   0  -6  598.44   25.10
  -4   0   6  579.84   21.80
   4   0  -6  587.74   21.90
   3   0  -6   -0.60    1.00
   3   0  -6    0.60    0.50
  -3   0   6   -0.20    0.90
  -2   0   6  660.23   25.20
   2   0  -6  615.14   25.50
   2   0  -6  658.13   23.50
  -1   0   6   -0.10    0.90
   1   0  -6    0.30    0.60
   1   0  -6    0.20    0.90
   0   0  -6  978.20   35.80
   0   0   6  986.30   36.80
   0   0  -6  985.20   36.40
  -1   0  -6   -1.40    0.70
  -1   0  -6   -0.80    0.30
   1   0   6    0.30    1.00
  -2   0  -6   22.50    2.80
   2   0   6   23.90    3.00
   3   0   6   -0.80    1.10
  -3   0  -6   -0.40    1.00
   4   0   6  208.78   11.90
  -4   0  -6  203.18   11.40
  -5   0  -6   -1.70    0.90
   5   0   6    0.60    1.20
   6   0   6  224.88   13.70
  -6   0  -6  180.58   12.10
   7   0   6   -0.30    1.70
  -7   0  -6    0.70    1.60
   8   0   6  149.39   12.40
  -8   0  -6  156.38   11.80
  -9   0  -6   -0.70    2.00
  -9   0  -6    0.00    2.80
   9   0   6    0.80    2.50
  10  -1  -6    5.70    3.50
 -10  -1   6    1.60    2.90
 -10   1   6   -2.10    1.90
  10   1  -6    2.00    3.40
  -9  -1   6  200.38   13.90
   9  -1  -6  190.78   13.40
  -9   1   6  185.68   13.20
   9   1  -6  161.28   12.80
  -8  -1   6    3.00    2.30
   8  -1  -6    1.80    2.10
  -8   1   6    0.40    1.90
   8   1  -6    2.60    2.10
   7  -1  -6  176.18   11.90
  -7  -1   6  180.28   11.80
   7   1  -6  192.88   12.10
  -7   1   6  175.98   11.50
   6  -1  -6    6.30    2.50
  -6  -1   6    8.40    2.60
  -6   1   6    9.30    2.70
   6   1  -6    9.10    3.00
   5  -1  -6  758.12   31.10
  -5  -1   6  719.43   30.50
   5  -1  -6  732.23   28.30
   5   1  -6  752.02   31.20
  -5   1   6  724.63   28.10
  -5   1   6  721.23   30.20
  -4  -1   6  143.69    5.80
   4  -1  -6  155.58    9.00
  -4  -1   6  146.09    8.50
   4  -1  -6  139.09    6.80
   4   1  -6  147.19    9.00
  -4   1   6  136.59    8.10
   3  -1  -6  366.16   14.20
  -3  -1   6  352.26   15.70
   3  -1  -6  361.86   16.30
   3   1  -6  353.16   16.20
  -3   1   6  365.46   15.60
   2  -1  -6   83.29    5.30
  -2  -1   6   69.59    4.80
   2  -1  -6   79.19    4.10
  -2   1   6   71.39    4.60
   2   1  -6   80.29    5.30
   2   1  -6   78.29    3.20
  -1  -1   6   73.99    4.60
   1  -1  -6   67.89    4.40
   1   1  -6   72.69    3.70
  -1   1   6   73.79    4.40
   1   1  -6   72.19    4.50
   0  -1   6    1.20    1.10
   0  -1  -6    0.20    0.90
   0  -1  -6    0.10    0.70
   0   1  -6    0.60    0.80
   0   1   6    0.30    0.80
  -1  -1  -6   11.70    2.20
   1  -1   6    9.70    2.10
   1   1   6    7.20    1.80
  -1   1  -6    5.60    1.70
   1   1   6    7.20    1.00
  -1   1  -6    6.80    1.00
  -2  -1  -6  136.29    7.70
   2  -1   6  126.19    7.40
  -2   1  -6  142.39    7.70
   2   1   6  136.29    7.70
  -2   1  -6  123.49    5.10
  -3  -1  -6    7.60    2.20
   3  -1   6    6.40    2.10
  -3   1  -6    9.00    1.00
   3   1   6    8.90    0.80
  -3   1  -6    8.20    2.40
   3   1   6    6.20    2.10
   4  -1   6   34.40    4.20
  -4  -1  -6   28.00    3.80
   4   1   6   34.40    2.10
   4   1   6   34.20    4.30
  -4   1  -6   33.50    4.10
   5  -1   6   -0.20    1.50
  -5  -1  -6    3.60    2.00
  -5   1  -6    7.10    2.70
   5   1   6    4.90    2.30
  -6  -1  -6   20.20    4.40
   6  -1   6   20.80    4.70
  -6   1  -6   19.50    4.20
   6   1   6   24.00    5.00
   7  -1   6  186.88   13.10
  -7  -1  -6  184.88   12.40
  -7   1  -6  178.18   12.50
   7   1   6  194.18   13.50
  -8  -1  -6    0.60    2.20
   8  -1   6    3.30    2.90
   8   1   6    3.10    2.80
  -8   1  -6    1.80    2.60
  -9  -1  -6   57.09    8.00
   9  -1   6   86.79    9.60
  -9  -1  -6   65.09    9.10
   9   1   6   86.19    9.80
  -9   1  -6   59.89    7.70
  10  -2  -6  169.28   13.00
 -10  -2   6  175.68   14.00
 -10   2   6  154.38   12.70
  10   2  -6  152.38   13.10
  -9  -2   6   -0.50    2.20
   9  -2  -6   -0.40    2.10
   9   2  -6    1.20    2.40
  -9   2   6    3.30    2.50
  -8  -2   6   78.09    7.90
   8  -2  -6   77.49    7.70
  -8   2   6   72.09    7.30
   8   2  -6   67.99    7.40
   7  -2  -6    0.80    1.90
  -7  -2   6   -0.10    1.40
  -7   2   6    0.70    1.40
   7   2  -6    1.80    1.90
   6  -2  -6  435.76   21.10
  -6  -2   6  439.96   21.10
   6  -2  -6  443.56   19.20
  -6   2   6  433.06   20.30
  -6   2   6  432.16   20.10
   6   2  -6  460.15   21.70
  -5  -2   6  159.48   10.20
   5  -2  -6  172.88   10.50
   5  -2  -6  182.68    9.00
   5   2  -6  175.88   10.80
  -5   2   6  174.28    9.90
   4  -2  -6  561.24   23.80
   4  -2  -6  548.85   21.90
  -4  -2   6  553.44   23.50
  -4   2   6  566.54   22.90
   4   2  -6  527.15   23.90
   3  -2  -6  301.27   12.70
   3  -2  -6  308.17   14.20
  -3  -2   6  302.67   13.90
  -3   2   6  300.37   13.30
   3   2  -6  293.47   14.30
   2  -2  -6  524.55   21.70
   2  -2  -6  549.45   20.70
  -2  -2   6  523.15   21.40
   2   2  -6  509.25   21.70
  -2   2   6  530.65   20.80
   2   2  -6  532.75   19.00
  -1  -2   6  275.17   12.10
   1  -2  -6  275.17   11.60
   1  -2  -6  261.57   11.80
   1   2  -6  272.27   10.90
   1   2  -6  263.37   12.00
  -1   2   6  273.47   11.50
  -1   2   6  278.67   12.10
   0  -2   6  533.65   21.30
   0  -2  -6  549.54   20.70
   0  -2  -6  553.34   21.30
   0   2   6  556.04   21.10
   0   2  -6  505.05   20.90
   0   2   6  528.95   20.80
  -1  -2  -6   77.89    5.30
   1  -2   6   91.79    5.50
   1   2   6   86.09    5.40
  -1   2  -6   86.79    4.60
  -1   2  -6   85.39    5.40
   1   2   6   85.99    4.40
   2  -2   6    9.50    2.10
  -2  -2  -6    8.50    2.10
   2   2   6    8.40    2.10
   2   2   6   14.00    1.40
  -2   2  -6   11.60    2.50
  -2   2  -6   15.80    1.60
  -3  -2  -6   66.29    5.30
   3  -2   6   62.89    5.20
  -3   2  -6   60.69    5.30
  -3   2  -6   64.09    3.70
   3   2   6   60.79    3.30
   3   2   6   68.69    5.60
  -4  -2  -6   46.40    4.70
   4  -2   6   38.10    4.50
   4   2   6   43.70    2.90
   4   2   6   33.20    4.40
  -4   2  -6   52.89    5.20
  -5  -2  -6  192.78   11.30
   5  -2   6  192.08   11.60
   5   2   6  168.88   11.40
  -5   2  -6  158.08   10.90
  -6  -2  -6    1.00    1.40
   6  -2   6    0.50    1.70
   6   2   6    1.60    1.80
  -6   2  -6   -0.30    1.50
   7  -2   6   60.59    6.90
  -7  -2  -6   52.39    6.10
   7   2   6   48.10    6.70
  -7   2  -6   50.49    6.30
   8  -2   6   32.50    6.40
  -8  -2  -6   37.30    5.80
   8   2   6   33.70    6.60
  -8   2  -6   33.70    6.20
   9  -2   6   -0.50    2.50
  -9  -2  -6   -1.00    2.60
  -9   2  -6   -1.00    2.40
   9   2   6   -0.40    2.90
  10  -3  -6    1.10    3.10
 -10  -3   6    0.30    2.80
 -10   3   6   -0.70    2.30
  10   3  -6    9.00    5.00
   9  -3  -6   83.79    8.40
  -9  -3   6   73.49    8.50
  -9   3   6   74.09    8.80
  -9   3   6   66.79    7.50
   8  -3  -6    4.40    2.80
  -8  -3   6    5.00    3.00
  -8   3   6   -0.60    2.30
  -8   3   6    0.80    1.60
   8   3  -6    1.20    1.90
  -7  -3   6   66.59    7.00
   7  -3  -6   64.19    6.70
  -7   3   6   72.89    6.50
  -7   3   6   67.39    7.20
   7   3  -6   56.69    6.50
  -6  -3   6   27.30    4.20
   6  -3  -6   24.80    4.70
   6  -3  -6   29.90    3.60
   6   3  -6   24.80    4.80
  -6   3   6   21.40    3.30
  -6   3   6   24.00    3.20
   5  -3  -6   70.19    6.40
   5  -3  -6   82.79    5.60
  -5  -3   6   75.89    6.40
   5   3  -6   60.09    6.10
  -5   3   6   79.19    5.80
   4  -3  -6  154.28    8.30
  -4  -3   6  158.88    9.30
   4  -3  -6  151.98    9.50
  -4  -3   6  160.68    6.10
   4   3  -6  148.99    9.50
  -4   3   6  156.38    8.40
   3  -3  -6  477.85   21.70
  -3  -3   6  512.25   18.30
  -3  -3   6  515.15   21.50
  -3   3   6  541.45   22.40
   3   3  -6  484.85   22.00
  -3   3   6  522.65   20.50
  -2  -3   6  359.36   14.10
   2  -3  -6  366.76   16.40
   2  -3  -6  375.06   16.20
  -2  -3   6  371.56   16.10
  -2   3   6  373.76   16.70
   2   3  -6  392.86   17.00
  -2   3   6  382.86   15.20
   1  -3  -6  274.17   12.30
   1  -3  -6  282.07   12.50
  -1  -3   6  290.27   11.70
  -1  -3   6  273.47   12.40
   1   3  -6  275.67   11.50
  -1   3   6  275.87   12.80
  -1   3   6  281.27   11.70
   1   3  -6  281.57   12.90
   0  -3  -6  263.57   11.40
   0  -3   6  249.48   11.20
   0  -3   6  234.98   11.00
   0   3   6  247.08   10.70
   0   3  -6  226.38   11.00
  -1  -3  -6  162.78    8.50
   1  -3   6  164.18    8.70
   1  -3   6  161.38    8.20
   1   3   6  172.98    7.70
  -1   3  -6  165.68    8.50
  -1   3  -6  130.19    7.40
   1   3   6  147.39    7.90
  -2  -3  -6  257.67   12.60
   2  -3   6  274.57   13.40
   2  -3   6  264.67   12.40
  -2   3  -6  252.67   12.70
  -2   3  -6  252.37   11.30
   2   3   6  257.77   11.00
   2   3   6  272.37   12.60
   3  -3   6    1.20    1.20
  -3  -3  -6   -1.00    0.90
  -3   3  -6   -0.40    1.00
   3   3   6    0.00    1.10
  -3   3  -6   -0.30    0.60
   3   3   6    0.20    0.70
  -4  -3  -6  126.59    8.60
   4  -3   6  130.69    8.70
  -4   3  -6  134.49    7.90
   4   3   6  142.09    6.80
  -4   3  -6  128.49    8.90
   4   3   6  132.19    9.10
  -5  -3  -6   13.80    3.30
   5  -3   6    7.20    2.90
   5   3   6   22.90    4.50
  -5   3  -6   15.40    3.70
   6  -3   6   68.79    7.00
  -6  -3  -6   61.69    6.40
  -6   3  -6   76.59    7.40
   6   3   6   67.49    7.20
  -7  -3  -6    1.70    1.90
   7  -3   6    0.70    1.90
  -7   3  -6    0.90    2.00
   7   3   6   -1.20    1.70
   8  -3   6   12.60    4.30
  -8  -3  -6   15.70    4.80
  -8   3  -6   18.00    4.90
   8   3   6   14.40    4.80
   9  -3   6   -0.30    2.30
  -9  -3  -6   -0.50    2.60
   9   3   6    2.50    3.00
  -9   3  -6    2.10    3.10
  -9  -4   6    2.20    2.90
   9  -4  -6    0.00    1.80
   9   4  -6    1.20    2.20
  -9   4   6    1.50    2.30
  -9   4   6    1.20    2.30
  -8  -4   6    6.10    3.00
   8  -4  -6    8.20    3.60
  -8   4   6    5.00    2.50
   8   4  -6    3.80    2.50
  -8   4   6    5.50    3.30
  -7  -4   6    5.20    2.70
   7  -4  -6    6.20    2.80
   7  -4  -6    2.50    2.00
   7   4  -6    4.30    2.50
  -7   4   6    4.30    2.20
  -7   4   6    6.20    3.00
  -6  -4   6   76.89    7.10
   6  -4  -6   85.89    7.50
   6  -4  -6   94.69    6.90
  -6   4   6   78.79    7.60
   6   4  -6   81.29    7.60
  -6   4   6   81.89    6.50
   5  -4  -6  238.68   13.40
  -5  -4   6  201.88   12.50
   5   4  -6  240.78   13.60
  -5   4   6  240.88   13.90
  -5   4   6  249.88   12.00
  -4  -4   6   24.70    3.40
   4  -4  -6   29.90    3.80
  -4   4   6   29.10    3.00
   4   4  -6   28.50    4.00
  -4   4   6   27.10    3.90
  -3  -4   6    5.10    1.90
   3  -4  -6    2.70    1.40
  -3  -4   6    4.80    0.90
   3  -4  -6    4.70    2.00
   3   4  -6    2.60    1.70
  -3   4   6    3.00    1.80
  -3   4   6    2.10    1.10
  -2  -4   6  367.36   14.50
   2  -4  -6  335.97   16.30
   2  -4  -6  376.66   16.00
  -2  -4   6  355.86   16.00
  -2   4   6  370.96   14.80
  -2   4   6  383.36   17.20
   2   4  -6  395.56   17.40
  -1  -4   6 1372.36   50.69
   1  -4  -6 1390.66   51.59
  -1  -4   6 1348.17   51.19
   1   4  -6 1414.86   52.39
  -1   4   6 1344.67   51.99
  -1   4   6 1432.36   50.19
   0  -4   6   77.09    4.80
   0  -4   6   74.09    5.00
   0  -4  -6   72.99    5.20
   0   4   6   69.19    4.30
   0   4  -6   71.49    4.80
   0   4   6   76.09    5.00
   0   4  -6   58.59    4.80
   1  -4   6   92.49    6.40
  -1  -4  -6  105.69    6.50
   1  -4   6   86.39    5.70
  -1   4  -6   97.69    6.00
  -1   4  -6   92.29    6.20
   1   4   6  104.79    5.90
   1   4   6   96.89    5.80
  -2  -4  -6   17.00    2.60
   2  -4   6   13.40    2.60
   2  -4   6   15.20    3.20
  -2   4  -6   14.80    2.60
   2   4   6   20.00    2.90
   2   4   6   18.30    2.30
  -2   4  -6   15.90    3.20
  -3  -4  -6  443.56   19.60
   3  -4   6  413.36   18.90
   3  -4   6  421.76   20.30
  -3   4  -6  424.96   18.00
   3   4   6  419.76   17.50
   3   4   6  432.56   19.50
  -3   4  -6  429.96   19.90
   4  -4   6   10.10    2.80
  -4  -4  -6    9.90    2.80
  -4   4  -6    4.40    2.10
  -4   4  -6    9.90    2.20
   4   4   6    9.50    2.80
   4   4   6    7.90    1.90
  -5  -4  -6   81.09    7.10
   5  -4   6   89.49    7.30
  -5   4  -6   95.89    8.00
   5   4   6   70.39    7.00
   6  -4   6   21.70    4.50
  -6  -4  -6   15.00    4.00
   6   4   6   24.40    5.20
  -6   4  -6   12.40    3.90
  -7  -4  -6  114.69    9.60
   7  -4   6  128.29   10.10
  -7   4  -6  111.99   10.10
   7   4   6  103.79    9.90
   8  -4   6    3.10    2.50
  -8  -4  -6   -0.30    2.40
  -8  -4  -6    4.70    2.70
   8   4   6    0.70    2.70
  -8   4  -6    2.70    2.60
  -9  -5   6    6.80    3.70
   9  -5  -6   10.40    4.20
  -9   5   6   13.70    4.80
   9   5  -6   10.30    4.30
   8  -5  -6   -2.50    1.70
  -8  -5   6    2.60    2.50
   8   5  -6   -0.50    1.70
  -8   5   6   -0.30    2.10
   7  -5  -6   -0.80    1.80
  -7  -5   6   -1.10    1.50
  -7   5   6    0.50    2.20
   7   5  -6    0.30    1.90
  -7   5   6    1.30    1.50
  -6  -5   6  106.19    8.50
   6  -5  -6   85.59    8.10
  -6   5   6  100.69    8.80
  -6   5   6   91.99    6.90
   6   5  -6   95.19    8.30
   5  -5  -6    3.10    1.70
  -5  -5   6    3.90    2.00
   5  -5  -6    5.00    2.40
  -5   5   6    3.10    1.50
  -5   5   6    5.80    2.70
   5   5  -6    0.40    1.70
   4  -5  -6  156.78    9.10
   4  -5  -6  133.59    9.40
  -4  -5   6  149.49    9.30
   4   5  -6  167.08   10.50
  -4   5   6  167.48   10.70
  -4   5   6  155.68    8.10
  -3  -5   6    7.60    2.10
   3  -5  -6    5.20    2.10
   3  -5  -6   10.20    2.40
  -3  -5   6    9.80    1.40
  -3   5   6    8.50    2.60
   3   5  -6    7.30    2.50
  -3   5   6    9.80    1.50
  -2  -5   6  806.42   31.00
  -2  -5   6  830.82   32.30
   2  -5  -6  835.02   32.60
  -2   5   6  842.22   33.80
  -2   5   6  815.02   30.50
   2   5  -6  820.82   33.80
  -1  -5   6  195.08    9.30
  -1  -5   6  185.08    9.30
   1  -5  -6  180.28    9.80
   1   5  -6  191.38   10.50
  -1   5   6  182.68   10.40
  -1   5   6  188.48    8.20
   0  -5   6 1033.80   38.40
   0  -5  -6 1003.90   38.70
   0   5  -6  964.50   38.70
   0   5   6  983.10   38.50
   0   5   6  973.70   36.80
   1  -5   6    6.20    2.10
  -1  -5  -6   10.90    2.50
  -1   5  -6   13.30    2.70
   1   5   6    9.00    1.90
   2  -5   6  223.38   12.00
  -2  -5  -6  204.18   11.20
   2   5   6  199.48   10.40
  -2   5  -6  213.58   10.90
  -2   5  -6  211.18   11.60
   2   5   6  209.28   10.90
   3  -5   6   37.50    3.90
   3  -5   6   35.90    4.60
  -3  -5  -6   38.90    4.30
   3   5   6   32.00    3.40
  -3   5  -6   37.70    3.80
  -3   5  -6   23.60    3.80
   3   5   6   36.20    4.10
  -4  -5  -6  274.77   15.00
   4  -5   6  284.87   16.30
   4  -5   6  308.37   15.00
  -4   5  -6  297.17   14.20
   4   5   6  283.67   15.40
   4   5   6  288.67   13.60
  -4   5  -6  308.17   16.20
   5  -5   6    2.10    1.80
  -5  -5  -6    0.40    1.50
  -5   5  -6    1.10    1.70
   5   5   6    0.70    1.80
   6  -5   6   66.29    6.90
  -6  -5  -6   67.59    7.00
   6   5   6   89.09    8.20
  -6   5  -6   73.69    7.70
   7  -5   6    0.20    2.00
  -7  -5  -6    0.30    1.90
   7   5   6   -1.40    1.90
  -7   5  -6   -1.10    1.80
   8  -5   6   19.80    5.00
  -8  -5  -6   15.80    4.90
   8   5   6   22.80    5.80
  -8   5  -6   29.30    6.70
  -9  -6   6    1.60    2.60
   9  -6  -6    1.80    2.90
  -9   6   6    0.40    2.70
   9   6  -6    0.60    2.40
  -8  -6   6   -0.50    1.90
   8  -6  -6   -1.00    2.00
  -8   6   6   -2.00    1.90
   8   6  -6    1.40    2.30
   7  -6  -6   20.50    5.00
  -7  -6   6   10.40    3.50
   7  -6  -6   18.80    4.30
   7   6  -6   15.00    4.30
  -7   6   6   13.80    4.60
  -6  -6   6    1.70    1.90
   6  -6  -6    4.70    2.60
   6  -6  -6    3.00    2.20
   6   6  -6    4.30    2.50
  -6   6   6    5.70    3.00
   5  -6  -6    0.00    1.40
  -5  -6   6    3.50    2.00
   5  -6  -6   -0.70    1.10
   5   6  -6    1.20    1.80
  -5   6   6    1.30    1.90
  -4  -6   6    2.10    1.50
   4  -6  -6    2.50    1.70
   4   6  -6    0.30    1.60
  -4   6   6    3.30    1.20
  -4   6   6    2.60    2.00
   3  -6  -6    2.00    1.50
  -3  -6   6    1.90    1.50
  -3  -6   6    0.00    0.80
  -3   6   6    0.10    1.30
  -3   6   6    0.70    0.70
   3   6  -6    1.00    1.40
  -2  -6   6   53.19    4.00
  -2  -6   6   61.89    4.60
   2  -6  -6   48.50    4.60
   2   6  -6   52.89    5.40
  -2   6   6   56.29    3.20
  -2   6   6   54.69    5.40
  -1  -6   6  592.14   24.50
   1  -6  -6  595.24   25.50
  -1   6   6  619.04   22.80
  -1   6   6  609.14   26.00
   1   6  -6  620.84   26.40
   0  -6  -6    8.50    2.30
   0  -6   6    5.80    1.70
   0  -6   6    7.60    2.10
   0   6   6    7.70    2.30
   0   6  -6    7.00    2.30
   0   6   6    7.20    1.50
   1  -6   6  191.78    9.60
   1  -6   6  184.68   10.80
  -1  -6  -6  187.28   10.80
  -1   6  -6  199.38   11.00
   1   6   6  203.78    9.60
   1   6   6  195.88   10.60
  -2  -6  -6   71.59    5.90
   2  -6   6   52.69    5.60
   2  -6   6   67.79    5.00
   2   6   6   62.99    5.10
  -2   6  -6   71.59    6.10
  -2   6  -6   67.09    5.60
  -3  -6  -6  470.95   21.80
   3  -6   6  469.15   22.80
  -3   6  -6  463.55   22.40
   3   6   6  461.95   21.30
  -3   6  -6  483.75   21.30
   3   6   6  501.15   20.90
   4  -6   6    0.60    1.70
  -4  -6  -6    0.30    1.30
  -4   6  -6    0.30    1.50
   4   6   6    1.80    1.50
   4   6   6    0.00    1.30
  -4   6  -6    0.50    1.60
   5  -6   6  222.88   12.90
   5  -6   6  238.98   15.20
  -5  -6  -6  213.38   13.10
   5   6   6  219.98   13.70
  -5   6  -6  225.58   14.30
  -6  -6  -6   -1.60    1.20
   6  -6   6    2.80    2.00
   6   6   6    3.50    2.50
  -6   6  -6   -0.50    1.80
   7  -6   6  113.49    9.40
  -7  -6  -6   93.79    9.30
  -7  -6  -6  102.39    9.20
  -7   6  -6   93.69    9.60
   7   6   6  108.19   10.10
  -8  -6  -6    7.70    4.00
   8  -6   6   10.70    3.90
  -8   6  -6   19.70    5.60
   8   6   6   15.50    5.10
  -9  -7   6    5.50    3.40
   9   7  -6    2.50    3.10
  -9   7   6    1.70    3.50
  -8  -7   6    1.40    2.40
  -8   7   6    2.10    3.00
   8   7  -6    1.90    2.60
  -7  -7   6   33.90    6.20
   7  -7  -6   26.60    5.50
  -7   7   6   39.90    6.20
   7   7  -6   28.60    6.10
   6  -7  -6    9.50    3.20
  -6  -7   6    8.10    2.90
  -6   7   6    2.70    2.60
   6   7  -6   -0.20    1.80
  -5  -7   6   71.89    6.50
   5  -7  -6   68.79    6.40
   5   7  -6   68.99    7.20
  -5   7   6   59.79    7.00
   4  -7  -6    0.60    1.40
  -4  -7   6   -0.80    1.00
  -4   7   6    0.40    1.60
   4   7  -6    0.10    1.30
  -3  -7   6   42.20    4.20
   3  -7  -6   30.20    4.00
  -3  -7   6   33.90    3.20
   3   7  -6   32.50    4.70
  -3   7   6   29.90    4.50
  -2  -7   6  254.07   11.70
   2  -7  -6  229.18   12.70
   2   7  -6  233.88   13.60
  -2   7   6  228.88   13.40
  -1  -7   6   24.70    3.20
   1  -7  -6   19.20    3.60
  -1  -7   6   23.00    2.80
  -1   7   6   24.60    3.70
   1   7  -6   25.00    3.90
   0  -7   6  378.86   17.80
   0  -7   6  393.96   16.60
   0  -7  -6  370.86   18.10
   0   7  -6  361.16   18.60
   0   7   6  408.56   18.80
   0   7   6  402.96   15.70
   1  -7   6    1.30    1.30
  -1  -7  -6    0.60    1.20
   1  -7   6    2.40    1.20
   1   7   6    1.70    1.60
   1   7   6    4.50    1.40
  -1   7  -6    2.60    1.70
   2  -7   6  299.57   13.70
   2  -7   6  272.57   15.50
  -2  -7  -6  306.17   15.50
   2   7   6  288.57   14.00
  -2   7  -6  313.47   15.60
   3  -7   6   13.30    2.90
   3  -7   6   11.80    3.40
  -3  -7  -6   16.20    3.60
   3   7   6   20.00    3.60
  -3   7  -6   18.10    3.70
   3   7   6   14.90    3.20
  -3   7  -6   13.20    3.40
   4  -7   6  325.07   17.80
  -4  -7  -6  288.97   15.90
   4  -7   6  293.37   15.00
  -4   7  -6  319.17   15.90
  -4   7  -6  286.57   16.80
   4   7   6  308.47   16.00
   4   7   6  279.67   14.80
   5  -7   6    1.70    2.40
  -5  -7  -6    5.50    2.50
  -5   7  -6    6.20    3.00
   5   7   6    1.50    2.00
   6  -7   6   55.69    7.60
  -6  -7  -6   61.09    6.80
  -6   7  -6   49.30    6.80
   6   7   6   48.30    6.50
  -7  -7  -6   10.10    3.50
  -7  -7  -6   18.30    5.20
   7   7   6    8.40    3.80
  -7   7  -6    1.10    2.80
  -8  -7  -6   87.09    9.60
   8   7   6   67.19    8.80
  -8   7  -6   70.59    9.50
  -8  -8   6    8.40    3.80
   8  -8  -6   13.20    4.80
  -8   8   6   24.70    6.50
   8   8  -6   17.70    4.90
  -7  -8   6    1.80    2.20
   7  -8  -6    1.30    2.30
  -7   8   6   -0.70    2.20
   7   8  -6    0.70    2.40
  -6  -8   6   56.39    6.30
   6  -8  -6   49.40    6.30
   6   8  -6   57.59    7.10
  -6   8   6   70.89    7.90
  -5  -8   6    0.20    1.60
   5  -8  -6    0.00    1.30
   5   8  -6    0.50    1.90
  -5   8   6   -1.60    1.60
  -4  -8   6   99.79    7.60
   4  -8  -6  110.99    8.30
   4   8  -6  100.79    9.00
  -4   8   6  106.89    9.40
   3  -8  -6   11.10    3.20
  -3  -8   6    6.00    2.00
  -3  -8   6    8.40    2.20
  -3   8   6    5.40    2.80
   3   8  -6    4.10    2.50
  -2  -8   6   14.30    2.80
   2  -8  -6   17.20    3.60
   2   8  -6   21.50    4.40
  -2   8   6    5.40    2.40
   1  -8  -6  211.08   12.30
  -1  -8   6  234.68   11.90
  -1  -8   6  215.78   10.80
   1   8  -6  218.78   13.20
  -1   8   6  215.88   13.10
   0  -8   6   -0.30    1.30
   0  -8   6    0.70    0.90
   0  -8  -6   -1.20    0.90
   0   8   6   -0.20    1.30
   0   8  -6   -1.30    1.00
  -1  -8  -6  189.18   11.20
   1  -8   6  184.78    9.30
   1  -8   6  164.48   10.90
  -1   8  -6  192.18   11.70
   1   8   6  186.68   11.30
  -2  -8  -6   19.10    4.00
   2  -8   6   19.20    2.70
   2  -8   6   20.20    4.40
  -2   8  -6   17.60    3.90
   2   8   6   19.60    2.90
   2   8   6   17.80    3.80
   3  -8   6  245.88   11.90
   3  -8   6  217.58   14.00
  -3  -8  -6  226.48   13.30
  -3   8  -6  228.38   14.00
   3   8   6  214.58   12.10
  -3   8  -6  212.88   13.10
   4  -8   6   39.10    5.80
  -4  -8  -6   30.70    4.60
   4   8   6   40.40    4.80
  -4   8  -6   33.90    5.30
   4   8   6   29.90    4.30
  -4   8  -6   28.30    5.20
  -5  -8  -6   76.19    7.50
   5  -8   6   61.79    7.80
  -5  -8  -6   76.59    7.10
   5   8   6   72.09    7.20
  -5   8  -6   64.79    7.70
   6  -8   6   12.20    4.60
  -6  -8  -6   11.30    3.70
  -6  -8  -6   14.70    4.00
  -6   8  -6   17.70    5.10
   6   8   6   19.00    4.90
  -7  -8  -6   88.39    8.70
  -7  -8  -6   85.99    9.00
   7   8   6  111.19   10.30
  -7   8  -6   86.49    9.70
  -8  -9   6    7.50    3.50
   8  -9  -6    7.70    3.90
   8   9  -6    2.60    2.80
  -8   9   6    7.50    4.50
  -7  -9   6    6.40    3.10
   7  -9  -6   11.30    3.90
  -7   9   6   10.30    4.50
   7   9  -6    5.80    3.60
   6  -9  -6   27.20    5.60
  -6  -9   6   32.20    5.00
  -6   9   6   34.60    6.80
   6   9  -6   26.40    6.10
  -5  -9   6   87.79    7.50
   5  -9  -6   83.69    8.00
  -5   9   6   85.39    8.80
   5   9  -6   82.09    8.70
   4  -9  -6   39.80    5.20
  -4  -9   6   54.49    5.30
   4   9  -6   48.40    6.40
  -4   9   6   65.59    7.30
   3  -9  -6   42.20    5.20
  -3   9   6   49.99    6.20
   3   9  -6   41.30    5.70
   2  -9  -6   78.49    7.00
  -2  -9   6   77.29    5.80
  -2  -9   6   65.89    5.80
   2   9  -6   79.49    7.70
  -2   9   6   89.79    8.00
  -1  -9   6   41.10    3.80
   1  -9  -6   34.30    4.50
  -1  -9   6   42.20    4.60
  -1   9   6   34.70    5.10
   1   9  -6   41.10    5.30
   0  -9   6   45.40    5.00
   0  -9   6   38.70    3.60
   0  -9  -6   39.90    4.90
   0   9  -6   43.40    5.50
   0   9   6   30.90    4.80
   1  -9   6    8.00    2.90
  -1  -9  -6    7.10    2.80
   1   9   6   11.50    3.40
  -1   9  -6   15.30    4.00
  -2  -9  -6   34.60    4.70
   2  -9   6   30.90    4.80
  -2   9  -6   33.30    4.90
   2   9   6   32.60    4.80
   3  -9   6   74.99    7.80
  -3  -9  -6   72.99    7.00
  -3   9  -6   61.99    6.80
   3   9   6   66.89    6.70
   4  -9   6  102.69    9.40
  -4  -9  -6   87.19    8.00
  -4   9  -6   80.69    8.00
  -4   9  -6  106.49    9.40
   4   9   6   97.49    7.70
  -5  -9  -6   28.70    5.60
   5  -9   6   39.90    7.30
  -5  -9  -6   29.30    4.60
   5   9   6   26.90    5.10
  -5   9  -6   31.30    6.40
  -6  -9  -6    5.00    3.00
   6  -9   6    8.00    4.00
  -6  -9  -6    5.70    2.80
  -6   9  -6    6.90    3.60
   6   9   6    6.30    3.50
   7  -9   6   47.70    9.00
  -7  -9  -6   38.00    6.90
   7   9   6   40.00    7.50
  -7   9  -6   34.20    7.40
   7 -10  -6    2.60    2.90
  -7 -10   6    3.20    2.80
   7  10  -6    2.60    3.20
  -7  10   6    3.00    3.40
   6 -10  -6   43.70    6.50
  -6 -10   6   42.80    5.80
  -6  10   6   56.19    7.80
   6  10  -6   59.79    7.70
  -5 -10   6    6.70    2.70
   5 -10  -6    9.60    3.60
  -5  10   6    6.40    3.40
   5  10  -6   13.20    4.30
   4 -10  -6   15.50    4.20
   4  10  -6   22.40    5.50
  -4  10   6   13.30    4.30
  -3 -10   6    2.70    1.80
   3 -10  -6    4.70    2.30
  -3  10   6    2.40    2.50
   3  10  -6    7.00    3.30
   2 -10  -6  256.07   14.90
  -2 -10   6  255.87   13.60
  -2 -10   6  252.57   12.60
   2  10  -6  247.18   15.70
  -2  10   6  222.28   15.10
   1 -10  -6   66.69    6.70
  -1 -10   6   79.79    6.90
   1  10  -6   66.59    7.30
  -1  10   6   89.19    8.20
   0 -10   6    1.30    1.80
   0 -10  -6    1.10    1.60
   0  10   6    0.70    1.90
   0  10  -6    1.40    2.00
  -1 -10  -6    1.90    1.70
   1 -10   6    1.10    1.90
   1  10   6    0.60    1.70
  -1  10  -6    2.10    2.00
  -2 -10  -6    5.40    2.70
   2 -10   6    7.00    3.00
  -2  10  -6    2.80    2.40
   2  10   6    3.00    2.50
  -3 -10  -6   48.20    5.80
   3 -10   6   42.70    6.20
   3  10   6   50.29    6.30
  -3  10  -6   48.10    6.40
   4 -10   6   16.60    5.00
  -4 -10  -6   16.40    4.20
  -4  10  -6   30.90    6.00
  -4  10  -6   24.10    5.60
   4  10   6   16.60    5.30
   5 -10   6   24.50    6.00
  -5 -10  -6   25.70    5.60
  -5 -10  -6   18.20    4.40
  -5  10  -6   18.80    5.40
  -6 -10  -6    1.90    2.20
   6 -10   6    0.10    2.80
  -6 -10  -6    1.90    2.50
  -6  10  -6   -2.30    2.60
  -7 -11   6   47.30    6.70
   7 -11  -6   64.09    8.50
   7  11  -6   33.20    7.30
  -7  11   6   54.89    8.20
   6 -11  -6    3.90    3.40
  -6 -11   6   -0.50    2.00
  -6  11   6    2.00    3.00
   6  11  -6    0.60    2.60
   5 -11  -6   58.39    7.30
  -5 -11   6   77.09    7.10
  -5  11   6   65.39    8.50
   5  11  -6   52.79    7.70
   4 -11  -6    1.20    2.20
   4  11  -6   -1.20    2.00
  -4  11   6    0.50    2.30
   3 -11  -6   55.59    6.60
   3  11  -6   57.29    7.40
  -3  11   6   65.59    8.00
   2 -11  -6   28.00    5.30
  -2 -11   6   38.90    4.80
  -2  11   6   29.20    6.30
   2  11  -6   16.80    4.90
  -1 -11   6   31.30    4.50
   1 -11  -6   27.30    5.40
  -1  11   6   29.60    6.00
   1  11  -6   36.10    5.60
   0 -11   6   71.69    7.10
   0 -11  -6   74.69    7.40
   0  11  -6   70.89    8.00
   0  11   6   67.69    7.60
  -1 -11  -6    3.80    2.50
   1 -11   6   -1.30    1.40
   1  11   6    7.40    3.10
  -1  11  -6    2.00    2.60
   2 -11   6   -0.50    1.40
  -2 -11  -6   -1.60    1.20
  -2  11  -6   -1.10    1.80
   2  11   6   -0.10    1.90
  -3 -11  -6    1.10    2.10
   3 -11   6    0.20    2.30
   3  11   6    3.40    2.40
  -3  11  -6   -1.00    2.20
  -4 -11  -6   -0.30    1.80
   4 -11   6   -1.40    1.90
  -4  11  -6    1.20    2.40
   4  11   6    1.70    2.40
  -4  11  -6    1.70    2.80
  -5 -11  -6    0.40    2.40
   5 -11   6    1.30    3.00
  -5  11  -6    3.30    3.00
  -6 -11  -6    2.80    2.60
   6 -11   6    3.70    3.60
  -6  11  -6   -0.60    2.80
   6 -12  -6   30.90    7.00
   6  12  -6   18.70    5.70
  -6  12   6   26.20    7.00
   5 -12  -6    1.50    2.80
   5  12  -6    1.80    2.90
  -5  12   6   -1.60    2.10
   4 -12  -6   70.29    8.10
   4  12  -6   82.19    9.40
  -4  12   6   62.39    8.40
   3 -12  -6    1.00    1.90
   3  12  -6   -0.90    2.20
  -3  12   6    2.50    2.70
   2 -12  -6   40.00    6.00
  -2 -12   6   48.20    5.60
   2  12  -6   25.60    6.00
  -2  12   6   41.40    7.70
  -1 -12   6   16.10    4.10
   1 -12  -6    9.10    3.30
  -1  12   6   21.00    5.60
   1  12  -6    6.70    3.50
   0 -12   6    1.90    2.20
   0 -12  -6    0.10    1.80
   0  12  -6   -0.10    2.30
   0  12   6   -1.10    1.80
  -1 -12  -6   26.40    5.40
   1 -12   6   24.20    5.40
  -1  12  -6   23.00    5.60
   1  12   6   22.30    5.40
  -2 -12  -6   75.19    7.90
   2 -12   6   65.59    7.80
   2  12   6   68.09    7.90
  -2  12  -6   79.39    9.00
   3 -12   6   14.50    4.80
  -3 -12  -6    8.10    3.40
   3  12   6   14.40    4.70
  -3  12  -6   14.10    4.90
  -4 -12  -6    1.90    2.50
   4 -12   6    3.10    3.10
  -4  12  -6    3.00    3.00
   4  12   6    6.80    3.50
  -4  12  -6    5.60    3.60
   5 -12   6    1.70    2.80
  -5 -12  -6   -0.70    2.00
  -5  12  -6    1.60    2.80
   5 -13  -6   19.60    5.60
  -5  13   6   24.40    7.10
   5  13  -6   19.70    6.10
   4 -13  -6    0.40    2.30
  -4  13   6    0.90    2.90
   4  13  -6   -0.20    2.60
   3 -13  -6   20.70    5.20
  -3  13   6   22.20    6.00
   3  13  -6   17.90    5.50
   2 -13  -6   18.20    5.10
  -2  13   6   20.10    6.00
   2  13  -6   17.80    5.40
   1 -13  -6   21.20    5.30
  -1 -13   6    7.40    3.20
  -1  13   6   15.50    5.20
   1  13  -6   22.00    5.80
   0 -13   6   12.30    4.20
   0 -13  -6    6.60    3.40
   0  13  -6    5.00    3.20
   0  13   6    4.10    3.00
  -1 -13  -6    2.30    2.30
   1 -13   6    0.00    2.20
   1  13   6   -0.10    1.90
  -1  13  -6   -2.40    2.50
   2 -13   6   14.40    4.80
  -2 -13  -6   13.80    4.30
  -2  13  -6   28.30    6.50
   2  13   6   27.10    6.30
   3 -13   6   19.90    5.70
  -3 -13  -6    8.80    3.90
  -3  13  -6   13.90    4.90
   3  13   6   11.60    4.10
  -4 -13  -6    8.30    3.60
   4 -13   6    1.50    3.20
  -4  13  -6    8.90    4.10
   4  13   6    6.00    3.40
   4 -14  -6    5.80    3.60
  -4  14   6    4.80    3.80
   4  14  -6    5.60    4.10
   3 -14  -6    7.90    3.80
   3  14  -6    4.00    3.40
  -3  14   6    7.00    4.00
   2 -14  -6    7.60    3.80
  -2  14   6    5.00    3.50
   2  14  -6   10.90    4.80
   1 -14  -6   22.50    5.40
  -1 -14   6   18.00    5.00
   1  14  -6   33.50    7.60
  -1  14   6   21.60    6.20
   0 -14   6    1.30    2.50
   0 -14  -6    1.90    2.90
   0  14  -6    4.80    3.60
   0  14   6    0.40    2.50
   1 -14   6    8.00    3.90
  -1 -14  -6    5.40    3.00
  -1  14  -6    3.30    3.30
   1  14   6    1.30    3.00
   2 -14   6    0.80    2.70
  -2 -14  -6    3.40    3.20
   2  14   6   -2.60    2.00
  -2  14  -6    1.10    3.00
   3 -14   6   12.00    5.10
  -3 -14  -6   10.90    3.90
   3  14   6   13.30    5.10
  -3  14  -6   13.30    5.20
   3 -15  -6    4.40    3.20
  -3  15   6    2.20    3.40
   3  15  -6    5.40    4.30
   2 -15  -6   13.70    4.90
  -2  15   6   16.40    6.00
   2  15  -6   20.40    6.70
  -1 -15   6    4.70    3.30
   1 -15  -6    2.90    3.40
  -1  15   6    8.70    4.60
   1  15  -6    6.20    4.30
   0 -15  -6   15.20    4.90
   0 -15   6   31.10    7.00
   0  15  -6   33.50    7.80
   0  15   6   30.90    7.60
   1 -15   6   -0.30    3.10
  -1 -15  -6    0.30    3.00
   1  15   6    1.30    2.90
  -1  15  -6   -0.80    2.90
   2 -15   6    3.10    3.40
  -2 -15  -6   -1.00    2.70
   2  15   6    0.90    3.60
  -2  15  -6    2.00    3.80
  10   0  -7    0.20    2.50
 -10   0   7    0.40    2.50
   9   0  -7    1.60    2.90
  -9   0   7    4.50    2.90
   8   0  -7    2.00    2.50
  -8   0   7   -0.70    1.70
   7   0  -7    1.90    1.90
  -7   0   7    3.00    2.10
   6   0  -7    0.90    1.40
  -6   0   7    0.80    1.60
  -5   0   7    5.60    2.10
   5   0  -7    2.90    1.80
   4   0  -7    0.50    0.50
  -4   0   7    0.20    0.50
   4   0  -7   -0.80    1.00
  -4   0   7   -0.80    0.80
  -3   0   7   15.60    2.40
   3   0  -7   16.30    3.10
   3   0  -7   15.80    1.30
   2   0  -7   -0.80    0.80
  -2   0   7    0.70    1.00
   2   0  -7    0.00    0.50
   1   0  -7   17.30    2.20
   1   0  -7   14.60    1.70
  -1   0   7   12.20    2.30
   0   0  -7   -0.70    0.80
   0   0  -7    0.40    0.70
   0   0   7    0.40    1.00
   1   0   7    1.50    1.30
  -1   0  -7    2.60    0.60
  -1   0  -7    2.20    1.20
  -2   0  -7    0.10    1.00
   2   0   7    0.20    1.10
  -3   0  -7    5.10    2.00
   3   0   7    1.80    1.50
   4   0   7    0.30    1.30
  -4   0  -7   -0.90    1.00
  -5   0  -7    3.40    2.00
   5   0   7    2.20    1.80
   6   0   7    0.50    1.80
  -6   0  -7   -0.10    1.30
   7   0   7   11.50    4.10
  -7   0  -7   13.20    4.00
  -8   0  -7   -0.30    1.90
   8   0   7   -0.30    2.40
  -9   0  -7    6.40    3.90
   9   0   7    1.90    3.10
  10  -1  -7   -1.10    2.20
 -10  -1   7   -1.00    2.20
 -10   1   7    1.40    2.80
  10   1  -7   -2.10    2.40
  -9  -1   7    1.50    2.40
   9  -1  -7    1.90    2.80
  -9   1   7    2.50    2.40
   9   1  -7    1.90    2.90
   8  -1  -7    1.30    2.30
  -8  -1   7    0.50    1.90
  -8   1   7    4.80    2.80
   8   1  -7    6.50    3.20
  -7  -1   7    5.00    2.50
   7  -1  -7    0.40    1.60
  -7   1   7    1.50    1.80
   7   1  -7    1.80    2.00
   6  -1  -7    5.20    2.50
  -6  -1   7    7.00    2.60
   6   1  -7    9.70    3.10
  -6   1   7   11.00    3.00
  -5  -1   7    3.10    1.90
   5  -1  -7    2.20    1.10
   5  -1  -7    2.40    1.70
  -5   1   7    2.10    1.00
  -5   1   7    0.00    1.20
   5   1  -7    1.20    1.50
   4  -1  -7    0.00    1.20
  -4  -1   7    0.00    0.90
   4  -1  -7    0.10    0.70
  -4   1   7   -0.30    1.10
   4   1  -7    3.00    1.70
  -3  -1   7    3.90    1.60
   3  -1  -7    2.60    1.60
   3  -1  -7    1.50    0.80
   3   1  -7    2.30    1.40
  -3   1   7   -0.80    0.80
   2  -1  -7   41.90    3.80
  -2  -1   7   41.20    3.70
   2  -1  -7   47.90    3.00
   2   1  -7   51.59    4.20
   2   1  -7   42.70    2.30
  -2   1   7   41.10    3.50
   1  -1  -7    4.90    1.50
  -1  -1   7   11.60    2.20
   1   1  -7    5.60    1.20
   1   1  -7    5.40    1.60
  -1   1   7    7.30    1.70
   0  -1  -7   61.69    4.20
   0  -1  -7   66.09    3.80
   0  -1   7   60.19    4.50
   0   1  -7   60.99    3.80
   0   1   7   65.89    4.40
   0   1  -7   63.79    4.10
   1  -1   7    1.10    1.10
  -1  -1  -7    3.20    1.40
  -1   1  -7    5.70    1.80
  -1   1  -7    3.90    0.90
   1   1   7    4.40    1.60
   1   1   7    3.90    0.90
  -2  -1  -7    8.30    2.10
   2  -1   7    6.90    2.10
   2   1   7    7.10    2.00
  -2   1  -7    8.70    2.20
  -2   1  -7    7.60    0.70
  -3  -1  -7    5.90    2.00
   3  -1   7    4.10    2.00
  -3   1  -7    3.50    1.70
   3   1   7    4.40    1.80
  -4  -1  -7    7.50    2.40
   4  -1   7   10.60    2.90
   4   1   7    4.80    2.00
  -4   1  -7    5.60    2.20
  -5  -1  -7    5.80    2.30
   5  -1   7    6.30    2.70
   5   1   7    4.60    2.30
  -5   1  -7    5.30    2.40
   6  -1   7    2.70    2.40
  -6  -1  -7   -0.10    1.50
   6   1   7   -0.60    1.40
  -6   1  -7    1.10    1.70
   7  -1   7    5.50    3.00
  -7  -1  -7    4.90    2.80
  -7   1  -7    4.40    2.60
   7   1   7    9.20    3.70
  -8  -1  -7    9.90    3.60
   8  -1   7   12.30    4.60
   8   1   7    3.80    3.10
  -8   1  -7   15.20    4.50
   9  -1   7    4.80    3.50
  -9  -1  -7    3.90    3.30
  -9   1  -7    3.00    3.10
   9   1   7   -1.90    2.60
 -10  -2   7    3.10    3.40
  10  -2  -7   -0.60    2.90
 -10   2   7    3.90    2.80
 -10   2   7    0.20    2.90
  10   2  -7    3.00    3.40
  -9  -2   7   -0.90    2.00
   9  -2  -7   -1.40    2.10
  -9   2   7   -1.40    2.10
   9   2  -7   -0.40    1.80
   8  -2  -7    1.20    2.10
  -8  -2   7    0.10    1.70
   8   2  -7    3.60    2.60
  -8   2   7    2.80    2.20
  -7  -2   7    6.20    2.70
   7  -2  -7    6.10    2.90
   7   2  -7    4.30    2.40
  -7   2   7    2.50    2.00
  -6  -2   7   13.80    3.40
   6  -2  -7   10.60    2.30
   6  -2  -7    6.60    2.50
  -6   2   7    6.80    2.40
   6   2  -7    7.30    2.80
  -5  -2   7    3.40    1.90
   5  -2  -7    8.40    2.00
   5  -2  -7    2.50    1.70
  -5   2   7    2.70    1.50
   5   2  -7    3.50    2.00
   4  -2  -7    2.40    1.50
  -4  -2   7    0.30    1.10
   4  -2  -7    0.20    0.80
   4   2  -7    0.00    1.10
  -4   2   7    0.10    1.00
   3  -2  -7   14.00    1.80
   3  -2  -7    8.90    2.40
  -3  -2   7   10.20    2.30
   3   2  -7    7.90    2.20
  -3   2   7   12.80    2.40
  -2  -2   7   13.40    2.50
   2  -2  -7   12.00    1.70
   2  -2  -7   15.50    2.40
  -2   2   7   12.20    2.10
   2   2  -7   14.50    2.70
   2   2  -7   13.00    1.10
  -1  -2   7   20.00    2.50
   1  -2  -7   17.60    2.10
   1  -2  -7   20.60    2.40
  -1   2   7   21.40    2.30
   1   2  -7   22.70    2.60
   1   2  -7   17.00    1.90
   0  -2  -7    0.90    0.80
   0  -2   7    1.10    1.20
   0  -2  -7    3.70    1.40
   0   2   7    2.10    1.20
   0   2  -7    1.00    0.90
   0   2   7    0.70    0.80
   1  -2   7    0.90    1.10
  -1  -2  -7    1.00    1.20
   1   2   7    0.90    1.00
  -1   2  -7   -0.20    1.00
   1   2   7   -0.50    0.50
  -1   2  -7    0.00    0.60
   2  -2   7   11.50    2.50
  -2  -2  -7    8.40    2.20
   2   2   7    5.10    1.90
  -2   2  -7   10.00    2.40
   2   2   7    9.00    1.10
  -2   2  -7    9.50    1.30
  -3  -2  -7    0.80    1.20
   3  -2   7   -0.80    0.70
   3   2   7    0.90    0.50
   3   2   7    1.20    1.40
  -3   2  -7    1.90    1.50
  -3   2  -7    0.30    0.60
  -4  -2  -7   -0.70    1.10
   4  -2   7    0.60    1.30
  -4   2  -7   -0.20    1.20
   4   2   7    0.20    1.10
   5  -2   7    2.20    1.90
  -5  -2  -7    0.00    1.20
   5   2   7    1.70    1.80
  -5   2  -7    3.10    2.10
   6  -2   7   17.30    4.30
  -6  -2  -7   16.00    3.90
  -6   2  -7   22.80    5.00
   6   2   7   20.20    4.90
  -7  -2  -7    0.00    2.10
   7  -2   7    1.70    2.40
   7   2   7    0.10    2.00
  -7   2  -7   -2.30    1.60
   8  -2   7    9.70    4.00
  -8  -2  -7   11.70    4.10
  -8   2  -7    8.60    3.70
   8   2   7    8.40    3.80
 -10  -3   7   -3.10    2.00
  10  -3  -7    0.30    3.00
 -10   3   7    4.80    3.50
  10   3  -7    2.40    2.70
 -10   3   7    1.50    2.50
   9  -3  -7    3.00    2.60
  -9  -3   7    7.20    3.40
  -9   3   7    2.40    2.90
   9   3  -7    2.80    2.80
  -9   3   7    3.20    2.70
  -8  -3   7   -1.10    1.90
   8  -3  -7   -2.60    1.70
  -8   3   7   -1.90    1.50
  -8   3   7   -2.20    2.00
   8   3  -7    2.00    2.20
   7  -3  -7    6.70    3.10
  -7  -3   7    3.10    2.10
  -7   3   7    7.40    2.60
   7   3  -7    6.60    2.90
  -6  -3   7    0.90    1.40
   6  -3  -7    0.40    1.30
   6  -3  -7    0.60    1.60
   6   3  -7    0.00    1.30
  -6   3   7   -0.60    1.00
  -5  -3   7   10.30    2.80
   5  -3  -7   14.10    2.70
   5  -3  -7   13.20    3.40
  -5   3   7    9.50    2.40
   5   3  -7    3.80    2.20
   4  -3  -7    8.40    2.60
  -4  -3   7    7.90    2.30
   4  -3  -7    3.80    1.40
  -4   3   7    2.70    1.30
   4   3  -7    5.90    2.30
   3  -3  -7   -1.10    0.70
  -3  -3   7    0.70    1.10
   3  -3  -7    1.70    1.40
   3   3  -7    0.10    1.20
  -3   3   7    0.20    1.10
  -3   3   7    1.60    1.10
   2  -3  -7    4.00    1.60
  -2  -3   7   10.40    2.30
  -2  -3   7    8.70    1.20
   2   3  -7    6.70    2.10
  -2   3   7    5.70    1.90
  -2   3   7    7.50    1.70
   2   3  -7    8.50    1.10
  -1  -3   7   11.00    1.70
   1  -3  -7    7.20    1.90
  -1  -3   7    6.50    1.90
   1  -3  -7   10.70    2.10
  -1   3   7    7.40    1.60
  -1   3   7    6.80    2.00
   1   3  -7    9.60    2.20
   1   3  -7    8.00    1.50
   0  -3   7    2.30    1.20
   0  -3   7    2.40    1.20
   0  -3  -7    5.80    1.80
   0   3  -7    2.80    1.40
   0   3   7    2.90    1.20
   0   3  -7    3.90    1.50
  -1  -3  -7    1.20    1.20
   1  -3   7    1.10    1.20
   1  -3   7    5.50    1.70
   1   3   7    2.70    1.30
   1   3   7    2.50    1.10
  -1   3  -7    3.30    1.20
  -1   3  -7    2.30    1.40
   2  -3   7    2.20    1.40
  -2  -3  -7    0.00    1.10
  -2   3  -7    0.60    0.90
   2   3   7    1.00    0.80
   2   3   7    0.30    1.00
  -2   3  -7    2.10    1.00
  -3  -3  -7   33.80    4.00
   3  -3   7   35.70    4.00
  -3   3  -7   33.50    2.90
  -3   3  -7   42.80    4.50
   3   3   7   40.00    2.80
   3   3   7   30.90    4.00
  -4  -3  -7    1.80    1.50
   4  -3   7    5.40    2.20
   4   3   7   -0.80    1.00
  -4   3  -7    0.70    1.50
  -5  -3  -7    4.20    2.10
   5  -3   7    3.10    1.90
   5   3   7    4.60    2.60
  -5   3  -7    2.60    2.00
   6  -3   7    0.20    1.60
  -6  -3  -7    0.00    1.50
  -6   3  -7    2.20    2.10
   6   3   7    4.50    2.70
  -7  -3  -7   33.20    5.20
   7  -3   7   19.40    4.80
   7   3   7   30.80    6.30
  -7   3  -7   25.00    5.50
  -8  -3  -7    4.50    3.00
   8  -3   7    2.00    2.60
   8   3   7   11.10    4.40
  -8   3  -7    0.00    2.50
   9  -4  -7    7.20    3.50
  -9  -4   7    9.20    4.00
   9   4  -7    9.50    4.10
  -9   4   7   15.70    5.30
  -9   4   7   16.50    4.60
   8  -4  -7    0.10    2.20
  -8  -4   7   -0.50    2.00
  -8   4   7    3.00    2.60
   8   4  -7   -1.00    1.90
  -8   4   7    1.60    1.90
   7  -4  -7    4.90    2.80
  -7  -4   7    2.70    2.30
  -7   4   7    2.40    2.00
   7   4  -7    0.30    1.90
  -7   4   7    1.80    2.40
   6  -4  -7    0.70    1.30
   6  -4  -7   -0.90    1.40
  -6  -4   7   -0.10    1.10
  -6   4   7   -2.20    1.30
   6   4  -7    2.60    2.10
  -6   4   7   -0.40    1.10
  -5  -4   7    2.00    1.40
   5  -4  -7    2.30    1.80
   5  -4  -7    0.90    1.40
  -5   4   7    0.40    1.50
  -5   4   7    0.80    1.10
   5   4  -7    1.70    1.80
   4  -4  -7    3.60    1.90
  -4  -4   7    8.30    2.50
   4   4  -7    6.30    2.30
  -4   4   7    5.20    2.30
  -4   4   7    2.60    1.30
   3  -4  -7    8.50    2.40
  -3  -4   7    9.20    1.10
  -3  -4   7    6.90    2.20
   3  -4  -7   13.40    2.50
  -3   4   7   12.30    2.20
  -3   4   7    9.20    2.60
   3   4  -7    7.20    2.40
  -2  -4   7    6.60    1.30
  -2  -4   7    9.00    2.20
   2  -4  -7    5.20    1.80
   2  -4  -7    3.60    1.70
   2   4  -7    7.10    2.30
  -2   4   7    4.70    1.30
  -2   4   7    7.40    2.30
  -1  -4   7    3.30    1.30
   1  -4  -7    2.00    1.20
  -1  -4   7   -0.40    0.80
  -1   4   7    0.70    0.70
   1   4  -7    2.30    1.10
  -1   4   7    1.60    1.40
   1   4  -7    1.90    1.40
   0  -4   7    0.20    0.90
   0  -4  -7    1.50    1.30
   0  -4   7   -0.20    1.00
   0   4  -7   -0.90    0.70
   0   4   7    0.20    0.80
   0   4  -7   -0.50    0.90
   1  -4   7   26.60    3.10
  -1  -4  -7   29.60    3.40
   1  -4   7   25.20    3.40
   1   4   7   25.90    2.80
   1   4   7   28.90    3.10
  -1   4  -7   30.50    3.50
  -1   4  -7   30.40    3.10
   2  -4   7   24.30    3.60
  -2  -4  -7   27.70    3.50
   2  -4   7   30.80    3.40
   2   4   7   28.70    3.40
  -2   4  -7   20.50    3.20
  -2   4  -7   27.40    2.90
   2   4   7   23.80    2.50
   3  -4   7    9.20    2.50
  -3  -4  -7    6.50    2.40
   3  -4   7   18.70    4.00
   3   4   7    8.00    2.40
  -3   4  -7    8.50    2.00
  -3   4  -7    7.70    2.40
   3   4   7    4.20    1.30
   4  -4   7   23.10    3.50
  -4  -4  -7   27.10    3.90
   4   4   7   33.50    4.30
  -4   4  -7   20.20    4.30
  -5  -4  -7    4.20    2.30
   5  -4   7    3.80    2.30
   5   4   7    2.50    2.20
  -5   4  -7    4.00    2.10
  -6  -4  -7    6.20    2.90
   6  -4   7    7.80    3.10
   6   4   7   11.50    3.90
  -6   4  -7    8.30    3.20
  -7  -4  -7   18.30    4.80
   7  -4   7   19.40    4.90
  -7   4  -7   12.10    4.20
   7   4   7   25.40    5.80
  -8  -4  -7   42.90    6.30
   8  -4   7   33.10    6.80
  -8   4  -7   45.60    6.90
   8   4   7   38.10    7.60
   9  -5  -7    2.60    3.10
  -9  -5   7    3.30    3.20
  -9   5   7    6.80    4.30
   9   5  -7    1.50    2.80
  -8  -5   7    0.30    2.30
   8  -5  -7    0.10    2.40
  -8   5   7    3.20    2.90
   8   5  -7    0.20    2.50
   7  -5  -7    1.10    1.80
   7  -5  -7   -1.20    1.70
  -7  -5   7    0.10    1.60
  -7   5   7   -0.30    1.80
   7   5  -7    2.90    2.60
  -7   5   7    0.40    1.50
  -6  -5   7    1.90    1.90
   6  -5  -7    0.50    1.60
  -6   5   7   -0.10    1.60
   6   5  -7   -1.40    1.10
  -6   5   7   -0.30    1.00
   5  -5  -7    7.30    2.80
  -5  -5   7    6.90    2.50
  -5   5   7    7.80    2.10
   5   5  -7   15.30    3.90
  -5   5   7    2.50    1.90
  -4  -5   7    4.40    2.00
   4  -5  -7    6.80    2.10
   4  -5  -7    5.20    2.30
   4   5  -7    2.20    1.70
  -4   5   7    5.30    1.60
  -4   5   7    2.20    1.70
  -3  -5   7    1.60    1.40
  -3  -5   7    1.60    0.80
   3  -5  -7    1.10    1.20
   3  -5  -7   -1.30    0.80
   3   5  -7    0.00    1.20
  -3   5   7    0.50    0.80
  -3   5   7    0.70    1.40
   2  -5  -7   81.09    5.70
  -2  -5   7   73.39    4.60
  -2  -5   7   79.89    5.60
  -2   5   7   88.29    6.70
  -2   5   7   78.99    4.50
   2   5  -7   71.49    6.30
   1  -5  -7   -0.80    0.90
  -1  -5   7   -1.10    0.60
  -1  -5   7    0.20    0.90
   1   5  -7   -0.80    1.10
  -1   5   7    0.20    1.30
  -1   5   7   -0.20    0.70
   0  -5   7   52.89    4.10
   0  -5   7   51.89    4.40
   0  -5  -7   53.29    4.60
   0   5   7   47.30    3.60
   0   5   7   44.80    4.20
   0   5  -7   37.30    3.80
   0   5  -7   48.50    4.50
  -1  -5  -7   87.39    6.30
   1  -5   7   74.79    6.00
   1  -5   7   87.29    5.90
  -1   5  -7   78.19    6.00
  -1   5  -7   84.29    6.00
   1   5   7   75.89    5.30
   2  -5   7   66.29    5.20
   2  -5   7   73.89    6.30
  -2  -5  -7   71.19    5.90
   2   5   7   77.09    5.30
  -2   5  -7   70.49    5.40
   2   5   7   76.89    5.70
  -2   5  -7   73.69    6.10
  -3  -5  -7   55.09    5.30
   3  -5   7   50.89    5.70
   3  -5   7   50.39    4.70
   3   5   7   57.49    4.40
  -3   5  -7   50.19    4.60
  -3   5  -7   53.99    5.60
   3   5   7   52.19    5.30
  -4  -5  -7   23.20    3.70
   4  -5   7   25.00    3.60
   4  -5   7   23.80    5.00
  -4   5  -7   23.30    4.50
   4   5   7   22.80    4.50
  -5  -5  -7   35.70    4.90
   5  -5   7   38.60    4.90
  -5   5  -7   28.50    5.40
   5   5   7   34.30    5.00
  -6  -5  -7   17.00    4.20
   6  -5   7   18.50    4.50
  -6   5  -7    9.60    3.70
   6   5   7   23.80    5.30
  -7  -5  -7   46.40    6.40
   7  -5   7   52.39    6.90
  -7   5  -7   56.99    7.30
   7   5   7   36.70    7.00
  -8  -5  -7   11.70    4.50
   8  -5   7    7.10    3.80
  -8  -5  -7   11.00    4.10
  -8   5  -7   14.80    4.80
   8   5   7   14.40    5.10
  -9  -6   7    8.90    3.90
   9  -6  -7    2.30    2.90
   9   6  -7    6.10    3.50
  -9   6   7    4.10    3.30
   8  -6  -7   -0.60    2.00
  -8  -6   7    3.50    2.70
   8   6  -7   -0.90    1.80
  -8   6   7    1.50    2.50
  -7  -6   7   13.90    4.20
   7  -6  -7   15.70    4.20
   7   6  -7   16.00    4.50
  -7   6   7    9.70    3.90
   6  -6  -7    2.60    2.20
   6  -6  -7    0.90    1.90
  -6  -6   7    2.00    2.10
   6   6  -7    2.60    2.30
  -6   6   7    3.80    2.70
   5  -6  -7    3.70    2.30
   5  -6  -7    1.00    1.50
  -5  -6   7    5.80    2.20
  -5   6   7    2.10    2.20
   5   6  -7    3.00    2.00
  -4  -6   7    1.20    1.30
   4  -6  -7   -1.70    1.00
   4  -6  -7   -0.10    1.20
   4   6  -7   -1.00    0.80
  -4   6   7    0.70    1.50
  -4   6   7    0.20    0.90
  -3  -6   7    9.00    1.80
  -3  -6   7    7.10    2.20
   3  -6  -7    6.50    2.10
  -3   6   7    8.10    2.80
   3   6  -7   11.00    3.20
  -3   6   7    8.10    1.60
  -2  -6   7   59.99    4.30
  -2  -6   7   55.19    4.70
   2  -6  -7   61.09    5.20
   2   6  -7   53.29    5.60
  -2   6   7   61.69    3.70
  -2   6   7   58.59    5.70
   1  -6  -7   12.50    2.90
  -1  -6   7   15.70    3.70
  -1  -6   7   13.50    2.50
  -1   6   7   15.40    3.40
  -1   6   7   17.90    1.90
   1   6  -7    9.00    2.80
   0  -6  -7   17.80    3.30
   0  -6   7   23.30    3.10
   0   6  -7   14.50    3.20
   0   6   7   20.30    2.20
   0   6   7   10.20    2.70
  -1  -6  -7   86.99    6.70
   1  -6   7   88.39    6.80
  -1   6  -7  100.49    7.00
   1   6   7   81.69    5.60
  -1   6  -7   99.39    7.00
   2  -6   7  140.89    9.40
  -2  -6  -7  148.39    9.20
  -2   6  -7  136.59    8.50
   2   6   7  121.59    7.90
   2   6   7  121.59    7.90
  -2   6  -7  124.49    8.80
   3  -6   7   93.29    7.90
  -3  -6  -7   91.99    7.30
   3   6   7   83.89    6.80
  -3   6  -7   93.59    7.70
  -3   6  -7   92.39    6.80
   3   6   7   80.29    6.00
   4  -6   7   62.09    7.00
   4  -6   7   64.49    6.70
  -4  -6  -7   61.99    6.10
   4   6   7   63.79    6.20
  -4   6  -7   57.79    6.40
  -5  -6  -7  112.69    8.70
   5  -6   7  107.29    8.40
   5  -6   7   88.79    9.10
   5   6   7  102.59    8.90
  -5   6  -7   85.79    8.40
  -6  -6  -7   25.70    5.10
   6  -6   7   30.40    5.60
   6   6   7   23.20    5.30
  -6   6  -7   26.40    5.70
  -7  -6  -7   33.50    6.40
   7  -6   7   43.10    6.20
   7   6   7   34.30    6.80
  -7   6  -7   34.30    7.10
   8  -6   7    8.90    3.60
  -8  -6  -7   15.00    4.90
  -8   6  -7   17.60    5.70
   8   6   7   10.60    4.40
  -9  -7   7   -0.20    2.50
   9   7  -7   -0.60    2.40
  -9   7   7   -1.60    2.90
  -8  -7   7   -0.60    1.90
   8   7  -7    1.90    3.00
  -8   7   7   -0.40    2.60
  -7  -7   7   -0.30    1.90
   7  -7  -7    0.20    2.20
  -7   7   7    0.00    2.40
   7   7  -7    2.30    2.30
   6  -7  -7   -1.40    1.80
  -6  -7   7   -0.30    1.40
  -6   7   7   -2.00    1.90
   6   7  -7   -0.80    1.50
  -5  -7   7   33.20    4.70
   5  -7  -7   38.30    4.80
  -5   7   7   34.40    6.30
   5   7  -7   40.80    5.70
  -4  -7   7    6.70    2.20
   4  -7  -7    9.00    2.60
   4   7  -7    6.80    2.80
  -4   7   7    8.60    3.00
   3  -7  -7    3.20    1.70
  -3  -7   7    3.20    1.70
  -3  -7   7    3.10    1.30
   3   7  -7    1.10    1.70
  -3   7   7    3.10    2.10
   2  -7  -7   54.79    5.20
  -2  -7   7   51.39    4.50
  -2  -7   7   52.39    4.30
  -2   7   7   44.90    5.30
   2   7  -7   55.29    5.90
   1  -7  -7   76.29    6.40
  -1  -7   7   80.79    6.00
   1   7  -7   82.79    7.10
  -1   7   7   89.39    7.00
   0  -7  -7   14.30    3.20
   0  -7   7    9.00    2.50
   0  -7   7   15.70    2.40
   0   7  -7   15.00    3.50
   0   7   7   17.10    3.50
   0   7   7   14.40    2.00
   1  -7   7   28.80    4.00
  -1  -7  -7   27.30    3.80
   1  -7   7   22.70    2.90
  -1   7  -7   28.80    4.00
   1   7   7   25.80    3.60
   1   7   7   20.60    2.70
  -2  -7  -7  189.68   11.80
   2  -7   7  217.58   12.80
   2  -7   7  188.28   10.40
  -2   7  -7  208.98   11.90
   2   7   7  218.08   11.00
  -2   7  -7  194.88   12.00
  -3  -7  -7  107.09    8.20
   3  -7   7  112.09    7.40
   3  -7   7  105.19    9.00
  -3   7  -7  120.59    8.40
   3   7   7  103.19    7.70
  -3   7  -7  112.59    8.90
   3   7   7  104.39    7.60
   4  -7   7   71.59    7.60
  -4  -7  -7   71.19    6.70
   4   7   7   57.39    6.10
  -4   7  -7   68.19    7.30
  -5  -7  -7   35.90    5.20
   5  -7   7   41.20    6.30
  -5   7  -7   33.10    6.40
   5   7   7   38.00    5.50
   6  -7   7   27.90    5.20
  -6  -7  -7   35.90    5.30
  -6   7  -7   20.70    5.10
   6   7   7   23.40    5.10
  -7  -7  -7   29.30    5.90
  -7  -7  -7   33.80    6.60
   7   7   7   30.10    6.70
  -7   7  -7   32.60    6.90
  -8  -7  -7   13.40    4.80
   8   7   7   20.80    5.80
  -8   7  -7   13.80    5.20
  -8  -8   7   31.00    6.60
  -8   8   7   56.79    7.80
   8   8  -7   38.80    7.50
  -7  -8   7    2.20    2.30
   7  -8  -7    1.60    2.30
  -7   8   7   -0.50    1.90
   7   8  -7    5.70    3.10
   6  -8  -7    4.80    2.70
  -6  -8   7    6.00    2.80
   6   8  -7    6.10    3.00
  -6   8   7    0.20    2.10
   5  -8  -7   -0.10    1.40
  -5  -8   7    2.70    2.10
  -5   8   7    0.70    1.90
   5   8  -7    1.30    1.90
   4  -8  -7   30.70    4.40
  -4  -8   7   42.80    4.70
   4   8  -7   38.20    6.60
  -4   8   7   34.00    5.40
   3  -8  -7    2.20    1.70
  -3  -8   7    2.70    1.70
   3   8  -7    1.00    2.00
  -3   8   7    2.70    2.00
   2  -8  -7   61.19    5.90
  -2  -8   7   63.19    5.10
   2   8  -7   68.19    6.80
  -2   8   7   50.49    5.90
  -1  -8   7   66.89    5.00
   1  -8  -7   51.19    5.40
  -1  -8   7   56.19    5.10
  -1   8   7   53.89    5.90
   1   8  -7   60.39    6.20
   0  -8  -7    7.40    2.70
   0  -8   7   13.30    3.20
   0  -8   7   11.70    2.50
   0   8   7    9.00    2.80
   0   8  -7    8.20    2.90
   1  -8   7   58.19    5.90
   1  -8   7   48.90    4.30
  -1  -8  -7   41.10    5.00
   1   8   7   62.79    5.90
  -1   8  -7   57.29    5.90
   2  -8   7   55.89    4.70
   2  -8   7   48.80    5.80
  -2  -8  -7   62.09    6.10
  -2   8  -7   65.29    6.30
   2   8   7   49.20    4.70
   2   8   7   47.80    5.20
   3  -8   7   69.39    5.70
  -3  -8  -7   86.89    7.50
   3  -8   7   66.69    7.20
  -3   8  -7   64.69    6.50
  -3   8  -7   54.49    6.40
   3   8   7   84.09    6.60
   4  -8   7    4.20    2.60
   4  -8   7    3.00    1.80
  -4  -8  -7    0.90    2.00
  -4   8  -7   -0.30    1.70
   4   8   7    0.90    1.60
   5  -8   7   45.70    6.70
  -5  -8  -7   32.70    5.20
   5   8   7   27.00    5.20
  -5   8  -7   48.20    6.60
  -6  -8  -7    0.90    2.10
  -6  -8  -7    5.40    2.90
   6  -8   7    7.50    4.10
  -6   8  -7    2.00    2.70
   6   8   7    8.10    3.60
  -7  -8  -7   17.30    4.90
  -7  -8  -7   21.30    5.50
   7   8   7   20.00    5.40
  -7   8  -7   11.40    4.60
  -8  -9   7    4.10    3.00
   8   9  -7    1.40    3.10
  -8   9   7    0.70    3.10
   7  -9  -7   34.20    6.40
  -7  -9   7   38.50    5.80
   7   9  -7   35.10    7.20
  -7   9   7   48.80    7.50
  -6  -9   7   -1.00    1.50
   6  -9  -7   -1.50    1.60
   6   9  -7   -0.60    2.20
  -6   9   7   -2.20    2.60
  -5  -9   7   29.70    4.50
   5  -9  -7   30.60    5.50
  -5   9   7   27.00    6.10
   5   9  -7   21.70    5.20
  -4  -9   7   -0.30    1.20
   4  -9  -7    0.80    1.70
  -4   9   7    0.20    1.90
   4   9  -7    2.30    2.30
   3  -9  -7   17.00    4.00
   3   9  -7   11.60    3.80
  -3   9   7   23.20    5.10
  -2  -9   7    5.30    2.00
  -2  -9   7    6.40    2.10
   2  -9  -7    2.70    2.10
   2   9  -7    9.50    3.40
  -2   9   7    6.30    2.80
   1  -9  -7  168.08   11.20
  -1  -9   7  187.08    9.90
  -1  -9   7  183.38   10.90
   1   9  -7  185.58   12.40
  -1   9   7  181.98   12.20
   0  -9   7   48.20    5.20
   0  -9   7   32.70    3.60
   0  -9  -7   35.90    4.70
   0   9  -7   32.20    4.90
   0   9   7   26.40    5.20
   1  -9   7    5.70    2.40
  -1  -9  -7    8.90    2.90
   1  -9   7   11.10    2.40
  -1   9  -7    7.60    2.90
   1   9   7   10.30    3.20
  -2  -9  -7   57.99    6.30
   2  -9   7   69.29    7.10
  -2   9  -7   66.69    6.80
   2   9   7   66.39    6.60
  -3  -9  -7    2.70    2.20
   3  -9   7    3.60    2.70
  -3   9  -7    4.10    2.50
  -3   9  -7    9.20    3.50
  -4  -9  -7   22.10    4.70
   4  -9   7   16.50    4.60
  -4   9  -7   25.20    5.50
   4   9   7   17.40    3.90
  -5  -9  -7    0.70    2.10
  -5  -9  -7    3.50    2.30
   5  -9   7    0.30    2.30
  -5   9  -7   -0.10    2.40
   5   9   7   -0.40    2.00
  -6  -9  -7    4.90    3.00
  -6  -9  -7   12.90    4.10
   6  -9   7   12.20    4.90
   6   9   7   10.60    4.00
  -6   9  -7    3.40    2.90
  -7  -9  -7    1.00    2.50
  -7  -9  -7    1.00    2.70
   7   9   7    4.10    3.20
  -7   9  -7    0.60    2.70
  -7 -10   7    0.00    2.10
   7 -10  -7   -0.40    2.10
   7  10  -7    2.60    3.10
  -7  10   7    1.30    2.80
   6 -10  -7   71.29    8.00
  -6 -10   7   79.89    7.80
   6  10  -7   74.19    8.90
  -6  10   7   85.29    9.60
  -5 -10   7    4.50    2.40
   5 -10  -7    5.00    2.70
   5  10  -7    2.10    2.90
  -5  10   7    3.90    3.00
   4 -10  -7   55.79    6.60
  -4 -10   7   46.10    5.40
  -4  10   7   39.60    6.20
   4  10  -7   62.79    7.70
   3 -10  -7    2.40    2.20
  -3  10   7    2.40    2.20
   3  10  -7    6.20    3.00
  -2 -10   7  129.99    8.30
  -2 -10   7  119.59    8.60
   2 -10  -7  127.09    9.70
   2  10  -7  120.89   10.40
  -2  10   7  140.89   11.00
  -1 -10   7   11.30    3.00
   1 -10  -7   14.40    3.80
  -1  10   7   10.00    3.50
   1  10  -7    3.10    2.50
   0 -10   7  146.49   10.30
   0 -10  -7  140.19   10.40
   0  10   7  142.99   10.90
   0  10  -7  144.69   11.20
   1 -10   7   13.60    3.70
  -1 -10  -7    8.70    3.20
  -1  10  -7    4.90    3.00
   1  10   7   12.00    3.60
  -2 -10  -7   22.20    4.70
   2 -10   7   25.90    5.60
  -2  10  -7   34.30    6.20
   2  10   7   21.30    5.00
  -3 -10  -7   20.10    4.60
   3 -10   7   19.00    5.10
  -3  10  -7   18.80    4.90
  -3  10  -7   21.70    5.10
   3  10   7   19.50    4.40
   4 -10   7    5.00    3.30
  -4 -10  -7    2.40    2.40
  -4  10  -7    7.80    3.50
   5 -10   7   12.20    4.60
  -5 -10  -7    7.30    4.90
  -5 -10  -7    8.10    3.60
  -5  10  -7    8.40    3.70
  -6 -10  -7    3.00    2.20
   6 -10   7   -2.60    2.20
  -6 -10  -7    4.60    2.90
  -6  10  -7    8.30    4.20
   7 -11  -7   90.49    9.80
  -7 -11   7   66.69    7.90
  -7  11   7   77.19   10.00
   7  11  -7   96.09   10.40
  -6 -11   7    0.70    1.80
   6 -11  -7   -0.50    2.20
  -6  11   7   -2.30    2.60
   6  11  -7    0.50    2.60
   5 -11  -7  117.69   10.60
  -5 -11   7  136.89   10.00
  -5  11   7  110.29   11.10
   5  11  -7  135.49   12.00
   4 -11  -7    1.10    2.10
  -4  11   7   -0.20    2.00
   4  11  -7    1.10    2.50
   3 -11  -7   83.19    8.10
   3  11  -7   88.39    9.30
  -3  11   7   82.29    9.00
  -2 -11   7   71.79    6.40
   2 -11  -7   50.59    6.30
   2  11  -7   37.60    7.10
  -2  11   7   63.19    7.60
   1 -11  -7   71.99    7.40
  -1 -11   7   58.59    6.30
   1  11  -7   73.99    8.10
  -1  11   7   68.09    7.90
   0 -11  -7    4.10    2.50
   0 -11   7    6.70    3.00
   0  11   7    4.70    2.90
   0  11  -7    8.80    3.80
   1 -11   7    1.80    2.20
  -1 -11  -7    2.50    2.30
  -1  11  -7    2.10    2.30
   1  11   7    3.60    2.70
  -2 -11  -7    0.50    1.60
   2 -11   7    1.30    2.40
  -2  11  -7   -2.30    2.00
   2  11   7   -0.70    1.60
  -3 -11  -7    1.10    1.90
   3 -11   7    1.80    2.50
  -3  11  -7    1.10    2.60
   3  11   7   -1.40    2.00
   4 -11   7    5.20    3.30
  -4 -11  -7    6.60    3.30
  -4  11  -7    4.80    3.10
   5 -11   7    2.80    3.20
  -5 -11  -7    2.00    2.60
  -5  11  -7   -0.80    2.40
  -6 -11  -7   -0.40    2.70
   6 -11   7   -1.20    2.50
  -6  11  -7    0.30    2.90
   6 -12  -7   92.09    9.90
   6  12  -7   92.39   10.50
  -6  12   7  106.99   11.50
   5 -12  -7    4.40    3.20
   5  12  -7    0.90    2.90
  -5  12   7    1.90    3.10
   4 -12  -7   91.39    9.10
   4  12  -7   91.49   10.20
  -4  12   7   96.09   10.40
   3 -12  -7   13.40    4.20
   3  12  -7   14.90    5.00
  -3  12   7   16.10    5.10
   2 -12  -7  169.38   12.60
  -2  12   7  177.28   13.90
   2  12  -7  180.38   14.10
   1 -12  -7    0.90    1.80
  -1 -12   7    1.80    2.00
   1  12  -7   -1.70    1.90
  -1  12   7   -0.50    2.00
   0 -12  -7   56.19    6.70
   0 -12   7   49.30    6.30
   0  12  -7   67.39    8.10
   0  12   7   42.00    6.80
   1 -12   7    3.70    3.00
  -1 -12  -7    1.00    2.00
  -1  12  -7    0.20    2.10
   1  12   7    0.80    2.30
  -2 -12  -7   39.90    6.00
   2 -12   7   40.70    7.50
  -2  12  -7   35.60    7.10
   2  12   7   44.00    7.80
  -3 -12  -7   27.30    5.60
   3 -12   7   19.70    5.30
  -3  12  -7    6.30    3.50
   3  12   7   15.50    4.50
  -4 -12  -7   14.60    4.50
   4 -12   7   13.70    5.10
  -4  12  -7   20.40    5.70
  -5 -12  -7   -0.50    2.10
   5 -12   7    2.40    3.10
  -5  12  -7    7.50    3.80
   5 -13  -7   78.69    9.20
   5  13  -7   56.99    8.90
  -5  13   7   80.39   10.20
   4 -13  -7   -1.20    2.40
  -4  13   7    1.40    2.90
   4  13  -7   -0.90    2.50
   3 -13  -7   82.99    8.80
   3  13  -7   83.19    9.70
  -3  13   7   80.19    9.70
   2 -13  -7   12.50    4.50
  -2  13   7    4.10    3.30
   2  13  -7    6.00    3.70
   1 -13  -7   56.59    7.30
  -1 -13   7   61.79    7.00
  -1  13   7   56.49    7.70
   1  13  -7   63.89    8.40
   0 -13  -7   14.70    4.50
   0 -13   7   12.90    4.20
   0  13  -7   12.00    4.60
   0  13   7   15.90    5.00
   1 -13   7   21.60    5.30
  -1 -13  -7   23.60    5.40
  -1  13  -7   26.10    6.40
   1  13   7    6.60    3.70
   2 -13   7    9.50    3.80
  -2 -13  -7   13.30    4.50
  -2  13  -7    6.30    3.90
   2  13   7   17.90    5.20
  -3 -13  -7    0.60    2.30
   3 -13   7    1.20    2.90
  -3  13  -7    3.10    3.40
   3  13   7    4.00    3.30
   4 -13   7    8.70    4.30
  -4 -13  -7    7.50    4.10
  -4  13  -7   11.60    4.60
   4 -14  -7   19.10    5.60
   4  14  -7   24.60    7.30
  -4  14   7   25.30    7.30
   3 -14  -7    2.90    3.00
   3  14  -7   -1.50    2.50
  -3  14   7   -5.20    2.10
   2 -14  -7   50.79    7.50
   2  14  -7   65.19    8.90
  -2  14   7   47.30    8.70
   1 -14  -7   32.20    6.90
  -1 -14   7   26.20    5.90
  -1  14   7   21.40    5.80
   1  14  -7   33.00    7.40
   0 -14  -7   -0.90    2.30
   0 -14   7    3.90    3.00
   0  14  -7   10.60    5.00
   0  14   7   -1.30    2.40
  -1 -14  -7    8.70    3.60
   1 -14   7    8.10    4.20
   1  14   7    2.80    3.40
  -1  14  -7    7.90    4.50
   2 -14   7    4.90    3.30
  -2 -14  -7    1.60    2.60
   2  14   7    4.10    3.80
  -2  14  -7   -1.20    3.10
   3 -14   7   56.99    8.40
  -3 -14  -7   42.10    7.90
  -3  14  -7   43.10    8.40
   3  14   7   61.59    8.50
   2 -15  -7    1.00    2.70
   2  15  -7   -0.50    2.80
  -2  15   7   -0.80    2.90
   1 -15  -7   17.00    5.00
   1  15  -7   26.10    6.60
  -1  15   7   18.20    5.90
   0 -15   7   62.99    8.30
   0 -15  -7   58.29    8.20
   0  15  -7   59.09    8.80
   0  15   7   66.59    9.50
  -1 -15  -7    0.80    2.80
   1 -15   7   -1.20    2.70
   1  15   7    8.10    4.10
  -1  15  -7    7.20    4.10
  10   0  -8   43.70    6.60
 -10   0   8   32.40    6.70
  -9   0   8    1.00    2.30
   9   0  -8   -0.10    2.50
   8   0  -8    0.10    2.30
  -8   0   8    3.70    2.60
   7   0  -8    0.60    1.80
  -7   0   8    0.60    1.50
  -6   0   8  395.36   18.60
   6   0  -8  334.57   18.30
  -5   0   8   -0.60    1.10
   5   0  -8   -1.10    1.20
  -4   0   8  158.68    9.20
   4   0  -8  151.68    6.50
   4   0  -8  155.18    9.60
   3   0  -8   -0.30    1.10
   3   0  -8    0.10    0.50
  -3   0   8   -0.70    1.00
   2   0  -8 1723.63   61.29
  -2   0   8 1715.13   63.19
   2   0  -8 1707.33   63.59
   1   0  -8   -0.80    0.60
  -1   0   8   -0.40    0.90
   1   0  -8   -0.20    0.70
   0   0   8 1211.08   44.70
   0   0  -8 1176.78   43.90
   0   0  -8 1149.58   43.10
  -1   0  -8    0.10    0.40
  -1   0  -8    0.80    0.90
   1   0   8    0.30    1.00
  -2   0  -8  459.35   20.30
   2   0   8  477.65   20.50
   3   0   8   -0.20    1.00
  -3   0  -8    0.40    1.10
  -4   0  -8  201.08   11.80
   4   0   8  195.88   11.90
  -5   0  -8    0.10    1.30
   5   0   8   -0.40    1.40
  -6   0  -8  147.79   10.70
   6   0   8  136.99   10.80
  -7   0  -8    0.20    2.00
   7   0   8   -1.20    1.90
   8   0   8    7.50    3.50
  -8   0  -8   13.20    4.20
  10  -1  -8   11.60    4.50
 -10  -1   8    9.80    4.50
 -10   1   8    6.90    3.50
  10   1  -8    3.90    3.40
   9  -1  -8   28.70    6.00
  -9  -1   8   34.80    6.80
  -9   1   8   44.80    6.30
   9   1  -8   29.30    6.40
  -8  -1   8   19.70    4.60
   8  -1  -8    6.80    3.20
  -8   1   8   16.60    4.40
   8   1  -8   18.70    4.90
  -7  -1   8  199.68   12.30
   7  -1  -8  160.68   11.70
  -7   1   8  165.08   11.20
   7   1  -8  169.78   11.80
   6  -1  -8   11.00    3.40
  -6  -1   8    7.30    2.60
   6   1  -8    9.20    3.20
  -6   1   8   12.90    3.20
   5  -1  -8  283.67   12.00
  -5  -1   8  264.77   14.40
   5  -1  -8  297.37   15.40
   5   1  -8  291.47   15.30
  -5   1   8  274.07   14.20
   4  -1  -8    1.20    1.40
  -4  -1   8    1.30    1.30
   4  -1  -8    0.60    0.80
   4   1  -8    1.70    1.40
  -4   1   8    0.10    1.00
   3  -1  -8  742.83   26.90
  -3  -1   8  707.03   29.00
   3  -1  -8  676.03   29.20
  -3   1   8  744.93   28.70
   3   1  -8  708.63   29.50
   2  -1  -8  260.97   12.70
   2  -1  -8  268.97   11.30
  -2  -1   8  271.17   12.70
   2   1  -8  284.07   13.00
   2   1  -8  273.47   10.70
  -2   1   8  274.37   12.50
   1  -1  -8  928.91   35.40
  -1  -1   8  931.61   35.90
  -1   1   8  932.71   35.70
   1   1  -8  940.91   35.60
   1   1  -8  927.11   34.50
   0  -1   8  148.69    8.20
   0  -1  -8  150.48    7.90
   0  -1  -8  153.28    7.10
   0   1  -8  147.69    7.20
   0   1  -8  150.58    7.70
   0   1   8  151.08    8.00
   1  -1   8   99.59    6.40
  -1  -1  -8   95.19    6.20
  -1  -1  -8  101.79    4.50
   1   1   8   89.69    6.10
   1   1   8   99.49    4.60
  -1   1  -8   92.49    4.60
  -1   1  -8   91.39    6.00
   2  -1   8   52.79    4.80
  -2  -1  -8   59.69    5.00
  -2   1  -8   62.79    5.20
   2   1   8   62.49    5.10
   3  -1   8  269.47   13.60
  -3  -1  -8  247.48   13.20
   3   1   8  245.48   13.20
  -3   1  -8  251.27   13.30
  -4  -1  -8    5.40    2.30
   4  -1   8    7.10    2.50
  -4   1  -8    7.60    2.60
   4   1   8    8.60    2.90
   5  -1   8    0.50    1.60
  -5  -1  -8    5.40    2.50
  -5   1  -8    3.80    2.20
   5   1   8    3.90    2.30
  -6  -1  -8    8.10    3.10
   6  -1   8   10.60    3.60
   6   1   8   12.20    3.90
  -6   1  -8   17.30    4.20
  -7  -1  -8   15.90    4.20
   7  -1   8   21.10    5.30
   7   1   8   24.50    5.60
  -7   1  -8   14.70    4.10
  -8  -1  -8   21.80    5.30
   8  -1   8   19.80    5.50
  -8   1  -8   24.80    5.70
   8   1   8   19.40    5.60
 -10  -2   8   14.20    5.20
  10  -2  -8   27.10    6.90
 -10   2   8   18.10    5.00
  10   2  -8   20.10    5.80
 -10   2   8   11.70    4.70
  -9  -2   8    1.60    2.70
   9  -2  -8    4.60    3.20
   9   2  -8    4.50    2.90
  -9   2   8    2.60    2.70
   8  -2  -8   22.10    5.40
  -8  -2   8   19.00    4.80
   8   2  -8   36.60    6.60
  -8   2   8   29.40    5.50
  -7  -2   8    2.30    2.20
   7  -2  -8    4.50    2.70
   7   2  -8    5.90    2.70
  -7   2   8    5.10    2.50
   6  -2  -8  512.95   24.70
  -6  -2   8  510.15   24.40
  -6   2   8  541.45   24.00
   6   2  -8  556.04   25.40
   5  -2  -8    0.30    1.20
  -5  -2   8    1.40    1.50
   5  -2  -8   -0.60    0.80
   5   2  -8   -0.20    1.40
  -5   2   8   -0.30    1.00
  -4  -2   8  108.39    7.20
   4  -2  -8   96.69    5.50
   4  -2  -8  107.29    7.40
  -4   2   8   87.09    6.20
   4   2  -8   87.49    7.10
   3  -2  -8    6.90    2.20
   3  -2  -8    7.90    1.60
  -3  -2   8    4.00    1.70
  -3   2   8   11.00    2.30
   3   2  -8    6.50    2.20
  -2  -2   8 1203.18   46.80
   2  -2  -8 1272.47   47.00
   2  -2  -8 1212.08   45.60
  -2   2   8 1256.47   46.30
   2   2  -8 1240.78   44.30
   2   2  -8 1236.98   47.20
  -1  -2   8  838.72   32.20
   1  -2  -8  834.42   31.90
   1  -2  -8  817.12   31.50
  -1   2   8  816.62   31.70
   1   2  -8  835.72   32.10
   1   2  -8  810.62   30.80
   0  -2  -8  475.35   19.10
   0  -2  -8  488.55   20.00
   0  -2   8  484.95   20.30
   0   2   8  456.25   19.10
   0   2   8  491.95   20.00
   0   2  -8  493.85   19.40
   0   2  -8  494.05   19.90
  -1  -2  -8    0.30    0.80
   1  -2   8   -0.20    1.00
   1   2   8    0.00    0.60
   1   2   8    1.10    1.20
  -1   2  -8   -1.60    0.70
  -1   2  -8   -0.50    0.70
  -2  -2  -8  410.26   17.90
   2  -2   8  398.96   17.70
  -2   2  -8  386.66   15.00
   2   2   8  380.36   14.60
   2   2   8  381.46   17.60
  -2   2  -8  381.76   17.70
   3  -2   8  175.98   10.30
  -3  -2  -8  190.08   10.60
   3   2   8  171.18    6.90
  -3   2  -8  175.58   10.50
   3   2   8  172.58   10.30
  -4  -2  -8  113.39    8.40
   4  -2   8  120.09    8.50
   4   2   8  124.79    9.00
  -4   2  -8  122.29    8.80
   5  -2   8    1.00    1.70
  -5  -2  -8   -1.30    1.30
  -5   2  -8   -1.40    1.30
   5   2   8   -0.90    1.50
  -6  -2  -8   27.30    5.30
   6  -2   8   30.70    5.70
   6   2   8   39.20    5.60
  -6   2  -8   31.10    5.90
   7  -2   8   61.69    7.50
  -7  -2  -8   74.49    7.70
  -7   2  -8   68.19    7.60
   7   2   8   68.99    7.90
   8  -2   8    5.00    3.20
  -8  -2  -8   18.50    5.20
   8   2   8   10.10    4.30
  -8   2  -8   21.90    5.60
  -9  -3   8   66.59    8.10
   9  -3  -8   63.29    7.80
  -9   3   8   59.29    7.10
  -9   3   8   78.69    9.00
   9   3  -8   82.79    9.00
  -8  -3   8   78.39    8.30
   8  -3  -8   91.59    8.80
  -8   3   8   87.59    9.10
  -8   3   8   82.29    7.90
   8   3  -8   83.39    8.60
  -7  -3   8  126.69    9.90
   7  -3  -8  127.39   10.10
   7   3  -8  127.79   10.20
  -7   3   8  110.89    8.60
  -6  -3   8    0.80    1.40
   6  -3  -8    0.30    1.50
   6  -3  -8   -0.40    1.20
  -6   3   8    1.30    1.40
   6   3  -8    0.40    1.70
   5  -3  -8  378.16   16.40
   5  -3  -8  358.76   18.50
  -5  -3   8  369.16   18.30
  -5   3   8  363.86   17.10
   5   3  -8  381.76   19.10
   4  -3  -8   24.90    3.60
  -4  -3   8   16.70    3.40
   4  -3  -8   22.10    2.70
   4   3  -8   26.00    3.80
  -4   3   8   25.80    3.20
  -3  -3   8   35.60    4.00
   3  -3  -8   41.70    4.30
   3  -3  -8   48.10    3.70
   3   3  -8   42.70    4.50
  -3   3   8   40.10    3.60
   2  -3  -8  203.38   10.30
  -2  -3   8  189.58   10.00
   2   3  -8  197.78   10.50
  -2   3   8  188.38    9.30
   2   3  -8  189.68    8.10
  -2   3   8  189.98   10.40
   1  -3  -8 1257.97   46.80
  -1  -3   8 1228.48   47.00
   1  -3  -8 1228.68   46.90
   1   3  -8 1250.27   47.20
  -1   3   8 1259.17   46.40
   1   3  -8 1225.78   45.70
  -1   3   8 1271.77   47.10
   0  -3  -8  183.48    9.40
   0  -3   8  175.18    9.40
   0   3   8  175.08    9.00
   0   3   8  172.38    8.90
   0   3  -8  178.38    9.10
   0   3  -8  184.08    9.00
  -1  -3  -8  304.37   14.30
   1  -3   8  309.17   14.20
  -1   3  -8  301.47   14.10
  -1   3  -8  302.77   13.20
   1   3   8  309.97   14.00
   1   3   8  301.27   12.90
  -2  -3  -8  238.98   12.80
   2  -3   8  242.18   12.60
  -2   3  -8  294.57   13.70
  -2   3  -8  262.47   11.10
   2   3   8  239.88   12.60
   2   3   8  252.97   10.70
  -3  -3  -8  239.08   13.00
   3  -3   8  233.88   12.60
  -3   3  -8  232.58   13.00
  -3   3  -8  238.88   11.10
   3   3   8  242.68    9.90
   3   3   8  226.48   12.60
   4  -3   8  215.48   12.40
  -4  -3  -8  215.08   12.70
  -4   3  -8  221.18   13.00
   4   3   8  203.18   12.60
   5  -3   8    6.00    2.80
  -5  -3  -8    7.20    2.70
  -5   3  -8    9.90    3.30
   5   3   8    4.30    2.50
  -6  -3  -8   31.40    5.70
   6  -3   8   38.50    5.50
  -6   3  -8   33.20    5.20
   6   3   8   35.60    6.40
  -7  -3  -8   19.10    4.70
   7  -3   8   18.50    5.10
   7   3   8   21.20    5.50
  -7   3  -8   19.70    4.90
  -8  -3  -8   78.49    8.60
   8  -3   8   81.39    9.00
  -8   3  -8   82.49    9.10
   8   3   8   92.09    9.80
  -9  -4   8  126.69   11.40
   9  -4  -8  124.89   11.10
  -9   4   8  145.79   15.80
  -9   4   8  128.19   11.90
   9   4  -8  131.69   11.60
  -8  -4   8    3.50    2.80
   8  -4  -8   -0.40    1.90
  -8   4   8    1.90    1.90
  -8   4   8    4.60    3.30
   8   4  -8    3.90    2.80
   7  -4  -8   87.09    8.30
  -7  -4   8   62.19    7.10
  -7   4   8   86.89    7.20
  -7   4   8   79.19    8.40
   7   4  -8   97.69    8.80
   6  -4  -8  101.79    8.40
  -6  -4   8  109.59    8.50
   6  -4  -8   79.59    6.50
   6   4  -8   95.19    8.60
  -6   4   8   95.29    8.70
  -6   4   8  101.09    7.30
   5  -4  -8   18.20    4.10
   5  -4  -8   20.70    3.00
  -5  -4   8   16.50    3.60
   5   4  -8   25.70    4.70
  -5   4   8   27.50    5.10
  -5   4   8   18.40    3.30
  -4  -4   8    1.70    1.50
   4  -4  -8   -0.70    1.00
  -4   4   8    1.20    1.20
   4   4  -8   -0.80    1.10
  -4   4   8    4.00    2.00
  -3  -4   8    3.30    1.70
   3  -4  -8    2.40    1.40
  -3  -4   8    3.40    0.80
   3   4  -8    3.60    0.80
  -3   4   8    4.70    2.10
   3   4  -8    2.60    1.70
  -3   4   8    3.50    1.30
  -2  -4   8   88.59    4.70
  -2  -4   8   70.79    5.50
   2  -4  -8   83.59    6.20
   2  -4  -8   79.49    5.60
  -2   4   8   81.39    6.30
   2   4  -8   80.69    4.40
   2   4  -8   81.69    6.30
  -2   4   8   78.79    5.00
  -1  -4   8   38.50    3.50
   1  -4  -8   54.39    4.40
  -1  -4   8   56.09    4.40
   1   4  -8   54.19    4.80
  -1   4   8   40.50    4.20
  -1   4   8   50.39    3.70
   0  -4   8  265.97   12.30
   0  -4   8  245.08   12.00
   0  -4  -8  247.48   12.20
   0   4   8  256.27   11.50
   0   4  -8  236.28   11.70
   0   4  -8  237.38   12.00
   1  -4   8  150.88    9.00
  -1  -4  -8  130.59    8.50
   1  -4   8  145.29    8.40
  -1   4  -8  161.78    8.90
   1   4   8  154.38    7.90
  -1   4  -8  146.49    8.00
   1   4   8  145.79    8.20
  -2  -4  -8   35.30    4.00
   2  -4   8   30.00    4.10
   2  -4   8   34.60    3.80
  -2   4  -8   33.90    3.90
   2   4   8   30.40    3.80
   2   4   8   38.30    3.20
  -2   4  -8   35.70    3.30
  -3  -4  -8  305.97   16.10
   3  -4   8  312.17   15.80
   3   4   8  321.77   13.70
  -3   4  -8  332.77   16.80
  -3   4  -8  328.97   14.30
   3   4   8  350.16   16.60
  -4  -4  -8   30.40    4.20
   4  -4   8   15.20    3.50
   4   4   8   26.00    4.90
  -4   4  -8   23.70    4.50
  -5  -4  -8   48.10    5.60
   5  -4   8   34.70    4.90
  -5   4  -8   36.10    5.30
   5   4   8   39.20    5.40
  -6  -4  -8    0.00    1.80
   6  -4   8   -0.60    1.70
  -6   4  -8   -0.40    2.00
   6   4   8    1.20    2.00
  -7  -4  -8  107.89    9.80
   7  -4   8   97.59    9.40
  -7   4  -8   97.49    9.60
   7   4   8  103.59   10.10
  -8  -4  -8   -0.40    2.20
   8  -4   8   -1.60    2.10
  -8   4  -8    1.90    2.70
   8   4   8    0.90    2.70
   9  -5  -8   -1.50    2.80
  -9  -5   8    1.80    2.50
   9   5  -8    1.00    2.60
  -9   5   8   10.50    4.70
  -8  -5   8   84.69    8.50
   8  -5  -8   67.59    7.70
   8   5  -8   52.99    7.30
  -8   5   8   53.29    7.50
  -7  -5   8   18.40    4.50
   7  -5  -8   32.00    6.00
  -7   5   8   27.40    6.00
   7   5  -8   15.20    4.30
   6  -5  -8    3.10    2.20
  -6  -5   8    2.70    2.00
   6  -5  -8    4.10    2.30
  -6   5   8    2.20    1.70
   6   5  -8    2.20    1.90
  -6   5   8    4.00    2.50
  -5  -5   8    5.20    2.20
   5  -5  -8    4.90    2.40
  -5   5   8    1.90    1.90
  -5   5   8    9.70    2.30
   5   5  -8    7.80    2.90
   4  -5  -8    4.80    2.20
  -4  -5   8   11.70    3.00
   4  -5  -8   13.00    2.70
  -4   5   8    6.10    1.80
  -4   5   8    8.20    3.00
   4   5  -8    5.40    2.40
  -3  -5   8   -0.10    1.00
   3  -5  -8    1.00    1.30
  -3  -5   8    0.20    0.60
   3  -5  -8    0.30    1.10
  -3   5   8    1.50    1.60
   3   5  -8   -0.60    1.10
  -3   5   8   -0.20    0.80
  -2  -5   8  145.39    7.20
   2  -5  -8  133.09    8.20
  -2  -5   8  151.68    8.50
  -2   5   8  141.59    7.10
  -2   5   8  125.89    8.80
   2   5  -8  145.19    9.40
   1  -5  -8   63.89    5.20
  -1  -5   8   72.79    5.30
  -1  -5   8   72.29    4.90
  -1   5   8   73.79    5.80
   1   5  -8   67.69    5.70
  -1   5   8   55.89    4.10
   1   5  -8   63.59    4.60
   0  -5  -8   64.29    5.50
   0  -5   8   77.99    5.60
   0  -5   8   69.79    5.50
   0   5  -8   77.09    5.90
   0   5  -8   87.49    5.80
   0   5   8   77.69    5.00
   0   5   8   74.99    5.60
   1  -5   8   43.60    4.10
  -1  -5  -8   39.00    4.30
   1  -5   8   36.80    4.30
   1   5   8   44.70    3.90
  -1   5  -8   45.60    4.50
   1   5   8   47.50    4.20
  -1   5  -8   44.80    4.20
  -2  -5  -8  303.17   15.50
   2  -5   8  314.97   14.90
   2  -5   8  304.47   16.10
   2   5   8  304.37   14.10
   2   5   8  340.47   15.30
  -2   5  -8  304.97   14.50
  -2   5  -8  303.97   15.60
   3  -5   8    1.70    1.60
   3  -5   8    1.90    1.80
  -3  -5  -8    1.60    1.70
   3   5   8    4.30    2.00
   3   5   8    1.80    1.30
  -3   5  -8    6.40    2.50
  -3   5  -8    5.80    2.00
   4  -5   8  167.38   10.60
  -4  -5  -8  167.58   11.00
  -4   5  -8  166.78   11.30
   4   5   8  176.78   11.20
  -5  -5  -8    7.80    3.10
   5  -5   8    5.30    2.50
   5   5   8   13.60    4.00
  -5   5  -8    6.70    2.90
   6  -5   8   29.30    5.80
  -6  -5  -8   33.40    6.20
   6   5   8   20.10    5.00
  -6   5  -8   34.10    6.60
  -7  -5  -8    5.80    3.40
   7  -5   8    0.90    2.40
  -7   5  -8    8.60    3.80
   7   5   8    4.60    3.30
   8  -5   8   84.29    9.40
  -8  -5  -8  105.49   10.10
  -8   5  -8   82.19    9.60
   8   5   8   81.09    9.70
  -9  -6   8   26.10    6.20
   9  -6  -8   25.80    6.10
  -9   6   8   26.60    6.50
   9   6  -8   27.70    6.60
  -8  -6   8   12.30    4.20
   8  -6  -8    3.30    2.90
   8   6  -8    5.40    3.50
  -8   6   8    4.90    3.60
   7  -6  -8   49.10    6.60
  -7  -6   8   46.90    6.30
  -7   6   8   61.49    7.60
   7   6  -8   61.89    7.40
   6  -6  -8    4.50    2.70
  -6  -6   8    5.70    2.70
  -6   6   8    9.60    3.70
   6   6  -8    6.10    2.90
  -5  -6   8   27.30    4.10
   5  -6  -8   17.20    4.10
   5  -6  -8   16.70    3.60
   5   6  -8   23.00    5.10
  -5   6   8   21.30    5.10
  -4  -6   8   17.10    3.60
   4  -6  -8   24.50    3.50
   4  -6  -8   17.20    3.90
   4   6  -8   19.50    4.40
  -4   6   8   18.60    4.40
   3  -6  -8  144.09    8.70
  -3  -6   8  133.49    8.50
   3   6  -8  131.39    9.60
  -3   6   8  133.89    7.00
  -3   6   8  138.29    9.80
  -2  -6   8   -0.30    0.80
   2  -6  -8    1.90    1.40
  -2  -6   8    0.60    0.90
  -2   6   8    0.30    1.10
   2   6  -8   -0.80    1.30
  -2   6   8   -0.20    0.60
   1  -6  -8   -0.20    1.10
  -1  -6   8   -0.60    0.80
  -1  -6   8    0.00    1.00
  -1   6   8    0.40    1.50
   1   6  -8   -0.20    1.20
  -1   6   8   -0.40    0.70
   0  -6  -8    1.20    1.40
   0  -6   8    0.80    1.20
   0  -6   8    0.50    1.30
   0   6   8    2.00    1.00
   0   6  -8    2.90    1.70
   0   6  -8    0.20    1.10
   0   6   8    2.00    1.50
   1  -6   8   35.00    4.20
  -1  -6  -8   27.00    3.80
  -1   6  -8   28.40    3.80
   1   6   8   30.30    3.30
  -1   6  -8   29.80    3.80
  -2  -6  -8   39.70    4.70
   2  -6   8   33.00    4.50
   2  -6   8   42.10    4.40
  -2   6  -8   37.90    4.70
  -2   6  -8   39.10    4.30
   2   6   8   37.60    4.10
   2   6   8   44.20    4.30
   3  -6   8  271.07   15.80
   3  -6   8  272.97   14.10
  -3  -6  -8  276.27   15.00
   3   6   8  261.27   14.50
  -3   6  -8  294.07   14.20
  -3   6  -8  273.87   15.40
   3   6   8  281.67   13.50
  -4  -6  -8    2.00    2.00
   4  -6   8    1.90    1.60
   4  -6   8    0.70    1.80
   4   6   8    0.30    1.40
  -4   6  -8    0.50    1.80
  -5  -6  -8   46.80    5.80
   5  -6   8   48.60    5.70
   5   6   8   48.60    6.00
  -5   6  -8   52.69    6.50
  -6  -6  -8    1.90    2.50
   6  -6   8    7.50    3.30
   6   6   8    4.50    3.00
  -6   6  -8    6.20    3.30
   7  -6   8  225.88   15.00
  -7  -6  -8  208.98   14.60
  -7   6  -8  249.38   16.60
   7   6   8  196.68   14.90
  -8  -6  -8    1.30    2.90
  -8  -6  -8    0.90    2.60
   8  -6   8    0.30    2.60
   8   6   8    1.40    3.20
  -8   6  -8    6.90    3.90
  -9  -7   8    8.80    4.30
   9   7  -8   14.40    5.20
  -9   7   8    7.60    4.30
  -8  -7   8   15.40    4.60
  -8   7   8   17.00    5.50
   8   7  -8   19.60    5.70
   7  -7  -8    7.40    2.90
  -7  -7   8   13.10    4.00
   7   7  -8   21.80    5.40
  -7   7   8    7.50    3.70
  -6  -7   8    2.40    2.10
   6  -7  -8    1.40    1.70
   6   7  -8    0.60    2.30
  -6   7   8    5.00    2.90
   5  -7  -8   69.79    6.50
  -5  -7   8   60.89    6.30
   5   7  -8   77.69    7.80
  -5   7   8   76.39    7.90
   4  -7  -8   44.60    4.90
  -4  -7   8   42.40    4.80
   4   7  -8   45.80    5.80
  -4   7   8   45.90    5.80
  -3  -7   8  124.39    8.20
   3  -7  -8  129.99    8.70
  -3   7   8  109.49    9.00
   3   7  -8  132.79    9.90
  -2  -7   8    1.40    1.10
   2  -7  -8    1.70    1.50
  -2  -7   8    0.40    1.20
   2   7  -8   -1.60    1.10
  -2   7   8    1.40    1.70
   1  -7  -8   84.69    6.80
  -1  -7   8   94.39    6.40
   1   7  -8   85.29    7.20
  -1   7   8   73.29    6.60
   0  -7  -8    3.20    1.90
   0  -7   8    3.80    1.70
   0   7   8    6.10    1.60
   0   7   8    9.00    2.60
   0   7  -8    4.90    2.10
  -1  -7  -8   61.79    5.90
   1  -7   8   68.69    6.30
   1   7   8   75.59    6.10
   1   7   8   59.99    4.80
  -1   7  -8   62.49    5.80
  -1   7  -8   61.59    5.90
  -2  -7  -8  132.69    9.30
   2  -7   8  114.29    9.10
  -2   7  -8  127.49    8.90
  -2   7  -8  121.49    9.10
   2   7   8  133.79    8.30
   2   7   8  133.79    8.70
   3  -7   8   -0.50    1.70
  -3  -7  -8    0.50    1.60
  -3   7  -8    2.70    1.90
   3   7   8    0.80    1.40
  -3   7  -8    1.50    1.80
   3   7   8    4.00    2.10
   4  -7   8  153.08   12.20
  -4  -7  -8  163.08   11.40
   4   7   8  189.08   11.60
  -4   7  -8  180.28   12.40
   5  -7   8   14.80    4.70
  -5  -7  -8   17.70    4.30
   5  -7   8   17.50    4.10
   5   7   8   29.80    5.50
  -5   7  -8   19.30    4.90
   6  -7   8   42.90    5.90
  -6  -7  -8   33.80    6.40
   6   7   8   40.50    6.10
  -6   7  -8   50.69    7.10
  -7  -7  -8    1.80    2.30
  -7   7  -8    5.20    3.80
   7   7   8    5.40    3.60
  -8  -8   8   45.50    6.80
  -8   8   8   41.40    8.10
   8   8  -8   36.30    7.20
  -7  -8   8   39.20    5.90
   7  -8  -8   29.60    5.80
  -7   8   8   34.00    7.00
   7   8  -8   30.40    6.50
   6  -8  -8   16.50    4.30
  -6  -8   8   12.40    3.70
  -6   8   8   30.20    6.20
   6   8  -8   22.20    5.50
   5  -8  -8    0.90    1.60
  -5  -8   8   -0.50    1.30
  -5   8   8   -0.70    1.50
   5   8  -8    0.30    2.00
  -4  -8   8   36.20    4.70
   4  -8  -8   34.20    4.60
   4   8  -8   40.80    5.80
  -4   8   8   41.40    6.00
   3  -8  -8   66.99    6.20
  -3  -8   8   55.79    5.40
   3   8  -8   54.29    6.50
  -3   8   8   65.19    6.80
  -2  -8   8  200.48   10.60
   2  -8  -8  203.58   11.80
  -2   8   8  178.28   12.10
   2   8  -8  186.98   12.50
   1  -8  -8    0.60    1.40
  -1  -8   8    0.80    1.30
  -1   8   8   -1.10    1.20
   1   8  -8    1.50    1.80
   0  -8   8    0.10    1.10
   0  -8  -8   -0.20    1.20
   0  -8   8    0.60    1.50
   0   8  -8   -0.80    1.10
   0   8   8   -0.40    1.30
  -1  -8  -8   -0.10    1.30
   1  -8   8    2.30    1.80
   1  -8   8    2.00    1.40
  -1   8  -8    0.70    1.80
   1   8   8    0.80    1.30
   2  -8   8   61.99    6.80
  -2  -8  -8   71.39    6.80
   2  -8   8   72.29    5.70
   2   8   8   61.59    5.50
  -2   8  -8   86.99    7.40
  -2   8  -8   59.19    6.30
   3  -8   8  149.99   11.10
  -3  -8  -8  125.29    9.80
   3  -8   8  149.29    9.00
  -3   8  -8  120.49   10.00
   3   8   8  144.89    9.30
  -3   8  -8  124.69    9.40
   3   8   8  124.69    8.90
   4  -8   8   27.00    3.80
   4  -8   8   29.60    6.20
  -4  -8  -8   28.00    5.20
  -4   8  -8   20.90    5.10
   4   8   8   21.50    4.60
   5  -8   8   23.20    6.00
  -5  -8  -8   11.70    3.90
  -5   8  -8   13.80    4.40
   5   8   8   11.30    3.70
  -6  -8  -8    1.20    1.90
  -6   8  -8    0.00    2.10
   6   8   8   -0.20    2.00
  -7  -8  -8   36.50    7.00
  -7  -8  -8   34.30    6.90
  -7   8  -8   52.99    7.90
   7   8   8   45.50    8.00
  -8  -9   8    9.20    4.40
   8   9  -8    9.80    4.30
  -8   9   8   13.30    5.20
  -7  -9   8  102.49    9.60
   7  -9  -8   92.39    9.40
  -7   9   8   89.39   10.30
   7   9  -8   97.99   10.10
   6  -9  -8   39.10    5.70
  -6  -9   8   43.20    5.80
   6   9  -8   40.20    6.40
  -6   9   8   44.50    7.10
   5  -9  -8   39.30    5.50
  -5  -9   8   37.50    5.20
  -5   9   8   25.60    6.30
   5   9  -8   28.40    6.10
   4  -9  -8    1.60    1.80
  -4  -9   8    1.40    1.50
  -4   9   8    4.10    2.70
   4   9  -8    3.10    2.70
   3  -9  -8   88.39    7.50
  -3  -9   8   69.59    6.40
   3   9  -8   76.49    8.00
  -3   9   8   73.69    7.80
   2  -9  -8   45.70    5.30
  -2  -9   8   37.50    4.30
  -2   9   8   37.50    5.40
   2   9  -8   36.00    5.50
  -1  -9   8  120.39    8.50
  -1  -9   8  135.39    8.00
   1  -9  -8  127.79    9.20
  -1   9   8  101.69    8.90
   1   9  -8  100.79    9.10
   0  -9  -8    1.00    1.60
   0  -9   8    1.60    1.30
   0  -9   8    1.80    1.70
   0   9  -8    0.70    1.70
   0   9   8    0.80    1.70
   1  -9   8  113.19    7.30
  -1  -9  -8  104.29    8.50
   1  -9   8  109.09    8.90
  -1   9  -8   94.89    8.60
   1   9   8  121.79    9.00
  -2  -9  -8   20.60    4.50
   2  -9   8   21.60    4.80
  -2   9  -8   29.00    5.30
  -2   9  -8   24.30    5.10
   2   9   8   23.80    4.60
  -3  -9  -8    1.40    1.80
   3  -9   8    0.70    2.00
  -3   9  -8   -2.00    1.50
  -3   9  -8    0.20    2.10
  -4  -9  -8    8.30    3.30
   4  -9   8   13.90    4.30
  -4   9  -8   12.40    4.20
   4   9   8   10.20    3.50
  -5  -9  -8    7.10    3.30
   5  -9   8   -1.40    2.10
  -5   9  -8    0.60    2.60
   5   9   8    5.20    2.70
  -6  -9  -8   14.30    4.40
   6  -9   8   12.90    5.00
  -6  -9  -8   20.70    5.20
  -6   9  -8   24.20    6.10
   6   9   8   14.30    4.60
  -7  -9  -8    5.90    3.40
  -7  -9  -8    6.60    3.60
   7   9   8   17.00    5.40
  -7 -10   8   11.90    4.30
   7 -10  -8    9.90    4.00
  -7  10   8    0.90    3.00
   7  10  -8   10.90    4.60
  -6 -10   8  107.69    9.20
   6 -10  -8   90.19    9.00
   6  10  -8  108.29   10.70
  -6  10   8   90.09   10.20
  -5 -10   8   14.90    3.80
   5 -10  -8   23.40    5.10
   5  10  -8   24.70    5.80
  -5  10   8   16.00    5.20
  -4 -10   8   73.19    6.70
   4 -10  -8   79.49    7.60
   4  10  -8   74.29    8.60
  -4  10   8   82.59    8.80
   3 -10  -8    2.10    2.00
  -3  10   8   -1.00    1.70
   3  10  -8    1.40    2.50
   2 -10  -8   39.50    5.50
  -2 -10   8   45.50    5.10
  -2 -10   8   52.99    5.10
   2  10  -8   56.19    6.90
  -2  10   8   49.10    6.40
   1 -10  -8   28.90    4.40
  -1 -10   8   24.80    4.60
  -1 -10   8   22.40    5.80
   1  10  -8   14.20    4.10
  -1  10   8   19.90    4.70
   0 -10  -8  261.07   15.30
   0 -10   8  252.07   14.60
   0  10  -8  250.77   15.50
   0  10   8  242.68   15.30
   1 -10   8    3.00    2.10
  -1 -10  -8    4.20    2.50
  -1  10  -8    2.60    2.50
   1  10   8    4.00    2.40
  -2 -10  -8   46.10    5.90
   2 -10   8   46.20    6.30
  -2  10  -8   48.60    6.30
   2  10   8   43.30    5.90
  -3 -10  -8   -0.30    1.70
   3 -10   8    1.20    2.00
  -3  10  -8    2.10    2.10
  -3  10  -8    1.20    2.20
  -4 -10  -8    1.40    2.10
   4 -10   8    0.40    2.50
  -4  10  -8    1.30    2.20
  -5 -10  -8    1.20    2.30
   5 -10   8    6.40    3.90
  -5  10  -8    1.60    3.20
  -6 -10  -8   -0.80    2.30
   6 -10   8    4.20    3.50
  -6 -10  -8    1.00    2.50
  -6  10  -8    0.10    2.80
   7 -11  -8   59.49    8.20
  -7 -11   8   72.79    8.00
  -7  11   8   73.99    9.80
   7  11  -8   81.19   10.20
  -6 -11   8   -1.80    2.00
   6 -11  -8    2.90    2.80
   6  11  -8   -2.40    2.50
  -6  11   8   -1.70    2.70
  -5 -11   8  111.19    9.10
   5 -11  -8  101.19    9.50
   5  11  -8  106.09   10.90
  -5  11   8   97.99   10.50
   4 -11  -8    2.00    2.30
   4  11  -8    7.60    4.00
  -4  11   8    5.80    3.70
   3 -11  -8   60.99    7.10
   3  11  -8   75.39    8.50
  -3  11   8   63.79    8.00
   2 -11  -8    0.60    1.90
  -2  11   8   -0.20    1.90
   2  11  -8    1.70    2.80
   1 -11  -8  124.69    9.80
  -1 -11   8  110.99    8.90
  -1  11   8   93.59    9.40
   1  11  -8  135.59   11.00
   0 -11  -8    0.90    1.70
   0 -11   8    0.80    1.90
   0  11   8    0.50    1.90
   0  11  -8   -0.30    1.80
  -1 -11  -8   39.20    5.50
   1 -11   8   38.90    5.80
   1  11   8   38.60    6.00
  -1  11  -8   45.40    6.40
  -2 -11  -8   32.10    6.00
   2 -11   8   37.40    5.80
  -2  11  -8   34.60    6.70
   2  11   8   27.00    5.80
  -3 -11  -8    5.50    2.80
   3 -11   8    3.60    3.00
   3  11   8    3.70    2.90
  -3  11  -8    5.00    2.90
  -3  11  -8    5.30    3.50
   4 -11   8   10.40    4.50
  -4 -11  -8    2.40    2.70
  -4  11  -8    4.30    3.10
  -5 -11  -8    4.10    3.10
   5 -11   8    3.50    3.40
  -5  11  -8    3.10    3.00
   6 -12  -8   44.50    7.10
   6  12  -8   59.99    8.70
  -6  12   8   44.10    9.00
   5 -12  -8    2.40    2.60
   5  12  -8    7.10    3.80
  -5  12   8    1.80    2.90
   4 -12  -8   31.30    6.50
  -4  12   8   40.40    7.80
   4  12  -8   29.50    6.80
   3 -12  -8   -0.50    1.90
  -3  12   8   -1.70    1.90
   3  12  -8   -0.10    2.30
   2 -12  -8   88.09    8.90
   2  12  -8  101.79   10.30
  -2  12   8  104.19   10.30
   1 -12  -8    2.70    2.60
  -1 -12   8    1.10    2.20
  -1  12   8   10.80    4.10
   1  12  -8    2.80    2.80
   0 -12   8   75.49    7.90
   0 -12  -8   72.59    7.90
   0  12  -8   84.29    9.00
   0  12   8   84.09    8.80
   1 -12   8    4.20    2.80
  -1 -12  -8    2.20    2.40
   1  12   8    8.40    3.60
  -1  12  -8    2.70    2.90
   2 -12   8   13.20    4.40
  -2 -12  -8   13.00    4.20
   2  12   8   15.50    4.40
  -2  12  -8   24.10    6.00
   3 -12   8   28.50    6.40
  -3 -12  -8   27.90    6.10
   3  12   8   30.70    6.40
  -3  12  -8   35.90    7.00
  -3  12  -8   36.40    7.20
   4 -12   8   44.40    8.60
  -4 -12  -8   38.70    6.20
  -4  12  -8   50.99    7.60
   5 -12   8    4.90    3.90
  -5 -12  -8    5.40    3.20
  -5  12  -8    9.50    4.60
   5 -13  -8   27.70    6.80
  -5  13   8   18.80    6.20
   5  13  -8   34.80    8.10
   4 -13  -8   -0.70    1.90
   4  13  -8   -1.50    2.50
  -4  13   8    1.00    3.00
   3 -13  -8   19.40    5.30
  -3  13   8   13.60    5.00
   3  13  -8   27.40    6.70
   2 -13  -8   -0.30    2.00
  -2  13   8   -0.40    2.60
   2  13  -8   -1.60    2.40
   1 -13  -8   57.59    7.30
  -1 -13   8   59.39    7.10
  -1  13   8   49.20    7.40
   1  13  -8   52.69    7.90
   0 -13   8   26.90    5.80
   0 -13  -8   26.10    5.70
   0  13  -8   22.70    6.00
   0  13   8   32.10    6.90
  -1 -13  -8   18.10    4.90
   1 -13   8   21.50    5.50
  -1  13  -8   18.50    5.50
   1  13   8   15.30    4.80
   2 -13   8   10.80    4.30
  -2 -13  -8   13.80    4.50
   2  13   8   19.50    5.30
  -2  13  -8   10.20    4.60
  -3 -13  -8   10.30    4.10
   3 -13   8   12.50    4.90
  -3  13  -8   17.20    5.30
   3  13   8   10.70    4.60
  -3  13  -8    4.80    3.90
   4 -13   8   15.20    5.70
  -4 -13  -8   17.40    5.20
  -4  13  -8   15.20    5.10
   4 -14  -8    2.20    3.20
  -4  14   8    1.80    3.50
   4  14  -8   -1.20    3.10
   3 -14  -8    1.40    3.10
  -3  14   8   -5.00    2.80
   3  14  -8   -3.40    2.20
   2 -14  -8    4.50    3.50
  -2  14   8   10.80    5.00
   2  14  -8    0.80    2.80
   1 -14  -8   30.10    6.70
  -1  14   8   29.80    7.10
   1  14  -8   26.20    6.70
   0 -14  -8   11.20    4.40
   0 -14   8    7.90    3.60
   0  14   8   13.70    4.90
   0  14  -8    8.20    4.20
   1 -14   8    3.90    3.10
  -1 -14  -8    6.60    3.30
  -1  14  -8    3.50    3.60
   1  14   8    3.10    3.50
   2 -14   8   18.50    6.20
  -2 -14  -8   12.10    4.30
   2  14   8   12.80    4.70
  -2  14  -8   12.70    4.70
  -3 -14  -8   18.10    5.50
   3 -14   8   20.40    6.20
  -3  14  -8   23.50    6.70
   3  14   8   13.70    5.20
   2 -15  -8    2.10    3.30
  -2  15   8    0.40    3.00
   2  15  -8    1.40    3.40
   1 -15  -8   13.30    4.80
   1  15  -8   10.90    4.80
  -1  15   8    7.10    4.80
   0 -15   8    5.20    4.00
   0 -15  -8   10.90    4.70
   0  15   8    7.90    4.70
   0  15  -8   14.20    5.40
  10   0  -9    0.20    2.70
 -10   0   9    0.10    2.50
  -9   0   9    8.50    3.70
   9   0  -9    1.80    2.60
  -8   0   9   -0.40    1.60
   8   0  -9    0.30    2.20
  -7   0   9    5.40    2.60
   7   0  -9    7.70    3.00
  -6   0   9   -1.10    1.20
   6   0  -9   -1.30    1.20
   5   0  -9    6.20    2.50
  -5   0   9    4.00    2.00
   4   0  -9    0.80    1.40
   4   0  -9   -0.30    0.40
  -4   0   9    0.90    1.30
  -3   0   9    3.80    1.70
   3   0  -9    3.70    1.80
   3   0  -9    5.00    1.00
  -2   0   9   -0.10    1.10
   2   0  -9   -1.20    0.90
   2   0  -9   -0.50    0.60
   1   0  -9  104.09    5.80
   1   0  -9  107.49    6.30
  -1   0   9  107.59    6.70
   0   0  -9    0.70    1.00
   0   0  -9    0.40    0.70
   0   0   9   -0.60    0.80
  -1   0  -9   26.00    3.10
   1   0   9   22.90    3.10
  -1   0  -9   25.00    1.90
   2   0   9    1.20    1.50
  -2   0  -9   -0.70    0.90
   3   0   9   25.90    3.70
  -3   0  -9   26.40    3.60
  -4   0  -9    0.40    1.30
   4   0   9    0.80    1.30
   5   0   9    3.80    2.30
  -5   0  -9    9.20    3.20
  -6   0  -9    1.00    1.70
   6   0   9   -0.80    1.70
   7   0   9   11.20    4.00
  -7   0  -9    3.10    2.40
  -8   0  -9    0.50    1.90
   8   0   9   -0.70    2.10
 -10  -1   9    1.50    2.80
  10  -1  -9   -1.50    2.50
 -10   1   9    0.30    2.80
  10   1  -9    0.20    3.40
   9  -1  -9   -0.40    2.10
  -9  -1   9    0.20    2.20
   9   1  -9    0.80    2.50
  -9   1   9   -1.60    2.20
   8  -1  -9   -1.20    1.50
  -8  -1   9    1.70    2.40
   8   1  -9    5.50    2.90
  -8   1   9    3.40    2.60
   7  -1  -9    5.50    2.70
  -7  -1   9    3.60    2.30
   7   1  -9    0.70    1.60
  -7   1   9   -0.90    1.40
   6  -1  -9    4.40    2.50
  -6  -1   9    8.10    2.90
  -6   1   9    5.00    2.20
   6   1  -9    1.60    1.80
   5  -1  -9   -1.70    1.00
  -5  -1   9   -0.60    1.00
  -5   1   9   -1.00    1.10
   5   1  -9   -0.20    1.30
  -4  -1   9    1.10    1.30
   4  -1  -9   -0.10    1.20
   4  -1  -9    0.00    0.60
   4   1  -9   -0.10    1.10
  -4   1   9    0.40    1.10
  -3  -1   9    1.50    1.20
   3  -1  -9    3.00    1.70
   3  -1  -9    1.40    0.80
  -3   1   9    0.30    1.00
   3   1  -9    2.00    0.50
   3   1  -9    0.60    1.20
   2  -1  -9   68.49    5.20
  -2  -1   9   70.29    5.30
   2  -1  -9   67.39    4.20
   2   1  -9   73.09    3.80
  -2   1   9   59.19    4.80
   2   1  -9   68.69    5.30
   1  -1  -9   16.80    2.30
  -1  -1   9   11.60    2.50
   1   1  -9   13.80    1.90
  -1   1   9   16.40    2.50
   1   1  -9   15.40    2.30
   0  -1  -9   17.00    2.00
   0  -1   9   17.80    2.70
   0  -1  -9   16.00    2.50
   0   1   9   12.50    2.60
   0   1  -9   16.50    2.20
   0   1  -9   15.70    2.00
  -1  -1  -9    3.90    1.60
   1  -1   9    4.50    1.80
  -1  -1  -9    4.70    1.00
   1   1   9    3.40    1.50
  -1   1  -9    3.60    1.00
   1   1   9    3.60    1.00
  -1   1  -9    2.90    1.40
   2  -1   9   75.99    6.10
  -2  -1  -9   90.09    6.40
   2   1   9   81.39    6.20
  -2   1  -9   82.39    3.30
  -2   1  -9   66.89    5.70
   3  -1   9    5.30    2.10
  -3  -1  -9    2.10    1.40
  -3   1  -9    3.10    1.80
   3   1   9    0.30    1.30
  -4  -1  -9   35.60    4.50
   4  -1   9   36.20    4.60
  -4   1  -9   23.70    4.40
   4   1   9   36.00    4.70
  -5  -1  -9    0.40    1.50
   5  -1   9    2.30    2.10
  -5   1  -9   -1.60    1.20
   5   1   9   -1.20    1.20
  -6  -1  -9    5.60    3.00
   6  -1   9   10.70    3.80
   6   1   9   10.60    3.80
  -6   1  -9   14.30    4.00
   7  -1   9    3.10    2.80
  -7  -1  -9    0.10    1.90
   7   1   9    4.90    3.00
  -7   1  -9    1.90    2.40
   8  -1   9   11.50    4.30
  -8  -1  -9   -0.50    2.20
  -8   1  -9    7.70    3.70
   8   1   9    3.90    3.30
  10  -2  -9    1.60    2.70
 -10  -2   9    3.20    3.20
 -10   2   9    1.00    2.40
  10   2  -9   -0.50    2.20
  -9  -2   9    0.30    2.20
   9  -2  -9    1.50    2.30
  -9   2   9    2.20    2.60
   9   2  -9    1.30    2.40
   8  -2  -9    1.60    2.70
  -8  -2   9   -1.00    1.60
   8   2  -9    2.20    2.60
  -8   2   9    1.10    1.90
   7  -2  -9   11.60    3.70
  -7  -2   9    9.80    3.40
  -7   2   9   12.20    3.40
   7   2  -9   12.40    3.90
  -6  -2   9    8.80    3.20
   6  -2  -9    7.10    2.90
  -6   2   9    7.50    2.60
   6   2  -9   12.20    3.50
  -5  -2   9   -1.30    1.00
   5  -2  -9    0.20    0.90
   5  -2  -9    0.50    1.30
   5   2  -9    1.20    1.30
  -5   2   9    0.80    1.30
  -4  -2   9   18.00    3.50
   4  -2  -9   25.30    2.50
   4  -2  -9   22.10    3.40
   4   2  -9   23.40    3.60
  -4   2   9   20.50    3.10
   3  -2  -9   45.70    3.40
   3  -2  -9   54.29    4.80
  -3  -2   9   46.90    4.40
   3   2  -9   36.90    4.30
  -3   2   9   46.30    4.10
   2  -2  -9    0.10    0.80
  -2  -2   9   -0.10    1.10
   2  -2  -9   -0.60    1.00
   2   2  -9   -0.20    0.50
  -2   2   9    0.20    0.90
   2   2  -9    0.20    1.00
   1  -2  -9   18.00    2.40
  -1  -2   9   14.30    2.80
   1  -2  -9   15.20    2.20
  -1   2   9   15.70    2.30
   1   2  -9   17.60    2.00
   1   2  -9   10.70    2.40
   0  -2  -9    0.50    0.80
   0  -2   9    1.10    1.30
   0  -2  -9    0.10    0.90
   0   2   9    0.40    1.10
   0   2   9   -0.40    0.70
   0   2  -9    1.20    1.10
   0   2  -9    0.00    0.90
  -1  -2  -9   33.40    3.70
   1  -2   9   25.60    3.30
   1   2   9   32.50    3.50
  -1   2  -9   33.00    3.50
   1   2   9   26.70    2.40
  -1   2  -9   27.90    2.50
   2  -2   9    0.00    1.10
  -2  -2  -9   -0.10    1.10
  -2   2  -9    0.40    1.30
   2   2   9    2.10    1.50
  -2   2  -9    1.00    0.70
   2   2   9    0.60    0.50
   3  -2   9   53.79    5.20
  -3  -2  -9   42.60    4.80
   3   2   9   46.10    5.00
  -3   2  -9   58.79    5.50
  -4  -2  -9   13.10    3.30
   4  -2   9    9.30    3.00
  -4   2  -9   10.60    3.10
   4   2   9   10.80    3.30
   5  -2   9    1.80    1.90
  -5  -2  -9   -0.20    1.60
   5   2   9    3.20    2.20
  -5   2  -9    3.10    2.20
   6  -2   9    0.20    1.90
  -6  -2  -9    1.20    2.10
  -6   2  -9   -1.30    1.50
   6   2   9    1.40    2.10
  -7  -2  -9    1.40    2.20
   7  -2   9    1.40    2.30
   7   2   9    2.10    2.60
  -7   2  -9    4.70    2.80
   8  -2   9    9.20    4.00
  -8  -2  -9    7.60    3.50
  -8   2  -9   10.60    4.20
   8   2   9   14.60    5.00
  -9  -3   9   -1.30    1.90
   9  -3  -9   -0.10    2.40
   9   3  -9    0.60    2.70
  -9   3   9    0.20    2.00
  -9   3   9   -2.20    2.20
  -8  -3   9    0.20    2.00
   8  -3  -9    0.10    1.90
   8   3  -9    1.50    2.50
  -8   3   9   -0.10    1.90
   7  -3  -9   15.60    4.30
  -7  -3   9   11.00    3.50
   7   3  -9   19.80    4.80
  -7   3   9   12.50    3.50
   6  -3  -9   23.80    4.80
  -6  -3   9   17.50    4.00
  -6   3   9   12.60    3.30
   6   3  -9   18.30    4.40
   5  -3  -9   19.80    2.70
  -5  -3   9   16.50    3.60
   5  -3  -9   24.30    4.70
  -5   3   9   19.10    2.90
   5   3  -9   21.30    4.30
   4  -3  -9    1.20    0.90
  -4  -3   9   -0.10    1.20
   4  -3  -9    0.10    1.20
  -4   3   9    0.50    1.10
   4   3  -9   -0.70    0.90
   3  -3  -9   25.10    3.60
   3  -3  -9   28.00    2.90
  -3  -3   9   16.40    3.20
  -3   3   9   27.40    3.10
   3   3  -9   29.60    3.90
   3   3  -9   30.40    1.80
  -2  -3   9    0.60    1.10
   2  -3  -9    1.40    1.20
  -2   3   9   -0.40    0.80
  -2   3   9   -0.80    1.00
   2   3  -9   -0.60    0.90
   2   3  -9   -0.40    0.50
  -1  -3   9   22.80    3.10
   1  -3  -9   25.50    3.00
   1  -3  -9   22.30    2.80
  -1   3   9   28.60    3.00
   1   3  -9   28.50    2.70
   1   3  -9   17.90    2.70
  -1   3   9   29.00    3.30
   0  -3   9   51.69    4.50
   0  -3  -9   54.39    4.50
   0   3  -9   50.29    4.00
   0   3   9   42.50    3.90
   0   3  -9   50.19    4.10
   0   3   9   50.39    4.00
   1  -3   9   13.20    2.70
  -1  -3  -9   11.30    2.60
   1   3   9   13.30    2.80
  -1   3  -9   12.60    2.20
   1   3   9   14.90    2.00
  -1   3  -9   10.90    2.60
  -2  -3  -9   -0.60    1.00
   2  -3   9   -0.10    1.10
  -2   3  -9    0.50    1.20
   2   3   9   -0.20    1.10
   2   3   9    0.30    0.60
  -2   3  -9    0.00    0.70
   3  -3   9   -1.10    0.80
  -3  -3  -9    0.40    1.30
  -3   3  -9    1.50    1.40
   3   3   9    1.10    1.40
  -4  -3  -9   10.50    3.20
   4  -3   9    8.60    3.10
  -4   3  -9   10.00    3.10
   4   3   9   19.50    4.20
  -5  -3  -9    0.70    1.60
   5  -3   9    1.80    2.00
  -5   3  -9    0.60    1.80
   5   3   9    1.50    2.00
  -6  -3  -9    0.60    1.90
   6  -3   9   -0.40    1.80
  -6   3  -9    0.50    2.00
   6   3   9    3.80    2.60
   7  -3   9    2.90    2.90
  -7  -3  -9    7.80    3.60
  -7   3  -9    9.00    3.90
   7   3   9    7.10    3.40
  -8  -3  -9   -1.40    1.80
   8  -3   9   -1.10    2.00
  -8   3  -9   -1.30    2.00
   8   3   9    4.30    3.30
   9  -4  -9    2.90    3.10
  -9  -4   9    1.40    2.10
  -9   4   9    5.60    3.70
   9   4  -9    2.30    2.90
   8  -4  -9    0.80    2.10
  -8  -4   9   -0.70    1.90
  -8   4   9   -1.10    2.30
  -8   4   9   -0.40    1.50
   8   4  -9    2.40    2.50
  -7  -4   9   97.09    8.60
   7  -4  -9   86.79    8.30
   7   4  -9   74.79    8.00
  -7   4   9   63.09    7.70
  -7   4   9   73.59    6.90
   6  -4  -9    9.40    3.30
  -6  -4   9   16.00    4.00
   6  -4  -9   21.10    3.30
  -6   4   9   20.10    3.70
  -6   4   9   21.70    4.90
   6   4  -9   12.80    3.80
   5  -4  -9   14.30    3.00
  -5  -4   9   15.40    3.60
   5  -4  -9   11.00    3.30
  -5   4   9    8.60    2.50
   5   4  -9    7.20    2.80
  -5   4   9   11.90    3.50
   4  -4  -9    1.20    1.50
   4  -4  -9   -1.10    0.90
  -4  -4   9   -0.90    1.00
  -4   4   9   -0.90    0.80
  -4   4   9    0.50    1.50
   4   4  -9   -0.40    1.10
   3  -4  -9   67.19    5.90
  -3  -4   9   66.39    5.60
   3   4  -9   68.19    6.20
   3   4  -9   68.89    3.40
  -3   4   9   73.59    6.40
  -3   4   9   70.89    5.00
   2  -4  -9    4.00    1.90
  -2  -4   9    5.80    1.90
   2  -4  -9    2.80    1.40
   2   4  -9    3.20    1.80
  -2   4   9    3.70    1.90
   2   4  -9    5.80    1.40
  -2   4   9    4.40    1.50
   1  -4  -9    0.70    1.20
   1  -4  -9    0.70    1.10
  -1  -4   9   -0.10    1.00
  -1  -4   9    0.50    0.90
  -1   4   9    0.30    1.00
  -1   4   9    1.40    1.00
   1   4  -9    0.30    0.90
   1   4  -9   -0.60    1.00
   0  -4   9    5.50    2.00
   0  -4   9    2.70    1.50
   0  -4  -9    4.30    1.70
   0   4  -9    5.50    1.70
   0   4   9    2.10    1.40
   0   4  -9    2.70    1.50
  -1  -4  -9   15.20    3.20
   1  -4   9   17.40    3.30
   1   4   9   15.60    2.30
   1   4   9   13.90    2.70
  -1   4  -9    8.60    2.30
  -1   4  -9   11.60    2.40
  -2  -4  -9    1.80    1.40
   2  -4   9    1.60    1.40
   2   4   9    1.90    1.50
  -2   4  -9   -0.90    1.10
   2   4   9    1.20    1.00
  -2   4  -9    2.20    1.20
  -3  -4  -9    0.20    1.40
   3  -4   9    2.20    1.60
  -3   4  -9    0.20    1.40
   3   4   9    1.20    1.50
   4  -4   9    1.60    1.90
  -4  -4  -9    2.40    2.00
   4   4   9    0.60    1.40
  -4   4  -9   -1.20    1.20
   5  -4   9    2.10    2.00
  -5  -4  -9    0.10    1.60
  -5   4  -9    1.60    2.10
   5   4   9    1.50    1.70
  -6  -4  -9   21.50    5.30
   6  -4   9   16.30    4.50
   6   4   9   25.70    5.70
  -6   4  -9   14.10    4.50
   7  -4   9    1.60    2.50
  -7  -4  -9    1.80    2.30
   7   4   9    1.00    2.30
  -7   4  -9    5.20    3.30
  -8  -4  -9    6.90    3.80
   8  -4   9    4.60    3.10
  -8   4  -9    2.80    3.20
   8   4   9    2.90    3.20
   9  -5  -9    0.60    2.60
  -9  -5   9   -0.30    2.30
   9   5  -9    1.00    2.90
  -9   5   9   -0.90    2.70
   8  -5  -9   24.20    6.00
  -8  -5   9   31.70    6.30
  -8   5   9   33.30    6.80
   8   5  -9   17.50    5.00
   7  -5  -9    8.30    3.40
  -7  -5   9    4.60    2.60
   7   5  -9   10.10    3.90
  -7   5   9   17.80    4.80
  -6  -5   9   43.20    5.50
   6  -5  -9   42.50    4.80
   6  -5  -9   42.60    5.60
   6   5  -9   44.60    6.00
  -6   5   9   47.20    6.30
  -6   5   9   45.60    4.80
  -5  -5   9    1.30    1.80
   5  -5  -9    9.80    3.10
  -5   5   9    3.90    2.40
   5   5  -9    3.50    2.20
  -5   5   9    2.60    1.60
   4  -5  -9   11.20    3.30
  -4  -5   9   13.80    3.20
   4   5  -9    6.40    2.70
  -4   5   9   10.80    3.40
  -4   5   9    9.40    2.20
  -3  -5   9   40.10    4.40
   3  -5  -9   36.40    3.90
   3  -5  -9   50.99    5.20
  -3   5   9   45.20    3.80
   3   5  -9   44.80    2.90
  -3   5   9   48.30    5.30
   3   5  -9   42.90    5.00
  -2  -5   9   -0.60    0.90
   2  -5  -9   -1.20    0.90
   2  -5  -9    0.80    1.30
  -2  -5   9    0.30    0.80
  -2   5   9   -0.10    1.20
   2   5  -9    0.00    1.30
   2   5  -9    0.90    0.80
  -2   5   9    0.10    0.80
   1  -5  -9   -1.10    0.80
  -1  -5   9    0.60    1.00
  -1  -5   9    0.50    1.10
  -1   5   9   -0.40    1.00
   1   5  -9    0.50    0.90
   1   5  -9    1.20    1.50
  -1   5   9   -0.30    0.80
   0  -5   9    2.80    1.50
   0  -5  -9    3.80    1.90
   0  -5   9    3.10    1.70
   0   5  -9    3.30    1.80
   0   5   9    2.40    1.30
   0   5  -9    4.60    1.90
  -1  -5  -9   16.70    3.40
   1  -5   9   10.80    2.90
   1  -5   9   11.90    2.70
   1   5   9    7.10    2.00
  -1   5  -9    8.20    2.50
  -1   5  -9    7.60    2.30
   1   5   9   14.30    2.80
   2  -5   9   20.40    3.60
  -2  -5  -9   15.50    3.50
   2  -5   9   14.30    3.50
  -2   5  -9   20.30    4.00
   2   5   9   18.20    2.60
  -2   5  -9   15.40    2.90
   2   5   9   18.90    3.50
  -3  -5  -9   32.10    4.50
   3  -5   9   40.60    4.60
   3   5   9   49.20    5.20
  -3   5  -9   43.60    5.10
   4  -5   9    9.80    2.90
  -4  -5  -9    6.90    2.80
  -4   5  -9   10.10    3.20
   4   5   9    7.10    2.80
   5  -5   9    6.50    2.90
  -5  -5  -9    9.50    3.40
   5   5   9    8.50    3.40
  -5   5  -9    9.00    3.60
  -6  -5  -9    1.90    2.10
   6  -5   9   -1.50    1.80
  -6   5  -9    2.10    2.50
   6   5   9   -0.30    1.80
  -7  -5  -9   33.80    6.70
   7  -5   9   23.50    5.50
  -7   5  -9   33.20    6.90
   7   5   9   33.90    6.90
   8  -5   9    9.10    3.90
  -8  -5  -9   12.50    4.50
   8   5   9   14.60    5.00
  -8   5  -9    3.80    3.50
  -9  -6   9   28.60    6.40
   9  -6  -9   27.30    6.40
   9   6  -9   16.40    5.10
  -9   6   9   27.00    6.80
   8  -6  -9   -2.50    2.00
  -8  -6   9   -2.50    1.80
   8   6  -9   -0.50    2.10
  -8   6   9    2.10    3.10
  -7  -6   9   27.00    5.40
   7  -6  -9   21.80    5.50
   7   6  -9   16.10    4.80
  -7   6   9   33.60    6.80
  -6  -6   9    8.90    3.20
   6  -6  -9    3.50    2.40
  -6   6   9    8.30    3.20
   6   6  -9    4.40    2.70
   5  -6  -9   26.50    3.90
  -5  -6   9   18.40    4.10
   5  -6  -9   21.40    4.70
  -5   6   9   28.90    5.80
   5   6  -9   20.20    4.90
   4  -6  -9   -1.10    1.00
  -4  -6   9    1.70    1.70
   4  -6  -9   -0.10    1.10
  -4   6   9   -1.20    1.20
   4   6  -9   -0.10    1.40
   3  -6  -9   20.70    3.30
  -3  -6   9   17.00    3.50
  -3   6   9   20.20    2.40
  -3   6   9   21.10    4.50
   3   6  -9   19.20    4.10
   2  -6  -9    1.80    1.40
  -2  -6   9    0.40    1.20
  -2  -6   9    2.30    1.20
  -2   6   9    3.30    1.80
  -2   6   9    2.00    1.00
   2   6  -9   -0.10    1.40
   1  -6  -9   13.60    3.00
  -1  -6   9   13.80    2.70
  -1  -6   9    8.10    2.30
  -1   6   9   10.40    2.10
  -1   6   9    5.50    2.10
   1   6  -9    7.80    2.10
   1   6  -9    7.40    2.70
   0  -6  -9   -0.50    0.90
   0  -6   9    1.00    1.30
   0  -6   9   -0.10    0.90
   0   6   9   -0.20    0.80
   0   6  -9    0.30    0.90
   0   6  -9   -0.80    1.20
   0   6   9   -0.60    1.00
   1  -6   9   -0.50    0.80
  -1  -6  -9    0.20    1.30
   1  -6   9    0.50    1.20
   1   6   9   -1.30    0.90
  -1   6  -9   -0.90    1.00
  -1   6  -9    2.20    1.50
   1   6   9    0.40    0.90
   2  -6   9   42.50    5.30
  -2  -6  -9   50.19    5.30
   2  -6   9   40.60    4.50
   2   6   9   58.59    5.30
   2   6   9   53.69    4.70
  -2   6  -9   53.39    4.90
  -2   6  -9   47.20    5.30
   3  -6   9   48.10    5.90
  -3  -6  -9   41.80    5.10
   3  -6   9   41.60    4.60
  -3   6  -9   33.50    4.90
   3   6   9   42.60    5.00
  -4  -6  -9   29.40    5.30
   4  -6   9   26.30    4.70
   4   6   9   10.70    3.10
  -4   6  -9   20.00    4.70
   5  -6   9    7.00    3.10
  -5  -6  -9   18.70    4.50
   5   6   9   15.40    4.30
  -5   6  -9    9.40    3.70
  -6  -6  -9   42.80    6.10
   6  -6   9   43.00    6.10
  -6   6  -9   43.60    6.80
   6   6   9   52.59    7.00
  -7  -6  -9   29.10    6.20
   7  -6   9   54.79    7.00
  -7   6  -9   55.89    8.00
   7   6   9   55.29    8.00
  -9  -7   9   -0.50    2.40
   9   7  -9    2.00    3.30
  -8  -7   9   26.10    5.80
   8  -7  -9   35.90    7.20
   8   7  -9   29.10    6.90
  -8   7   9   29.90    7.10
  -7  -7   9    1.40    2.20
   7  -7  -9    1.10    2.30
   7   7  -9   -1.00    1.90
  -7   7   9    0.70    2.50
   6  -7  -9    4.20    2.70
  -6  -7   9    1.90    2.10
   6  -7  -9    3.90    2.20
  -6   7   9    0.90    2.30
   6   7  -9   -1.10    2.00
   5  -7  -9    1.40    2.00
  -5  -7   9    1.30    1.80
   5   7  -9    1.70    2.20
  -5   7   9    0.60    2.20
  -4  -7   9   12.40    3.30
   4  -7  -9   16.60    3.50
  -4   7   9    9.00    3.30
   4   7  -9    6.40    3.00
  -3  -7   9   23.10    3.60
   3  -7  -9   26.40    3.80
  -3   7   9   29.80    4.60
   3   7  -9   27.90    5.40
  -2  -7   9    7.50    2.20
  -2  -7   9    7.10    2.30
   2  -7  -9    8.60    2.60
  -2   7   9    7.60    2.80
   2   7  -9    5.90    2.70
  -1  -7   9    9.70    2.50
  -1  -7   9   11.50    2.60
   1  -7  -9   18.70    3.70
  -1   7   9    9.10    2.90
   1   7  -9   14.00    3.60
   0  -7  -9   -0.20    1.10
   0  -7   9    0.70    1.20
   0   7   9   -0.20    0.80
   0   7  -9    0.60    1.30
   0   7  -9    2.20    1.90
   0   7   9    1.10    1.40
   1  -7   9   24.30    3.80
  -1  -7  -9   16.90    3.70
  -1   7  -9   20.70    3.90
   1   7   9   22.90    3.10
  -1   7  -9   13.40    3.30
   2  -7   9   10.70    3.30
  -2  -7  -9   14.20    3.60
  -2   7  -9   11.80    3.20
   2   7   9   10.00    2.70
  -2   7  -9   18.60    4.10
   2   7   9   11.60    2.90
  -3  -7  -9   16.90    4.00
   3  -7   9   24.80    5.20
  -3   7  -9   27.50    5.30
   3   7   9   43.20    4.90
   3   7   9   32.50    6.70
   4  -7   9   47.70    6.70
  -4  -7  -9   57.09    6.30
   4  -7   9   55.89    5.80
  -4   7  -9   39.20    5.80
   4   7   9   50.89    5.90
   5  -7   9   39.80    5.50
  -5  -7  -9   51.59    6.30
   5   7   9   33.20    5.20
  -5   7  -9   49.80    6.60
  -6  -7  -9   33.60    6.30
   6  -7   9   21.50    4.90
   6   7   9   30.80    6.20
  -6   7  -9   31.10    6.40
  -7  -7  -9   33.30    6.60
  -7   7  -9   31.00    7.20
   7   7   9   32.20    6.60
  -8  -8   9   -0.30    2.20
   8   8  -9   -1.30    2.00
  -8   8   9   -0.30    3.10
  -7  -8   9   19.80    4.90
   7  -8  -9   18.30    4.70
   7   8  -9   12.40    4.50
  -7   8   9   19.20    5.80
  -6  -8   9   11.80    3.90
   6  -8  -9   16.80    4.20
   6   8  -9   21.70    5.50
  -6   8   9   27.30    6.30
  -5  -8   9    5.50    2.60
   5  -8  -9    0.80    1.80
  -5   8   9    1.10    2.00
   5   8  -9   -1.20    1.80
  -4  -8   9    3.20    2.10
   4  -8  -9    0.90    1.80
   4   8  -9    0.00    1.90
  -4   8   9    1.40    2.30
   3  -8  -9    0.40    1.40
  -3  -8   9    1.00    1.40
   3   8  -9    0.40    1.80
  -3   8   9    0.30    1.80
   2  -8  -9   68.09    6.30
  -2  -8   9   62.29    5.50
  -2  -8   9   68.79    5.40
  -2   8   9   66.29    6.70
   2   8  -9   56.89    6.60
   1  -8  -9    5.60    2.30
  -1  -8   9    0.90    1.60
   1   8  -9    3.70    2.30
  -1   8   9    1.70    1.80
   0  -8   9   14.80    3.40
   0  -8  -9    3.80    2.30
   0   8  -9    8.60    3.00
   0   8   9    7.80    2.70
   1  -8   9    3.40    2.10
   1  -8   9    1.80    1.40
  -1  -8  -9    0.30    1.60
  -1   8  -9   -1.20    1.20
  -1   8  -9    0.50    1.30
   1   8   9    1.50    1.70
   2  -8   9   60.09    6.70
  -2  -8  -9   60.69    6.40
   2  -8   9   49.70    5.40
   2   8   9   68.89    5.80
  -2   8  -9   65.19    6.60
  -2   8  -9   60.89    6.30
  -3  -8  -9   68.29    6.90
   3  -8   9   47.90    6.40
  -3   8  -9   69.89    7.20
   3   8   9   52.79    6.60
   3   8   9   46.80    5.50
   4  -8   9   45.30    6.70
  -4  -8  -9   37.70    5.50
   4   8   9   33.40    5.00
  -4   8  -9   36.40    5.80
  -5  -8  -9    1.70    2.40
   5  -8   9    2.70    2.90
  -5   8  -9   -1.30    1.70
   5   8   9    2.00    2.50
  -6  -8  -9   11.70    4.30
   6   8   9   12.40    4.20
  -6   8  -9   13.30    4.30
  -7  -8  -9   18.90    5.50
  -7  -8  -9   22.60    5.70
  -7   8  -9   12.50    4.90
   7   8   9   17.70    5.30
  -8  -9   9   20.70    5.50
  -8   9   9   20.80    6.00
   8   9  -9   19.50    5.80
   7  -9  -9   10.20    4.00
  -7  -9   9    9.90    3.80
  -7   9   9   11.80    4.70
   7   9  -9   17.40    5.40
   6  -9  -9    5.30    2.70
  -6  -9   9    2.40    2.10
  -6   9   9   15.20    5.00
   6   9  -9   17.90    5.10
   5  -9  -9   53.39    6.30
  -5  -9   9   52.49    6.10
   5   9  -9   59.69    7.60
  -5   9   9   52.79    7.40
  -4  -9   9   24.90    4.70
   4  -9  -9   19.70    4.30
   4   9  -9   22.60    5.30
  -4   9   9   12.70    4.00
  -3  -9   9   25.30    3.80
   3  -9  -9   34.80    4.80
   3   9  -9   30.40    6.00
  -3   9   9   41.20    5.80
  -2  -9   9   11.00    3.20
   2  -9  -9   15.60    3.70
  -2   9   9    5.40    2.80
   2   9  -9   16.90    4.50
  -1  -9   9   15.10    3.40
  -1  -9   9   16.00    4.50
   1  -9  -9   27.50    5.10
  -1   9   9   17.30    4.20
   1   9  -9   13.60    3.90
   0  -9   9    4.00    1.90
   0  -9   9    6.60    2.60
   0  -9  -9    5.00    2.70
   0   9   9    0.10    1.60
   0   9  -9    9.00    3.40
   1  -9   9  150.28   10.70
  -1  -9  -9  159.08   10.90
   1  -9   9  148.49    9.00
  -1   9  -9  149.29   10.50
  -1   9  -9  126.19   10.10
   1   9   9  154.78   10.60
   2  -9   9   74.09    7.70
   2  -9   9   79.59    9.40
  -2  -9  -9   81.09    7.80
  -2   9  -9  109.49    8.80
  -2   9  -9   83.99    7.80
   3  -9   9   44.60    6.40
  -3  -9  -9   48.80    6.10
   3   9   9   49.10    6.90
  -3   9  -9   49.70    6.40
  -4  -9  -9   29.50    5.80
   4  -9   9   26.80    6.20
  -4   9  -9   35.50    6.90
  -5  -9  -9   11.30    4.10
   5  -9   9    4.50    3.70
   5   9   9   13.00    3.90
  -5   9  -9    6.20    3.50
  -6  -9  -9   19.00    5.10
  -6   9  -9   25.70    6.30
   6   9   9   22.60    5.40
   7 -10  -9    2.90    3.30
  -7 -10   9    5.90    3.10
   7  10  -9    2.30    3.60
  -7  10   9    5.40    4.00
  -6 -10   9   70.19    7.60
   6 -10  -9   67.49    7.70
  -6  10   9   75.29    9.30
   6  10  -9   77.69    9.10
  -5 -10   9   -0.10    1.60
   5 -10  -9   -0.80    1.90
   5  10  -9   -0.30    2.00
  -5  10   9    0.60    2.40
  -4 -10   9   38.20    5.00
   4 -10  -9   35.30    5.20
  -4  10   9   39.90    6.30
   4  10  -9   42.50    6.70
   3 -10  -9   13.20    3.90
  -3  10   9    9.10    3.70
   3  10  -9   11.10    3.90
   2 -10  -9  138.49   10.40
  -2 -10   9  139.29   10.40
  -2  10   9  160.88   11.80
   2  10  -9  132.59   11.20
  -1 -10   9    0.50    1.40
   1 -10  -9   -1.10    1.30
  -1 -10   9   -0.30    1.30
  -1  10   9    0.00    1.80
   1  10  -9    0.50    1.80
   0 -10   9   50.89    6.00
   0 -10  -9   65.59    6.80
   0  10  -9   54.79    6.70
   0  10   9   59.49    6.80
   1 -10   9    5.80    2.90
  -1 -10  -9    1.70    2.10
  -1  10  -9    4.50    2.80
   1  10   9    7.70    3.20
   2 -10   9  190.48   13.80
  -2 -10  -9  208.78   13.90
  -2  10  -9  237.18   14.60
  -2  10  -9  208.08   13.90
   2  10   9  215.68   13.60
  -3 -10  -9   11.30    3.70
   3 -10   9   15.70    4.80
  -3  10  -9   21.10    6.40
  -3  10  -9   16.70    4.70
  -4 -10  -9   35.80    6.50
   4 -10   9   38.70    7.40
  -4  10  -9   19.10    5.30
   5 -10   9    5.20    4.00
  -5 -10  -9    4.40    3.30
  -5  10  -9    4.50    3.50
   6 -10   9   15.80    6.30
  -6 -10  -9    9.10    4.20
  -6  10  -9   16.40    5.40
   7 -11  -9   42.70    8.20
  -7 -11   9   35.90    6.80
   7  11  -9   37.70    7.90
  -7  11   9   30.00    7.20
   6 -11  -9   -0.70    2.20
  -6 -11   9    0.80    2.20
   6  11  -9   -2.20    2.70
  -6  11   9    0.40    2.60
  -5 -11   9  115.89    9.40
   5 -11  -9  114.69   10.30
   5  11  -9  122.59   11.70
  -5  11   9  127.79   12.00
  -4 -11   9   11.00    3.40
   4 -11  -9    9.20    3.60
   4  11  -9   13.80    4.70
  -4  11   9   14.30    5.00
   3 -11  -9  101.89    9.20
  -3  11   9  110.99   10.50
   3  11  -9  113.19   10.70
   2 -11  -9   18.40    4.70
  -2  11   9   20.90    5.50
   2  11  -9   20.10    5.20
  -1 -11   9  122.89    9.40
   1 -11  -9   99.59    9.10
   1  11  -9  114.99   10.50
  -1  11   9  113.79   10.20
   0 -11  -9    0.00    1.90
   0 -11   9    4.50    2.70
   0  11  -9    4.40    2.90
   0  11   9    7.30    3.10
  -1 -11  -9   55.99    6.90
   1 -11   9   70.19    7.60
   1  11   9   62.69    7.20
  -1  11  -9   58.49    7.40
   2 -11   9   52.29    7.00
  -2 -11  -9   60.39    7.00
  -2  11  -9   49.00    6.70
   2  11   9   67.09    7.40
  -2  11  -9   54.29    6.90
   3 -11   9   31.30    6.40
  -3 -11  -9   18.70    4.80
  -3  11  -9   23.80    5.60
   4 -11   9    1.60    2.90
  -4 -11  -9    0.50    2.20
  -4  11  -9   -0.40    2.20
   5 -11   9    0.00    2.90
  -5 -11  -9    1.00    2.80
  -5  11  -9    4.00    3.70
   6 -12  -9   52.09    7.60
   6  12  -9   47.50    9.40
  -6  12   9   49.60    9.60
   5 -12  -9    0.30    2.60
   5  12  -9   -1.90    2.20
  -5  12   9    0.40    2.80
   4 -12  -9   33.50    6.50
   4  12  -9   39.90    7.90
  -4  12   9   49.40    7.70
   3 -12  -9    0.70    2.80
   3  12  -9    7.20    4.00
  -3  12   9    9.30    4.10
   2 -12  -9  171.28   12.80
  -2  12   9  177.88   14.00
   2  12  -9  176.98   14.10
   1 -12  -9   27.90    5.80
  -1 -12   9   35.40    5.40
  -1  12   9   26.70    6.40
   1  12  -9   21.70    5.60
   0 -12  -9  125.89   10.50
   0 -12   9  122.79   10.10
   0  12  -9  112.29   10.70
   0  12   9  117.99   10.60
   1 -12   9   42.60    6.60
  -1 -12  -9   47.50    6.60
  -1  12  -9   44.10    6.70
   1  12   9   39.30    6.20
  -2 -12  -9   87.49    9.10
   2 -12   9   78.69    9.20
  -2  12  -9   96.99    9.50
   2  12   9   71.09    8.20
  -2  12  -9   85.09    9.40
   3 -12   9    3.30    2.60
  -3 -12  -9    0.50    2.50
  -3  12  -9    3.20    2.80
  -4 -12  -9   26.90    6.00
   4 -12   9   19.50    6.00
  -4  12  -9   29.40    6.70
   5 -13  -9   32.30    6.60
  -5  13   9   42.10    8.70
   5  13  -9   58.39    8.70
   4 -13  -9    4.60    3.20
  -4  13   9   12.90    5.10
   4  13  -9    7.40    4.20
   3 -13  -9   53.89    7.30
  -3  13   9   57.39    8.60
   3  13  -9   50.09    7.90
   2 -13  -9   29.00    6.50
   2  13  -9   35.00    7.50
  -2  13   9   29.10    6.60
   1 -13  -9  163.98   13.10
   1  13  -9  170.58   14.20
   0 -13  -9    4.60    3.10
   0 -13   9    1.70    2.20
   0  13  -9    6.50    4.00
   0  13   9    2.40    3.00
   1 -13   9   53.09    7.60
  -1 -13  -9   58.39    7.50
  -1  13  -9   56.59    7.90
   1  13   9   43.70    8.10
  -2 -13  -9    0.50    2.60
   2 -13   9    1.30    2.90
   2  13   9   -0.20    2.40
  -2  13  -9    1.30    2.80
  -3 -13  -9   45.80    7.20
   3 -13   9   53.19    8.00
  -3  13  -9   58.49    7.90
   4  14  -9    8.20    4.70
  -4  14   9    8.30    4.80
   3 -14  -9   28.20    6.60
  -3  14   9   18.70    6.40
   3  14  -9   16.20    5.80
   2 -14  -9   30.60    6.30
   2  14  -9   39.70    8.20
  -2  14   9   35.50    8.00
   1 -14  -9   -0.90    1.90
   1  14  -9    0.50    2.90
  -1  14   9   -0.80    2.50
   0 -14   9   26.70    6.00
   0 -14  -9   17.70    5.00
   0  14  -9   23.40    6.50
   0  14   9   29.60    7.20
   1 -14   9   -1.50    2.90
  -1 -14  -9    0.30    2.20
   1  14   9    1.20    2.70
  -1  14  -9    5.30    3.50
   2 -14   9   22.90    6.30
  -2 -14  -9   20.60    5.80
  -2  14  -9   19.80    5.80
   2  14   9   25.20    6.10
 -10   0  10    0.50    2.30
  10   0 -10    1.20    3.20
  -9   0  10    2.00    2.40
   9   0 -10    1.30    2.40
  -8   0  10    4.90    2.90
   8   0 -10    2.90    2.60
   7   0 -10    0.50    1.80
  -7   0  10   -1.30    1.40
  -6   0  10   21.50    4.20
   6   0 -10   15.70    4.00
  -5   0  10   -0.60    1.00
   5   0 -10   -1.40    1.00
   4   0 -10    1.00    0.60
   4   0 -10    2.00    1.50
  -4   0  10    2.00    1.40
   3   0 -10    1.30    1.30
  -3   0  10   -0.40    1.00
   3   0 -10   -0.60    0.50
   2   0 -10  635.74   24.10
  -2   0  10  629.84   26.00
   2   0 -10  624.54   26.00
  -1   0  10    0.40    1.10
   1   0 -10   -0.50    0.70
   1   0 -10   -0.90    0.70
   0   0  10  391.06   17.40
   0   0 -10  372.16   16.50
   0   0 -10  376.86   15.50
  -1   0 -10   -0.10    0.50
  -1   0 -10    1.20    1.10
   1   0  10    0.20    1.10
   2   0  10  852.11   34.10
  -2   0 -10  808.52   33.90
  -3   0 -10    0.00    1.20
   3   0  10   -0.10    1.30
   4   0  10  232.68   13.80
  -4   0 -10  248.38   14.00
   5   0  10   -0.60    1.30
  -5   0 -10   -0.50    1.30
  -6   0 -10   89.49    8.50
   6   0  10   74.69    8.10
   7   0  10   -1.30    2.10
  -7   0 -10   -1.60    1.60
   8   0  10   79.79    9.20
  -8   0 -10   62.39    8.20
  -9  -1  10   20.60    5.30
   9  -1 -10   19.50    5.30
  -9   1  10   21.50    5.50
   9   1 -10   17.10    5.00
  -8  -1  10    5.70    2.90
   8  -1 -10    9.50    3.90
   8   1 -10    5.10    3.00
  -8   1  10    7.90    3.20
  -7  -1  10   12.40    3.70
   7  -1 -10   13.40    4.00
   7   1 -10    7.00    3.00
  -7   1  10   11.10    3.30
   6  -1 -10    9.30    3.20
  -6  -1  10   15.10    3.70
  -6   1  10   13.50    3.30
   6   1 -10    6.10    2.50
  -5  -1  10   25.80    3.80
   5  -1 -10   28.00    4.10
   5   1 -10   30.40    4.40
  -5   1  10   22.20    3.50
  -4  -1  10   42.70    4.60
   4  -1 -10   42.80    4.80
   4  -1 -10   40.70    2.90
  -4   1  10   42.30    4.40
   4   1 -10   40.50    4.80
   3  -1 -10  163.38    7.70
   3  -1 -10  152.88    9.50
  -3  -1  10  173.18    9.80
   3   1 -10  163.48    6.70
  -3   1  10  164.28    9.30
   3   1 -10  163.38    9.80
   2  -1 -10   11.60    1.80
  -2  -1  10    9.80    2.50
   2  -1 -10   12.90    2.70
   2   1 -10   14.60    3.00
   2   1 -10    8.90    1.40
  -2   1  10    9.70    2.40
   1  -1 -10  714.13   27.90
  -1  -1  10  654.63   28.50
   1   1 -10  721.03   28.10
   1   1 -10  698.33   27.20
  -1   1  10  739.93   28.60
   0  -1  10  156.48    9.30
   0  -1 -10  158.28    8.90
   0  -1 -10  163.48    8.00
   0   1 -10  179.18    8.90
   0   1 -10  168.18    8.20
   0   1  10  178.88    9.50
  -1  -1 -10  328.87   15.40
   1  -1  10  318.57   15.60
  -1  -1 -10  327.17   12.90
   1   1  10  317.27   12.90
  -1   1 -10  323.17   13.10
   1   1  10  314.87   15.40
  -1   1 -10  347.57   15.40
   2  -1  10   74.49    6.20
  -2  -1 -10   68.99    5.90
   2   1  10   80.19    6.30
  -2   1 -10   79.79    6.20
  -3  -1 -10  464.05   21.80
   3  -1  10  472.75   21.90
  -3   1 -10  473.05   21.80
   3   1  10  474.65   22.00
   4  -1  10   36.10    4.90
  -4  -1 -10   38.80    5.00
  -4   1 -10   42.50    5.10
   4   1  10   38.80    4.90
  -5  -1 -10   70.39    7.00
   5  -1  10   51.39    6.20
   5   1  10   58.59    6.60
  -5   1 -10   48.50    6.00
   6  -1  10   -1.00    1.70
  -6  -1 -10   -0.80    1.70
  -6   1 -10   -2.10    1.30
   6   1  10    1.60    2.20
  -7  -1 -10   81.59    8.40
   7  -1  10   55.59    7.60
   7   1  10   64.19    8.10
  -7   1 -10   69.59    7.90
  -8  -1 -10    3.00    3.00
   8  -1  10    6.90    3.30
  -8   1 -10    1.60    3.00
   8   1  10   -0.10    2.60
   9  -2 -10    1.30    2.90
  -9  -2  10    4.20    3.10
  -9   2  10    1.10    2.10
   9   2 -10    0.50    2.50
  -8  -2  10   41.60    6.10
   8  -2 -10   37.70    5.90
  -8   2  10   31.80    5.60
   8   2 -10   36.30    7.00
  -7  -2  10   37.10    5.50
   7  -2 -10   57.79    6.70
   7   2 -10   44.60    6.20
  -7   2  10   48.80    5.60
   6  -2 -10  120.99    9.80
  -6  -2  10  136.09   10.00
   6   2 -10  162.68   11.20
  -6   2  10  164.98   10.20
   5  -2 -10   28.00    2.90
  -5  -2  10   23.70    3.70
   5  -2 -10   25.20    4.70
  -5   2  10   27.30    3.70
   5   2 -10   22.10    4.60
   4  -2 -10   87.49    6.90
   4  -2 -10   80.29    4.90
  -4  -2  10   75.19    6.30
   4   2 -10   62.39    6.20
  -4   2  10   80.99    6.00
   3  -2 -10   20.70    2.40
   3  -2 -10   27.20    3.60
  -3  -2  10   16.60    3.30
   3   2 -10   26.00    1.50
  -3   2  10   22.50    3.00
   3   2 -10   18.50    3.60
  -2  -2  10  344.67   16.60
   2  -2 -10  376.36   15.50
   2  -2 -10  360.66   16.60
   2   2 -10  357.76   14.40
  -2   2  10  371.96   16.30
   2   2 -10  360.76   16.80
   1  -2 -10   32.50    3.30
  -1  -2  10   35.90    3.80
   1  -2 -10   36.40    3.50
   1   2 -10   32.50    3.00
   1   2 -10   37.10    3.60
  -1   2  10   34.10    3.50
   0  -2 -10  231.58   10.50
   0  -2  10  246.68   12.30
   0  -2 -10  225.88   11.60
   0   2 -10  237.08   10.90
   0   2 -10  231.88   11.30
   0   2  10  235.28   10.80
   0   2  10  228.28   11.60
  -1  -2 -10  152.48    9.00
   1  -2  10  141.49    8.80
  -1   2 -10  148.49    8.70
  -1   2 -10  151.48    7.20
   1   2  10  144.39    7.00
   1   2  10  141.99    8.60
  -2  -2 -10  383.26   18.30
   2  -2  10  385.56   18.30
  -2   2 -10  388.76   18.30
   2   2  10  387.86   14.70
   2   2  10  400.86   18.50
   3  -2  10   11.10    3.00
  -3  -2 -10   13.90    3.40
   3   2  10    9.70    2.90
  -3   2 -10    9.30    2.80
  -4  -2 -10  185.88   12.00
   4  -2  10  194.88   12.20
  -4   2 -10  193.98   12.30
   4   2  10  202.98   12.50
   5  -2  10    0.20    1.90
  -5  -2 -10    1.50    1.80
  -5   2 -10    0.90    1.90
   5   2  10    2.40    2.30
   6  -2  10   64.89    7.50
  -6  -2 -10   77.79    7.90
   6   2  10   72.39    8.00
  -6   2 -10   77.49    7.90
  -7  -2 -10   -1.60    1.70
   7  -2  10    2.90    2.90
  -7   2 -10    2.70    2.90
   7   2  10    2.20    2.70
  -8  -2 -10   27.10    6.40
   8  -2  10   21.70    6.10
  -8   2 -10   45.40    6.80
   8   2  10   29.40    7.00
  -9  -3  10    2.20    2.80
   9  -3 -10    0.40    2.70
  -9   3  10    1.00    2.20
  -9   3  10   -1.90    2.80
   9   3 -10    2.40    2.90
  -8  -3  10   96.19    9.20
   8  -3 -10   86.59    8.90
  -8   3  10   76.99    7.80
   8   3 -10   93.99    9.40
   7  -3 -10  131.29   10.70
  -7  -3  10  151.68   11.00
   7   3 -10  133.09   10.80
  -7   3  10  123.29    9.40
   6  -3 -10  263.77   15.50
  -6  -3  10  264.17   15.10
  -6   3  10  269.97   14.20
   6   3 -10  232.28   15.20
   5  -3 -10   56.59    6.00
  -5  -3  10   61.99    5.90
   5  -3 -10   52.99    4.30
  -5   3  10   56.89    5.30
   5   3 -10   54.29    6.00
  -4  -3  10   81.29    6.60
   4  -3 -10   74.19    5.00
   4  -3 -10   63.09    6.10
  -4   3  10   74.89    5.70
   4   3 -10   62.79    6.30
  -3  -3  10  597.74   26.00
   3  -3 -10  622.24   26.50
   3  -3 -10  615.34   24.50
   3   3 -10  598.64   22.00
   3   3 -10  586.44   26.40
  -3   3  10  630.04   25.20
   2  -3 -10   91.89    6.50
  -2  -3  10   85.29    6.40
  -2   3  10   83.39    6.50
   2   3 -10   98.69    6.90
   2   3 -10   96.09    5.00
  -2   3  10   95.79    6.20
   1  -3 -10   77.49    5.50
  -1  -3  10   79.29    6.00
   1  -3 -10   85.29    5.70
   1   3 -10   75.09    5.70
  -1   3  10   82.99    5.80
   1   3 -10   81.29    5.10
  -1   3  10   84.39    5.70
   0  -3 -10    7.70    2.20
   0  -3  10    5.20    1.90
   0   3  10    6.80    1.90
   0   3  10    6.80    2.00
   0   3 -10    8.40    2.20
   0   3 -10    7.10    2.00
  -1  -3 -10  208.18   11.50
   1  -3  10  214.18   11.50
  -1   3 -10  215.88   10.10
  -1   3 -10  204.18   11.30
   1   3  10  218.98   11.40
   1   3  10  217.48    9.90
   2  -3  10   50.39    5.10
  -2  -3 -10   58.79    5.50
  -2   3 -10   63.59    4.00
   2   3  10   64.19    3.80
  -2   3 -10   57.29    5.50
   2   3  10   52.99    5.20
   3  -3  10  476.45   22.60
  -3  -3 -10  485.65   23.00
  -3   3 -10  516.75   23.40
   3   3  10  499.05   23.00
  -4  -3 -10   69.79    6.90
   4  -3  10   76.39    7.10
  -4   3 -10   89.09    7.70
   4   3  10   92.89    7.80
   5  -3  10   22.80    4.90
  -5  -3 -10   13.20    3.80
   5   3  10   23.50    5.20
  -5   3 -10   30.90    5.70
   6  -3  10   85.49    8.50
  -6  -3 -10   78.49    8.20
  -6   3 -10   81.69    8.50
   6   3  10   88.39    8.90
   7  -3  10   35.20    6.70
  -7  -3 -10   28.50    6.00
  -7   3 -10   37.60    7.20
   7   3  10   31.80    6.60
   8  -3  10   10.10    4.50
  -8  -3 -10   22.30    5.80
  -8   3 -10   18.30    5.60
   8   3  10   36.80    7.90
   9  -4 -10   54.89    7.60
  -9  -4  10   59.19    7.90
   9   4 -10   55.59    8.30
  -9   4  10   65.19    8.70
  -8  -4  10   -1.30    1.80
   8  -4 -10    0.40    2.00
  -8   4  10    2.30    2.10
  -8   4  10   -0.30    2.10
   8   4 -10    0.40    2.30
  -7  -4  10  388.36   20.50
   7  -4 -10  368.76   20.40
   7   4 -10  379.56   21.10
  -7   4  10  328.87   20.40
  -7   4  10  358.56   18.50
   6  -4 -10   30.90    4.90
  -6  -4  10   38.30    5.10
   6   4 -10   23.10    5.30
  -6   4  10   34.50    6.30
  -6   4  10   27.80    4.00
   5  -4 -10  240.88   14.20
  -5  -4  10  236.38   13.70
   5  -4 -10  258.37   12.30
  -5   4  10  232.78   12.50
  -5   4  10  214.58   14.10
   5   4 -10  238.48   14.40
   4  -4 -10    4.10    2.20
  -4  -4  10    3.70    1.90
   4  -4 -10    7.70    2.20
  -4   4  10    4.60    1.80
   4   4 -10    7.70    2.80
  -4   4  10    9.80    3.10
  -3  -4  10  185.78   11.00
   3  -4 -10  190.68   11.30
  -3   4  10  194.98   10.10
  -3   4  10  203.78   11.90
   3   4 -10  200.48    8.10
   3   4 -10  205.78   12.00
   2  -4 -10   21.70    3.30
  -2  -4  10   21.10    3.20
   2  -4 -10   21.90    2.80
  -2   4  10   25.10    2.90
   2   4 -10   27.90    3.80
  -2   4  10   15.90    3.40
   2   4 -10   22.70    2.30
   1  -4 -10    0.40    1.10
   1  -4 -10    1.90    1.40
  -1  -4  10   -1.10    0.90
  -1   4  10    0.60    0.90
   1   4 -10   -1.10    0.60
   1   4 -10    0.10    1.00
  -1   4  10    0.50    1.10
   0  -4  10    7.00    2.20
   0  -4 -10    3.20    1.60
   0   4  10    7.40    2.10
   0   4 -10    3.30    1.40
   0   4 -10    5.10    1.90
   0   4  10    6.40    2.00
  -1  -4 -10   38.60    4.40
   1  -4  10   41.20    4.40
   1   4  10   40.30    3.60
  -1   4 -10   46.10    4.00
   1   4  10   47.50    4.40
  -1   4 -10   43.20    4.40
   2  -4  10  158.98    9.90
  -2  -4 -10  163.08   10.20
  -2   4 -10  161.28    8.50
   2   4  10  149.59    9.70
  -2   4 -10  178.78   10.50
   2   4  10  172.98    8.30
   3  -4  10  109.69    8.10
  -3  -4 -10  111.09    8.50
  -3   4 -10  108.39    8.50
   3   4  10  118.29    8.40
   4  -4  10   43.00    5.20
  -4  -4 -10   39.60    5.20
  -4   4 -10   36.00    5.20
   4   4  10   42.80    5.40
   5  -4  10   10.70    3.50
  -5  -4 -10    8.70    3.20
  -5   4 -10    5.00    2.80
   5   4  10   16.80    4.40
  -6  -4 -10   26.10    5.40
   6  -4  10   27.10    5.70
  -6   4 -10   22.80    5.40
   6   4  10   26.00    5.60
   7  -4  10   53.19    7.20
  -7  -4 -10   52.69    7.10
  -7   4 -10   61.09    7.90
   7   4  10   57.49    7.70
  -8  -4 -10    5.10    3.70
   8  -4  10    1.60    2.80
   8   4  10    5.60    3.90
  -8   4 -10    2.20    3.40
   9  -5 -10    0.90    3.00
  -9  -5  10    0.30    2.40
  -9   5  10    1.20    3.70
   9   5 -10   -2.00    2.50
   8  -5 -10  211.68   14.60
  -8  -5  10  176.88   13.60
   8   5 -10  208.38   15.00
  -8   5  10  171.48   14.20
   7  -5 -10   12.40    4.10
  -7  -5  10   23.80    5.40
  -7   5  10   15.90    4.80
   7   5 -10   23.90    5.50
   6  -5 -10  306.47   17.50
   6  -5 -10  312.77   15.50
  -6  -5  10  263.37   16.40
   6   5 -10  294.27   17.80
  -6   5  10  322.87   15.70
  -6   5  10  319.27   18.40
   5  -5 -10   -0.30    1.40
  -5  -5  10   -0.50    1.40
   5  -5 -10    0.50    1.40
  -5   5  10    0.50    1.40
  -5   5  10    0.10    1.00
   5   5 -10    1.10    1.70
   4  -5 -10  175.68   11.60
  -4  -5  10  167.68   10.80
   4   5 -10  170.58   11.70
  -4   5  10  191.58   12.20
  -4   5  10  191.68    9.90
   3  -5 -10   56.99    4.90
   3  -5 -10   44.50    5.10
  -3  -5  10   55.99    5.30
  -3   5  10   58.79    4.50
   3   5 -10   52.09    5.70
  -3   5  10   70.59    6.40
   2  -5 -10   70.99    6.00
   2  -5 -10   57.59    5.30
  -2  -5  10   67.29    4.80
  -2  -5  10   79.99    6.10
   2   5 -10   67.79    6.20
   2   5 -10   71.99    4.60
  -2   5  10   81.29    5.20
  -2   5  10   82.89    6.60
  -1  -5  10   -0.30    1.10
  -1  -5  10    0.30    1.00
   1  -5 -10    2.90    1.60
   1   5 -10    0.60    1.40
   1   5 -10    1.60    1.20
  -1   5  10    1.70    1.20
  -1   5  10    2.10    1.40
   0  -5 -10   36.60    4.30
   0  -5  10   39.50    4.20
   0  -5  10   40.70    4.40
   0   5 -10   35.80    3.80
   0   5  10   36.90    3.70
   0   5 -10   46.50    4.60
   1  -5  10    1.90    1.70
   1  -5  10    2.30    1.60
  -1  -5 -10    2.30    1.60
  -1   5 -10    3.20    1.60
   1   5  10    4.40    1.80
  -1   5 -10    4.70    2.00
   1   5  10    2.70    1.50
  -2  -5 -10    0.70    1.30
   2  -5  10    0.60    1.20
  -2   5 -10    0.60    1.20
   2   5  10    1.70    1.70
   2   5  10   -0.40    1.00
  -2   5 -10    0.10    1.40
  -3  -5 -10   11.50    3.30
   3  -5  10   17.90    3.70
   3   5  10   11.00    3.20
  -3   5 -10   16.70    3.80
   4  -5  10   29.80    4.40
  -4  -5 -10   32.20    4.80
  -4   5 -10   24.60    5.10
   4   5  10   34.00    4.90
   5  -5  10    1.00    1.90
  -5  -5 -10   -0.50    1.60
   5   5  10    3.10    2.30
  -5   5 -10    4.00    2.70
  -6  -5 -10   41.70    6.10
   6  -5  10   25.90    5.30
   6   5  10   40.90    6.30
  -6   5 -10   31.10    6.50
  -7  -5 -10    1.70    2.70
   7  -5  10    0.50    2.30
   7   5  10   -0.20    2.70
  -7   5 -10   -0.50    2.40
   9  -6 -10   65.29    8.30
  -9  -6  10   54.49    7.90
   9   6 -10   46.00    7.40
  -9   6  10   57.09    8.50
   8  -6 -10    2.30    2.90
  -8  -6  10   -0.30    2.10
   8   6 -10    0.50    2.80
  -8   6  10    1.80    2.90
   7  -6 -10  120.69   10.60
  -7  -6  10  112.99    9.90
  -7   6  10  113.49   10.90
   7   6 -10  115.59   10.80
   6  -6 -10    1.20    2.20
  -6  -6  10    4.20    2.60
   6   6 -10    5.40    2.90
  -6   6  10    2.40    2.60
  -5  -6  10   86.99    7.70
   5  -6 -10   95.59    8.50
  -5   6  10   80.89    8.40
   5   6 -10   99.79    8.80
   4  -6 -10    1.90    1.60
   4  -6 -10    3.00    2.00
  -4  -6  10    1.30    1.60
  -4   6  10    1.10    1.60
   4   6 -10    3.20    2.30
  -3  -6  10   76.29    6.60
   3  -6 -10   92.49    6.80
  -3   6  10   91.39    5.80
   3   6 -10  102.09    8.20
  -3   6  10   85.99    7.80
   2  -6 -10    4.40    2.00
  -2  -6  10   10.90    2.70
  -2  -6  10    4.30    1.60
  -2   6  10    6.90    1.70
   2   6 -10    9.80    3.00
  -2   6  10    5.60    2.20
   2   6 -10    4.90    1.60
  -1  -6  10  103.89    7.10
   1  -6 -10  124.19    8.10
  -1  -6  10  111.29    7.60
  -1   6  10  118.09    6.70
   1   6 -10  109.29    8.30
  -1   6  10   96.89    7.70
   1   6 -10  107.49    6.90
   0  -6  10    1.10    1.30
   0  -6 -10    5.00    2.10
   0  -6  10    3.50    1.80
   0   6 -10    1.80    1.60
   0   6  10    4.10    1.60
   0   6 -10    4.20    2.10
   0   6  10    1.00    1.40
  -1  -6 -10   85.39    7.20
   1  -6  10   98.19    7.70
   1  -6  10   94.29    6.90
  -1   6 -10   90.69    7.10
   1   6  10   92.09    6.50
  -1   6 -10   79.49    6.50
   1   6  10  100.19    6.90
   2  -6  10    4.30    2.30
  -2  -6 -10    1.40    1.70
   2  -6  10    3.60    1.90
  -2   6 -10    1.40    1.40
   2   6  10    1.20    1.50
  -2   6 -10    4.70    2.10
   2   6  10    2.30    1.60
   3  -6  10   13.90    3.30
  -3  -6 -10   13.80    3.60
  -3   6 -10   14.40    3.80
   3   6  10   13.00    3.30
   4  -6  10    3.30    2.20
  -4  -6 -10    8.90    3.10
   4   6  10    7.50    3.00
  -4   6 -10    6.00    2.90
   5  -6  10    9.40    3.30
  -5  -6 -10    5.70    3.00
   5   6  10   14.40    4.00
  -5   6 -10   16.10    4.60
  -6  -6 -10   -0.70    2.00
   6  -6  10   -0.80    2.40
  -6   6 -10    0.60    2.20
   6   6  10    2.40    2.50
   7  -6  10   44.50    6.60
  -7  -6 -10   48.60    7.10
   7   6  10   50.19    8.60
  -7   6 -10   34.20    7.10
   8  -7 -10   60.89    8.20
  -8  -7  10   67.59    8.10
  -8   7  10   60.69    8.60
   8   7 -10   54.69    7.90
  -7  -7  10    3.80    2.70
   7  -7 -10    6.70    3.40
  -7   7  10    2.70    3.00
   7   7 -10    6.60    3.50
   6  -7 -10   94.49    7.80
   6  -7 -10   76.09    8.20
  -6  -7  10   80.69    7.80
   6   7 -10   72.29    8.10
  -6   7  10   83.79    9.00
  -5  -7  10   43.00    5.50
   5  -7 -10   45.40    5.30
   5   7 -10   59.29    7.10
  -5   7  10   53.09    6.90
   4  -7 -10   14.70    3.30
  -4  -7  10    7.20    2.60
   4   7 -10    9.50    3.50
  -4   7  10   10.50    3.70
   3  -7 -10   30.20    4.00
  -3  -7  10   25.40    3.80
   3   7 -10   19.50    4.50
  -3   7  10   35.30    4.90
  -2  -7  10   51.39    4.50
   2  -7 -10   44.20    5.00
  -2  -7  10   53.39    5.10
   2   7 -10   54.19    6.10
   2   7 -10   57.69    4.60
  -2   7  10   50.99    5.80
  -1  -7  10  160.08    9.70
  -1  -7  10  177.08   10.10
   1  -7 -10  159.38   10.40
  -1   7  10  172.28   10.80
   1   7 -10  183.78    9.90
   1   7 -10  159.58   10.90
   0  -7  10   59.49    5.80
   0  -7  10   78.99    6.20
   0  -7 -10   61.39    6.10
   0   7  10   72.89    5.30
   0   7 -10   80.99    6.30
   0   7 -10   64.19    6.30
   0   7  10   73.59    6.30
   1  -7  10   41.40    5.20
  -1  -7 -10   37.10    4.90
   1  -7  10   40.60    4.50
  -1   7 -10   50.69    5.20
  -1   7 -10   42.90    5.00
   1   7  10   52.59    4.70
   2  -7  10    1.70    1.50
   2  -7  10    2.40    2.20
  -2  -7 -10    2.20    1.90
   2   7  10    1.10    1.60
  -2   7 -10    1.80    1.80
   2   7  10    1.90    1.70
  -2   7 -10    2.60    1.90
   3  -7  10   22.70    5.30
  -3  -7 -10   30.10    4.60
   3  -7  10   27.70    4.10
   3   7  10   25.60    4.00
  -3   7 -10   30.20    5.70
   4  -7  10    2.80    2.00
  -4  -7 -10   11.60    3.70
  -4   7 -10    7.90    3.30
   4   7  10    3.70    2.50
   5  -7  10   -1.30    1.80
  -5  -7 -10    2.10    2.30
   5   7  10    2.40    2.60
  -5   7 -10    1.90    2.20
   6  -7  10   24.80    5.50
  -6  -7 -10   21.20    5.40
   6   7  10   22.40    5.50
  -6   7 -10   15.60    5.10
  -7  -7 -10    2.50    2.90
   7  -7  10   -1.90    2.40
   7   7  10   -0.10    2.50
  -7   7 -10    1.10    2.80
  -8  -8  10    4.30    3.30
  -8   8  10    2.60    3.70
   8   8 -10    8.20    4.30
  -7  -8  10   80.39    8.40
  -7   8  10   82.09    9.70
   7   8 -10   84.49    9.50
  -6  -8  10   46.60    6.00
   6  -8 -10   30.40    4.90
  -6   8  10   45.00    7.10
   6   8 -10   41.40    6.60
   5  -8 -10  108.99    8.80
  -5  -8  10  104.59    8.80
   5   8 -10  113.59   10.20
  -5   8  10  107.49   10.00
   4  -8 -10    7.90    2.90
  -4  -8  10    8.50    2.80
  -4   8  10   15.80    4.30
   4   8 -10    9.80    3.60
   3  -8 -10    5.20    2.30
  -3  -8  10    3.10    2.10
   3   8 -10    2.80    2.60
  -3   8  10    4.70    2.70
  -2  -8  10   26.50    3.80
   2  -8 -10   20.30    4.10
   2   8 -10   18.10    4.50
  -2   8  10   28.90    4.50
   1  -8 -10  121.99    9.20
  -1  -8  10  133.99   10.20
  -1  -8  10  120.59    8.40
  -1   8  10  125.09    9.40
   1   8 -10  124.89    9.70
   0  -8 -10  105.69    8.50
   0  -8  10  124.29    8.80
   0   8  10  124.79    9.00
   0   8 -10  117.29    8.30
   0   8 -10  110.09    8.80
   1  -8  10   48.60    5.90
  -1  -8 -10   41.70    5.40
  -1   8 -10   51.59    5.80
  -1   8 -10   46.80    5.40
  -2  -8 -10   17.60    4.10
   2  -8  10   12.20    3.80
  -2   8 -10    9.00    3.40
  -2   8 -10    9.90    3.20
   2   8  10   19.60    4.00
   2   8  10   12.80    3.10
  -3  -8 -10   20.80    4.70
   3  -8  10   14.30    4.50
   3   8  10   17.00    3.90
  -3   8 -10   10.70    3.60
   4  -8  10   24.00    5.90
  -4  -8 -10   30.20    5.80
   4   8  10   24.00    4.90
  -4   8 -10   18.70    4.90
  -5  -8 -10    2.00    2.30
  -5   8 -10    0.90    2.20
   5   8  10    0.20    2.20
  -6  -8 -10    2.00    2.90
   6   8  10   -0.60    2.20
  -6   8 -10   -0.70    2.40
  -8  -9  10   36.90    7.40
  -8   9  10   31.90    7.60
   8   9 -10   30.20    7.00
  -7  -9  10    0.50    2.00
   7  -9 -10   -2.40    3.30
   7   9 -10    0.10    2.60
  -7   9  10    2.80    3.30
   6  -9 -10   25.70    5.40
  -6  -9  10   28.10    5.60
  -6   9  10   13.60    4.80
   6   9 -10   35.20    7.30
   5  -9 -10  180.58   12.00
  -5  -9  10  156.68   11.30
  -5   9  10  163.08   13.30
   5   9 -10  163.98   13.10
  -4  -9  10  115.69    9.00
   4  -9 -10  120.09    9.40
   4   9 -10  133.99   11.10
  -4   9  10  111.09   10.50
   3  -9 -10   11.50    3.50
  -3  -9  10   12.40    3.10
  -3   9  10    7.60    3.20
   3   9 -10    5.40    3.00
   2  -9 -10   -0.60    1.30
  -2  -9  10   -0.60    1.50
  -2   9  10    1.70    2.30
   2   9 -10   -0.40    1.60
  -1  -9  10  188.68   11.40
   1  -9 -10  188.38   12.30
   1   9 -10  183.58   12.80
  -1   9  10  183.28   12.50
   0  -9  10   59.79    6.40
   0  -9  10   55.99    5.50
   0  -9 -10   64.99    6.70
   0   9 -10   66.49    7.10
   0   9  10   63.59    6.60
   0   9 -10   65.39    6.30
   1  -9  10   71.49    7.10
  -1  -9 -10   64.49    7.00
   1  -9  10   81.39    6.40
  -1   9 -10   70.69    7.00
  -1   9 -10   60.99    6.90
   1   9  10   82.29    7.30
   2  -9  10   21.10    3.80
   2  -9  10   20.40    5.20
  -2  -9 -10   32.40    5.00
  -2   9 -10   16.20    4.00
  -2   9 -10   12.80    3.60
   3  -9  10  133.69   11.70
  -3  -9 -10  157.38   11.60
  -3   9 -10  158.18   12.00
  -4  -9 -10    6.80    3.40
   4  -9  10    4.00    3.40
  -4   9 -10    4.80    3.30
   5  -9  10   13.40    5.10
  -5  -9 -10   31.20    6.30
   5   9  10   35.40    6.40
  -5   9 -10   26.90    6.10
  -6  -9 -10   -1.20    2.00
   6   9  10   -0.50    2.60
  -6   9 -10   -0.30    2.70
   7 -10 -10    8.10    3.80
  -7 -10  10    1.00    2.60
  -7  10  10    5.60    4.10
   7  10 -10    7.00    4.40
  -6 -10  10   64.09    7.30
   6 -10 -10   62.59    7.40
   6  10 -10   56.29    8.00
  -6  10  10   51.69    8.30
   5 -10 -10   29.40    5.80
  -5 -10  10   39.20    5.40
   5  10 -10   49.40    7.20
  -5  10  10   34.60    7.10
   4 -10 -10   63.89    7.00
  -4 -10  10   68.09    6.70
  -4  10  10   64.49    7.90
   4  10 -10   58.29    7.80
  -3 -10  10   30.10    5.20
   3 -10 -10   33.80    5.00
  -3  10  10   24.40    5.80
   3  10 -10   20.20    5.40
   2 -10 -10  145.29   11.00
  -2  10  10  166.08   12.30
   2  10 -10  175.18   12.90
  -1 -10  10   49.50    5.00
   1 -10 -10   41.70    5.60
  -1 -10  10   38.30    5.20
   1  10 -10   44.60    6.20
  -1  10  10   37.00    5.50
   0 -10  10    2.90    2.20
   0 -10 -10    9.90    3.40
   0  10 -10   -0.50    2.00
   0  10  10    3.60    2.60
   1 -10  10   61.69    6.80
  -1 -10 -10   46.20    5.90
  -1  10 -10   47.00    6.40
  -1  10 -10   38.80    5.50
   1  10  10   43.20    5.70
  -2 -10 -10  251.17   15.60
   2 -10  10  249.78   16.00
  -2  10 -10  228.78   15.10
   2  10  10  230.98   17.70
  -2  10 -10  247.58   15.40
  -3 -10 -10    6.60    3.30
   3 -10  10    6.70    3.40
  -3  10 -10    4.20    2.80
   4 -10  10   20.00    5.60
  -4 -10 -10   20.30    5.30
  -4  10 -10   31.80    6.80
  -5 -10 -10   20.30    5.40
   5 -10  10   21.60    6.10
  -5  10 -10   17.70    5.40
  -6 -11  10   -0.40    1.90
   6 -11 -10   -0.90    2.60
   6  11 -10    1.50    3.10
  -6  11  10    2.40    3.30
  -5 -11  10   90.19    8.40
   5 -11 -10   68.19    8.10
  -5  11  10   65.69    9.00
   5  11 -10   93.09   10.10
  -4 -11  10    5.90    2.70
   4 -11 -10    7.60    3.20
   4  11 -10    6.70    4.00
  -4  11  10    9.70    4.00
   3 -11 -10   61.79    7.20
   3  11 -10   57.49    8.00
  -3  11  10   61.79    7.80
   2 -11 -10   11.70    3.70
   2  11 -10   20.70    5.40
  -2  11  10   10.30    3.90
   1 -11 -10   84.89    8.40
  -1 -11  10   90.39    8.30
   1  11 -10  112.79   10.20
  -1  11  10   99.89    9.50
   0 -11 -10    2.80    2.70
   0 -11  10    4.80    3.00
   0  11  10    4.60    3.10
   0  11 -10    5.90    3.20
   1 -11  10   55.19    6.90
  -1 -11 -10   46.20    6.50
   1  11  10   48.80    6.60
  -1  11 -10   51.09    6.40
  -1  11 -10   48.00    6.60
  -2 -11 -10    1.80    2.00
   2 -11  10    6.80    3.20
  -2  11 -10    4.10    2.60
  -2  11 -10    0.90    2.20
   2  11  10    6.20    3.20
   3 -11  10   68.69    8.70
  -3 -11 -10   75.79    8.40
  -3  11 -10   72.49    8.40
  -4 -11 -10   18.70    5.20
   4 -11  10   15.00    5.10
  -4  11 -10   15.70    5.30
   5 -11  10   17.80    6.00
  -5 -11 -10    9.90    4.10
  -5  11 -10    9.60    4.50
   6 -12 -10   17.90    5.20
   6  12 -10   22.90    6.80
  -6  12  10   13.00    5.10
   5 -12 -10    1.40    2.80
  -5  12  10    4.00    3.80
   5  12 -10    9.60    4.20
   4 -12 -10    1.60    2.70
  -4  12  10   12.10    4.80
   4  12 -10   10.70    4.30
   3 -12 -10   -1.10    1.70
  -3  12  10   -2.70    2.10
   3  12 -10   -1.60    2.60
   2 -12 -10   72.79    8.10
   2  12 -10   92.39   10.00
  -2  12  10   82.39    9.30
   1 -12 -10   -0.80    1.30
   1  12 -10    7.30    3.40
  -1  12  10    5.30    3.40
   0 -12 -10   20.20    5.30
   0 -12  10   19.60    4.90
   0  12  10   30.70    6.20
   0  12 -10   19.10    5.30
  -1 -12 -10   -1.60    1.80
   1 -12  10    0.10    2.20
   1  12  10    0.10    2.20
  -1  12 -10   -0.10    2.70
   2 -12  10   93.59    9.80
  -2 -12 -10  104.19   10.00
  -2  12 -10   79.49    9.10
  -2  12 -10  101.09    9.70
   2  12  10   98.69    9.60
   3 -12  10    0.00    2.70
  -3 -12 -10   10.60    4.10
  -3  12 -10    6.90    3.30
   4 -12  10    7.10    4.10
  -4 -12 -10   12.70    4.60
  -4  12 -10    9.10    4.20
   5 -13 -10   13.70    4.70
   5  13 -10   13.70    5.40
  -5  13  10    7.40    4.40
   4 -13 -10    6.70    3.30
  -4  13  10   11.80    5.00
   4  13 -10    8.10    4.30
   3 -13 -10    4.70    3.30
  -3  13  10   -0.70    2.90
   3  13 -10    5.80    4.00
   2 -13 -10    0.10    2.30
   2  13 -10    4.10    3.60
  -2  13  10   -0.80    2.20
   1 -13 -10   27.30    6.00
   1  13 -10   32.90    7.50
  -1  13  10   30.80    7.10
   0 -13 -10    1.70    2.50
   0 -13  10   -1.70    2.10
   0  13  10   -1.20    1.90
   0  13 -10    0.70    2.70
   1 -13  10   14.50    5.00
  -1 -13 -10   10.80    4.20
  -1  13 -10    9.20    4.10
   1  13  10   18.90    5.30
   2 -13  10   11.20    4.50
  -2 -13 -10   14.50    4.50
   2  13  10    7.10    3.70
  -2  13 -10   13.30    4.50
  -2  13 -10    5.80    3.90
   3 -13  10   32.90    7.50
  -3 -13 -10   17.60    5.50
  -3  13 -10   27.40    6.30
   3 -14 -10    1.00    3.10
   3  14 -10    0.90    3.40
  -3  14  10   -2.30    2.60
   2 -14 -10    0.20    2.60
  -2  14  10    5.70    3.80
   2  14 -10    3.40    3.60
   1 -14 -10    5.00    3.30
  -1  14  10    2.60    3.60
   1  14 -10    1.80    3.20
   0 -14 -10    2.00    2.60
   0 -14  10   -0.70    3.50
   0  14  10    2.30    3.10
   0  14 -10   -0.20    3.00
  -1 -14 -10    0.20    2.50
   1 -14  10    5.40    3.70
  -1  14 -10    0.10    2.90
   1  14  10    0.20    2.60
  -2  14 -10   19.40    6.20
   2  14  10   29.90    6.80
   9   0 -11   -1.10    2.00
  -9   0  11    0.20    2.40
  -8   0  11   -0.20    1.90
   8   0 -11   -2.50    1.80
   7   0 -11    2.00    2.00
  -7   0  11    2.00    2.00
  -6   0  11   -0.30    1.30
   6   0 -11   -0.30    1.30
  -5   0  11    1.40    1.40
   5   0 -11   -0.30    1.40
   4   0 -11   -0.40    1.10
  -4   0  11    0.10    1.00
   3   0 -11   22.00    3.40
  -3   0  11   23.60    3.30
   3   0 -11   22.10    2.00
   2   0 -11   -0.40    0.50
  -2   0  11   -1.10    0.90
   2   0 -11   -1.00    1.00
  -1   0  11   49.00    4.60
   1   0 -11   57.99    4.40
   0   0  11   -1.10    0.80
   0   0 -11   -0.10    0.90
   0   0 -11    0.00    0.70
  -1   0 -11   19.80    3.00
  -1   0 -11   26.40    2.10
   1   0  11   24.40    3.50
  -2   0 -11    0.20    1.30
   2   0  11   -1.30    1.00
   3   0  11  223.28   13.00
  -3   0 -11  222.48   12.90
  -4   0 -11    0.40    1.60
   4   0  11    0.90    1.60
  -5   0 -11    3.00    2.40
   5   0  11    8.60    3.20
   6   0  11   -1.30    1.50
  -6   0 -11   -0.50    1.70
   7   0  11   50.49    7.30
  -7   0 -11   51.99    7.10
  -8   0 -11    1.90    2.70
   8   0  11    0.20    2.80
  -9  -1  11   -1.60    2.20
   9  -1 -11    2.10    2.60
  -9   1  11    0.80    2.50
   9   1 -11    1.60    2.60
   8  -1 -11    0.00    2.30
  -8  -1  11   -1.10    1.80
   8   1 -11    0.20    1.90
  -8   1  11   -0.80    1.80
   7  -1 -11    0.10    1.70
  -7  -1  11   -0.20    1.70
   7   1 -11    0.10    1.90
  -7   1  11    0.70    1.80
  -6  -1  11    1.50    1.70
   6  -1 -11   -1.80    1.40
   6   1 -11    1.50    1.90
  -6   1  11    0.40    1.50
  -5  -1  11    1.20    1.50
   5  -1 -11    2.60    2.00
   5   1 -11   -0.40    1.30
  -5   1  11    1.30    1.40
   4  -1 -11    0.00    0.70
   4  -1 -11    0.00    1.20
  -4  -1  11    0.00    1.10
  -4   1  11    0.60    1.20
   4   1 -11    0.00    1.30
   3  -1 -11    1.90    1.00
   3  -1 -11    2.00    1.60
  -3  -1  11    3.00    1.60
   3   1 -11    3.80    1.00
  -3   1  11    4.30    1.90
   3   1 -11    0.90    1.40
   2  -1 -11   11.60    2.60
   2  -1 -11   17.20    2.20
  -2  -1  11   20.10    3.10
   2   1 -11   14.60    3.00
  -2   1  11   13.50    2.80
   2   1 -11   13.50    1.80
   1  -1 -11    3.80    1.60
  -1  -1  11    3.20    1.60
   1   1 -11    3.40    1.40
  -1   1  11    3.70    1.70
   1   1 -11    4.80    1.40
   0  -1 -11    7.40    2.00
   0  -1 -11    4.10    1.50
   0  -1  11    7.80    2.30
   0   1 -11    9.50    1.90
   0   1  11    7.30    2.20
   0   1 -11   11.20    2.30
  -1  -1 -11    6.60    2.20
  -1  -1 -11   14.90    1.70
   1  -1  11   10.30    2.70
   1   1  11   10.30    1.50
   1   1  11   10.20    2.70
  -1   1 -11   11.90    2.60
  -1   1 -11    9.90    1.50
   2  -1  11   97.09    7.20
  -2  -1 -11   83.99    6.60
  -2   1 -11   76.79    6.40
   2   1  11   69.89    6.30
   3  -1  11    1.90    1.70
  -3  -1 -11   -0.40    1.20
   3   1  11   -0.10    1.20
  -3   1 -11    1.50    1.60
  -4  -1 -11   18.00    4.00
   4  -1  11   26.20    5.00
   4   1  11   17.50    4.00
  -4   1 -11   15.00    3.80
   5  -1  11    0.70    1.90
  -5  -1 -11    1.70    2.00
  -5   1 -11    1.80    2.00
   5   1  11    0.40    1.80
  -6  -1 -11   55.19    6.80
   6  -1  11   48.60    6.70
   6   1  11   50.89    6.80
  -6   1 -11   60.39    7.10
  -7  -1 -11   -1.70    1.80
   7  -1  11   -0.10    2.20
   7   1  11    1.00    2.60
  -7   1 -11    0.30    2.10
   8  -1  11    4.30    3.50
  -8  -1 -11    7.50    3.90
  -8   1 -11    8.50    4.00
   8   1  11   -0.40    2.50
  -9  -2  11   -3.60    1.80
   9  -2 -11   -0.80    2.50
  -9   2  11   -0.30    2.20
   9   2 -11   -0.20    2.30
   8  -2 -11   -0.40    1.90
  -8  -2  11   -1.90    1.70
   8   2 -11   -1.30    1.90
  -8   2  11   -0.40    1.60
  -7  -2  11    1.10    2.00
   7  -2 -11    1.60    2.10
  -7   2  11    1.80    1.80
   7   2 -11   -0.10    1.90
   6  -2 -11    8.20    3.10
  -6  -2  11   15.10    3.90
   6   2 -11   13.40    3.90
  -6   2  11   10.30    3.10
   5  -2 -11    2.50    1.90
  -5  -2  11    0.70    1.40
  -5   2  11    2.30    1.70
   5   2 -11    2.00    1.90
   4  -2 -11    3.10    1.80
  -4  -2  11    3.30    1.80
   4  -2 -11    4.70    1.40
  -4   2  11    9.80    2.60
   4   2 -11    5.40    2.30
   3  -2 -11   12.60    2.20
   3  -2 -11   12.60    3.00
  -3  -2  11   10.60    2.80
  -3   2  11   14.10    2.90
   3   2 -11   14.00    1.30
   3   2 -11   14.00    3.10
  -2  -2  11   30.70    3.80
   2  -2 -11   31.40    3.20
   2  -2 -11   30.30    3.60
   2   2 -11   31.30    2.60
   2   2 -11   35.00    4.10
  -2   2  11   34.90    3.80
   1  -2 -11  117.09    7.10
  -1  -2  11  111.79    7.60
   1  -2 -11  117.89    7.10
   1   2 -11  111.19    6.50
  -1   2  11  113.79    7.40
   1   2 -11  129.99    7.50
   0  -2 -11    1.60    1.50
   0  -2  11    1.90    1.50
   0  -2 -11    0.90    1.00
   0   2  11    1.50    1.30
   0   2 -11    2.50    1.20
   0   2 -11    2.50    1.30
   0   2  11    3.70    1.40
   1  -2  11    1.30    1.40
  -1  -2 -11    1.70    1.40
  -1   2 -11    4.40    1.80
   1   2  11    3.20    1.70
  -1   2 -11    6.30    1.50
   1   2  11    4.00    1.30
  -2  -2 -11    2.30    1.60
   2  -2  11    2.60    1.90
   2   2  11    1.30    1.40
  -2   2 -11    0.10    1.30
  -3  -2 -11  123.19    9.00
   3  -2  11  152.28    9.70
  -3   2 -11  123.99    9.10
   3   2  11  120.29    9.00
  -4  -2 -11    1.60    1.80
   4  -2  11    1.70    1.70
  -4   2 -11    2.40    1.90
   4   2  11    4.20    2.30
  -5  -2 -11   14.50    4.10
   5  -2  11   13.10    3.80
  -5   2 -11   20.80    4.80
   5   2  11   18.00    4.70
   6  -2  11    1.00    2.30
  -6  -2 -11    3.20    2.70
  -6   2 -11    1.80    2.20
   6   2  11    1.20    2.40
   7  -2  11   31.30    6.50
  -7  -2 -11   25.20    5.80
   7   2  11   27.70    6.40
  -7   2 -11   31.20    6.70
   8  -2  11    0.50    2.60
  -8  -2 -11   -1.20    2.30
   8   2  11    0.90    3.00
  -8   2 -11    1.00    2.50
  -9  -3  11    2.30    2.90
   9  -3 -11    0.00    2.70
  -9   3  11    2.40    2.90
   9   3 -11    0.80    2.70
  -9   3  11   -0.10    2.40
  -8  -3  11    4.30    3.00
   8  -3 -11   -1.30    1.70
   8   3 -11    1.10    2.50
  -8   3  11   -1.30    1.50
   7  -3 -11    4.90    2.90
  -7  -3  11    9.50    3.50
  -7   3  11   10.40    3.10
   7   3 -11   10.10    4.00
  -6  -3  11    3.00    2.20
   6  -3 -11    4.10    2.40
  -6   3  11    1.80    1.60
   6   3 -11    4.10    2.50
   5  -3 -11   29.30    3.20
  -5  -3  11   22.20    4.50
   5  -3 -11   16.60    4.00
   5   3 -11   16.70    4.10
  -5   3  11   21.70    4.00
   4  -3 -11   11.60    2.40
   4  -3 -11   10.50    3.20
  -4  -3  11   16.40    3.50
   4   3 -11    7.60    2.90
  -4   3  11   14.90    3.00
   3  -3 -11   73.99    5.10
  -3  -3  11   72.09    6.00
   3  -3 -11   59.19    5.70
  -3   3  11   70.89    5.50
   3   3 -11   59.99    5.80
   2  -3 -11   60.89    5.30
  -2  -3  11   65.29    5.60
   2   3 -11   65.79    5.60
  -2   3  11   63.79    5.60
   2   3 -11   65.19    4.10
  -2   3  11   64.39    5.20
   1  -3 -11   61.79    4.80
  -1  -3  11   57.49    5.30
   1  -3 -11   58.39    4.90
  -1   3  11   60.49    4.90
   1   3 -11   56.39    4.30
   1   3 -11   78.79    5.70
   0  -3  11    0.80    1.20
   0  -3 -11    0.00    1.10
   0  -3 -11    1.80    1.20
   0   3 -11    0.50    1.00
   0   3  11    0.60    1.10
   0   3  11    1.00    1.00
   0   3 -11    2.20    1.20
  -1  -3 -11   20.00    3.70
   1  -3  11   17.40    3.50
  -1   3 -11   17.40    2.40
  -1   3 -11   17.10    3.20
   1   3  11   20.10    2.40
   1   3  11   19.20    3.50
  -2  -3 -11   78.49    6.70
   2  -3  11   84.69    6.70
   2   3  11   70.79    6.20
  -2   3 -11   73.19    6.40
  -3  -3 -11   25.70    4.10
   3  -3  11   32.40    4.30
   3   3  11   22.20    4.30
  -3   3 -11   31.80    4.40
   4  -3  11    3.80    2.30
  -4  -3 -11   12.30    3.50
   4   3  11    2.60    2.20
  -4   3 -11    3.60    2.30
   5  -3  11   -0.50    1.60
  -5  -3 -11    1.80    1.90
   5   3  11    4.80    2.80
  -5   3 -11    4.30    2.60
   6  -3  11   13.60    4.40
  -6  -3 -11   20.50    4.90
   6   3  11   12.10    4.20
  -6   3 -11    8.10    3.50
  -7  -3 -11    1.80    2.50
   7  -3  11    2.10    2.40
   7   3  11   -0.10    2.50
  -7   3 -11    1.90    2.40
   9  -4 -11    1.90    2.80
  -9  -4  11    1.90    2.50
   9   4 -11    2.10    3.00
  -9   4  11    1.50    3.30
  -8  -4  11   -1.90    1.90
   8  -4 -11    1.20    2.40
  -8   4  11    0.20    1.80
   8   4 -11   -2.30    1.90
  -8   4  11    1.00    2.60
  -7  -4  11   29.90    5.90
   7  -4 -11   24.90    5.60
   7   4 -11   26.40    6.00
  -7   4  11   18.70    4.10
  -7   4  11   23.00    5.90
  -6  -4  11   14.60    3.80
   6  -4 -11   10.80    3.50
   6   4 -11   13.90    4.10
  -6   4  11   11.70    3.10
  -6   4  11    7.30    3.40
  -5  -4  11   91.89    7.90
   5  -4 -11  102.19    6.70
   5  -4 -11   99.19    8.40
   5   4 -11   93.19    8.50
  -5   4  11   76.59    7.90
  -5   4  11  103.19    7.30
  -4  -4  11   41.40    4.80
   4  -4 -11   30.30    4.40
   4  -4 -11   44.40    4.10
  -4   4  11   35.30    4.90
   4   4 -11   37.30    5.00
  -4   4  11   35.40    3.90
  -3  -4  11   74.79    6.10
   3  -4 -11   59.89    5.70
  -3   4  11   54.59    5.70
  -3   4  11   58.09    4.90
   3   4 -11   59.49    5.90
   2  -4 -11   23.80    3.50
   2  -4 -11   25.40    3.20
  -2  -4  11   28.60    3.70
  -2   4  11   26.90    3.70
   2   4 -11   27.50    2.60
  -2   4  11   22.80    2.90
   2   4 -11   36.30    4.30
  -1  -4  11   92.89    7.00
   1  -4 -11   95.19    6.50
   1  -4 -11   91.99    6.60
  -1   4  11   92.89    6.20
   1   4 -11   96.59    6.90
  -1   4  11   96.29    6.80
   1   4 -11   93.49    6.00
   0  -4 -11   30.00    3.80
   0  -4  11   32.40    4.00
   0   4  11   32.90    3.70
   0   4 -11   37.20    3.90
   0   4 -11   31.90    3.50
   0   4  11   32.60    3.50
   1  -4  11    1.10    1.60
  -1  -4 -11    1.40    1.40
   1   4  11    4.90    1.90
  -1   4 -11    4.40    1.90
   1   4  11    5.20    1.60
  -1   4 -11    5.80    1.90
  -2  -4 -11   25.20    3.80
   2  -4  11   22.30    4.10
  -2   4 -11   18.70    3.80
   2   4  11   17.60    3.60
  -3  -4 -11   54.69    5.90
   3  -4  11   45.40    5.30
   3   4  11   61.19    5.90
  -3   4 -11   54.69    6.00
  -4  -4 -11    3.50    2.30
   4  -4  11    5.50    2.60
   4   4  11    2.30    1.90
  -4   4 -11    6.50    2.70
  -5  -4 -11    2.80    2.20
   5  -4  11   -1.90    1.10
   5   4  11    0.60    1.70
  -5   4 -11    0.50    2.10
   6  -4  11    0.40    2.00
  -6  -4 -11    0.60    1.90
   6   4  11   -1.30    2.00
  -6   4 -11   -1.20    2.10
   7  -4  11    1.40    2.40
  -7  -4 -11    4.20    2.90
  -7   4 -11    5.00    3.30
   7   4  11    0.70    2.60
  -9  -5  11    4.00    3.40
   9  -5 -11   15.60    5.20
   9   5 -11    4.40    3.80
  -9   5  11   12.60    5.20
   8  -5 -11   18.20    5.00
  -8  -5  11   19.20    5.30
   8   5 -11    9.30    4.00
  -8   5  11   14.90    5.20
   7  -5 -11    7.40    3.50
  -7  -5  11    3.30    2.70
  -7   5  11    1.90    2.60
   7   5 -11    6.40    3.10
  -6  -5  11   65.09    7.00
   6  -5 -11   71.09    7.50
  -6   5  11   72.69    8.00
   6   5 -11   75.69    8.10
  -6   5  11   77.69    6.40
   5  -5 -11   16.20    3.30
   5  -5 -11   15.20    4.10
  -5  -5  11   15.60    3.90
  -5   5  11   21.10    3.70
   5   5 -11   12.90    3.80
  -5   5  11   23.00    5.10
  -4  -5  11   91.19    7.40
   4  -5 -11   89.99    7.80
   4   5 -11   76.19    7.50
  -4   5  11   92.19    6.50
  -4   5  11  105.99    8.60
  -3  -5  11   22.50    3.50
   3  -5 -11   24.00    3.30
   3  -5 -11   14.40    3.60
   3   5 -11   22.90    4.60
  -3   5  11   22.30    4.50
  -3   5  11   17.80    2.80
   2  -5 -11   87.09    6.40
  -2  -5  11   86.89    6.70
   2  -5 -11   78.69    6.50
  -2   5  11   88.89    5.90
   2   5 -11   78.79    6.90
  -2   5  11   80.49    6.90
   2   5 -11   83.49    5.20
   1  -5 -11   81.09    6.50
  -1  -5  11   91.59    6.90
   1   5 -11   86.19    5.90
   1   5 -11   95.69    7.10
  -1   5  11  101.79    6.30
  -1   5  11   79.99    6.50
   0  -5 -11   11.00    3.00
   0  -5  11   13.40    3.10
   0   5 -11    9.80    2.50
   0   5 -11   15.10    3.20
   0   5  11   13.20    2.80
  -1  -5 -11    1.10    1.40
   1  -5  11    5.50    2.20
  -1   5 -11    6.30    2.10
   1   5  11    5.00    1.90
   1   5  11   12.30    2.70
  -1   5 -11    7.30    2.40
  -2  -5 -11    8.20    2.80
   2  -5  11    8.10    2.70
  -2   5 -11   10.40    3.10
   2   5  11    8.40    2.80
   3  -5  11   21.40    4.20
  -3  -5 -11   15.10    3.90
  -3   5 -11   25.20    4.90
   3   5  11   22.80    4.30
   4  -5  11    0.10    1.70
  -4  -5 -11    4.30    2.50
  -4   5 -11    2.60    2.30
   4   5  11    3.90    2.60
   5  -5  11    0.40    1.70
  -5  -5 -11   -1.50    2.00
   5   5  11   -1.70    1.50
  -5   5 -11   -0.90    1.70
   6  -5  11    0.10    2.10
  -6  -5 -11   -0.20    2.20
   6   5  11    4.40    2.90
  -6   5 -11    0.80    2.10
   7  -5  11    2.70    3.20
  -7  -5 -11    6.60    3.60
  -7   5 -11    5.60    3.90
   7   5  11    7.60    4.00
   9  -6 -11    2.50    3.50
  -9  -6  11    4.30    3.30
  -9   6  11    2.90    3.60
   9   6 -11    7.50    4.10
  -8  -6  11    1.40    2.60
   8  -6 -11    0.80    2.60
  -8   6  11    0.00    2.60
   8   6 -11   -1.20    2.50
   7  -6 -11   45.90    6.80
  -7  -6  11   57.89    7.00
  -7   6  11   48.60    7.40
   7   6 -11   46.60    7.10
   6  -6 -11    8.00    2.90
  -6  -6  11   13.80    4.00
   6  -6 -11   18.60    4.80
  -6   6  11   13.90    4.60
  -5  -6  11   20.80    4.60
   5  -6 -11   15.40    4.30
   5   6 -11   16.00    4.40
  -5   6  11   20.90    5.10
   4  -6 -11   36.20    4.50
  -4  -6  11   41.50    5.00
   4  -6 -11   44.70    5.60
  -4   6  11   48.10    6.10
   4   6 -11   39.00    5.50
   3  -6 -11   23.70    3.50
   3  -6 -11   30.40    4.50
  -3  -6  11   33.10    4.30
  -3   6  11   32.40    3.40
  -3   6  11   36.40    5.00
   3   6 -11   22.30    4.70
  -2  -6  11   19.00    2.80
   2  -6 -11   17.00    3.40
  -2  -6  11   21.00    3.90
   2   6 -11   14.40    2.60
  -2   6  11   18.30    4.10
   2   6 -11   15.50    3.80
  -2   6  11   14.50    2.70
   1  -6 -11   36.20    4.40
  -1  -6  11   29.10    3.90
  -1  -6  11   33.10    4.00
   1   6 -11   34.60    4.50
  -1   6  11   33.90    4.40
   1   6 -11   35.50    3.70
  -1   6  11   37.40    3.60
   0  -6  11   13.40    3.10
   0  -6 -11   13.70    3.20
   0  -6  11    7.20    2.30
   0   6 -11   16.60    3.40
   0   6 -11   14.50    3.30
   0   6  11   16.30    3.10
   1  -6  11    5.50    2.30
   1  -6  11    7.50    2.50
  -1  -6 -11    3.60    1.90
   1   6  11    5.20    2.20
  -1   6 -11    1.90    1.80
  -1   6 -11    5.80    2.10
   1   6  11    7.70    2.40
  -2  -6 -11   11.90    3.40
   2  -6  11    4.40    2.10
   2   6  11    7.90    2.50
  -2   6 -11   15.70    3.70
   2   6  11    7.70    2.50
   3  -6  11   10.30    3.10
  -3  -6 -11    8.40    3.10
   3   6  11    6.50    2.60
  -3   6 -11   11.80    3.50
  -4  -6 -11    8.50    3.20
   4  -6  11    5.80    2.50
  -4   6 -11    3.40    2.50
   4   6  11    0.40    1.70
   5  -6  11    1.00    2.10
  -5  -6 -11    5.90    3.10
  -5   6 -11    7.70    3.50
   5   6  11    3.50    2.60
   6  -6  11    8.40    3.90
  -6  -6 -11    5.10    3.30
   6   6  11    5.70    3.30
  -6   6 -11    4.30    3.30
  -7  -6 -11    1.60    2.50
   7  -6  11   -1.00    2.40
   7   6  11    1.90    3.10
  -7   6 -11    3.50    3.70
  -8  -7  11   12.70    4.50
   8  -7 -11    9.80    4.10
   8   7 -11   15.10    4.80
  -8   7  11    7.10    4.40
  -7  -7  11   -0.90    1.90
   7  -7 -11    3.10    2.90
  -7   7  11   -0.70    2.60
   7   7 -11    3.40    2.70
   6  -7 -11   58.19    7.20
  -6  -7  11   59.69    6.80
  -6   7  11   50.89    7.20
   6   7 -11   55.89    7.20
   5  -7 -11   -0.70    1.20
   5  -7 -11    0.80    1.80
  -5  -7  11   -0.60    1.60
   5   7 -11    2.70    2.40
  -5   7  11   -1.90    1.80
  -4  -7  11   32.30    4.70
   4  -7 -11   37.20    4.70
  -4   7  11   24.40    5.50
   4   7 -11   22.70    5.10
  -3  -7  11    2.50    1.60
   3  -7 -11    1.10    1.30
  -3   7  11    0.50    1.70
   3   7 -11    0.10    1.70
  -2  -7  11    8.20    2.60
   2  -7 -11    7.00    2.50
   2   7 -11    4.00    1.60
  -2   7  11    4.00    2.10
   2   7 -11    2.00    2.10
  -1  -7  11   -0.10    1.20
  -1  -7  11    0.30    1.20
   1  -7 -11    0.60    1.40
  -1   7  11    0.50    1.30
   1   7 -11   -0.30    1.00
   1   7 -11   -0.30    1.10
   0  -7 -11   37.60    4.80
   0  -7  11   43.30    5.10
   0  -7  11   44.00    4.70
   0   7  11   42.90    4.80
   0   7  11   38.20    4.00
   0   7 -11   45.40    5.30
   0   7 -11   37.60    4.50
   1  -7  11   -0.60    1.10
  -1  -7 -11   -0.30    1.50
   1  -7  11   -0.10    1.40
  -1   7 -11    1.00    1.60
  -1   7 -11   -0.90    1.00
   1   7  11    1.30    1.20
   1   7  11   -0.50    1.30
   2  -7  11   -0.50    1.30
  -2  -7 -11   -0.30    1.30
   2  -7  11    2.10    2.10
   2   7  11    1.30    1.40
  -2   7 -11    1.20    1.70
   2   7  11   -0.90    1.40
   3  -7  11   -1.10    1.40
  -3  -7 -11    4.00    2.40
   3   7  11   -0.10    1.70
  -3   7 -11    1.70    1.90
   4  -7  11    1.00    1.80
  -4  -7 -11   -0.80    1.70
   4   7  11    1.90    2.00
  -4   7 -11   -0.10    2.20
  -5  -7 -11    0.30    2.10
   5  -7  11    0.20    2.00
   5   7  11    0.90    2.30
  -5   7 -11   -0.80    1.80
  -6  -7 -11   27.90    6.10
   6  -7  11   16.80    4.60
   6   7  11   14.70    4.90
  -6   7 -11   21.10    5.90
   7  -7  11   22.20    6.30
   7   7  11   33.40    7.00
  -8  -8  11    8.30    3.90
  -8   8  11    6.70    4.30
   8   8 -11    9.50    4.70
  -7  -8  11   22.60    5.40
   7   8 -11    5.40    3.70
  -7   8  11   10.20    4.50
   6  -8 -11    9.50    3.30
  -6  -8  11   10.10    3.50
  -6   8  11    1.40    2.50
   6   8 -11    8.40    3.90
   5  -8 -11   28.90    4.60
  -5  -8  11   27.00    5.30
   5   8 -11   28.90    6.00
  -5   8  11   24.60    5.90
   4  -8 -11    0.70    1.40
  -4  -8  11   -1.40    1.60
  -4   8  11   -0.30    1.70
   4   8 -11    1.10    2.10
   3  -8 -11    0.80    1.70
  -3  -8  11    0.40    1.50
   3   8 -11    3.00    2.40
  -3   8  11    4.00    2.60
  -2  -8  11   -0.10    1.20
   2  -8 -11   -0.20    1.40
  -2   8  11   -0.10    1.70
   2   8 -11    0.10    1.80
   2   8 -11    1.30    1.20
  -1  -8  11    8.20    2.50
  -1  -8  11   14.80    3.40
   1  -8 -11   16.90    4.20
  -1   8  11    5.40    2.70
   1   8 -11   12.70    3.80
   0  -8  11   10.40    2.80
   0  -8 -11    6.00    2.60
   0  -8  11    8.00    2.80
   0   8 -11   14.40    3.30
   0   8 -11    5.20    2.40
   0   8  11   15.30    3.70
  -1  -8 -11    1.60    1.80
   1  -8  11    0.90    1.80
  -1   8 -11    2.00    2.00
  -1   8 -11    1.90    1.80
   2  -8  11   10.90    4.00
  -2  -8 -11   13.70    3.90
   2   8  11    7.20    2.90
  -2   8 -11   12.60    3.70
  -2   8 -11   12.40    3.90
   2   8  11    3.90    2.50
   3  -8  11   24.80    5.70
   3  -8  11   21.90    5.10
  -3  -8 -11   15.30    4.30
  -3   8 -11   17.40    4.60
   3   8  11   19.10    4.20
   4  -8  11    7.10    2.90
  -4  -8 -11   17.20    4.60
  -4   8 -11    9.30    3.80
   4   8  11   13.60    3.90
  -5  -8 -11   14.40    4.40
   5  -8  11    9.20    3.90
   5   8  11   11.80    3.70
  -5   8 -11   12.70    4.40
  -6  -8 -11   39.60    7.30
   6   8  11   35.50    7.20
  -6   8 -11   50.39    7.70
  -7  -9  11    2.60    2.70
   7   9 -11    1.90    2.60
  -7   9  11    2.20    3.10
  -6  -9  11   18.60    4.70
   6  -9 -11   25.70    5.30
  -6   9  11   22.70    5.80
   6   9 -11   23.30    6.00
   5  -9 -11   -0.20    1.60
  -5  -9  11    4.50    2.50
   5   9 -11    2.80    2.80
  -5   9  11    0.10    2.50
  -4  -9  11   25.50    4.80
   4  -9 -11   30.40    4.60
  -4   9  11   37.30    7.10
   4   9 -11   36.60    6.80
  -3  -9  11   12.60    3.30
   3  -9 -11   16.00    4.20
   3   9 -11   15.60    4.60
  -3   9  11    9.70    3.70
   2  -9 -11   -0.40    1.30
  -2  -9  11    1.30    1.60
  -2   9  11    4.40    2.50
   2   9 -11    0.70    2.20
   1  -9 -11   29.80    4.60
  -1  -9  11   20.50    4.20
  -1   9  11    9.10    3.20
   1   9 -11   22.80    5.20
   0  -9 -11    0.70    1.70
   0  -9  11   -1.70    1.50
   0   9  11    0.80    1.80
   0   9 -11    0.20    1.30
   0   9 -11    0.80    2.10
   1  -9  11    2.80    2.30
  -1  -9 -11    1.30    2.00
  -1   9 -11    7.70    3.00
   1   9  11    5.90    2.70
  -1   9 -11   -0.60    1.50
  -2  -9 -11    2.10    2.20
   2  -9  11    1.60    2.30
   2   9  11    1.40    2.00
  -2   9 -11   -1.50    1.70
   3  -9  11   57.89    7.70
  -3  -9 -11   59.59    7.20
  -3   9 -11   59.59    7.30
   4  -9  11   22.40    5.90
  -4  -9 -11   24.40    5.60
  -4   9 -11   36.40    6.90
  -5  -9 -11   31.10    6.50
  -5   9 -11   41.00    7.80
  -6  -9 -11   39.20    7.60
  -6   9 -11   27.00    6.90
   6   9  11   23.70    6.10
  -7 -10  11    1.70    2.60
  -7  10  11   -0.10    3.30
   7  10 -11   -0.40    2.70
   6 -10 -11    0.70    2.10
  -6 -10  11    0.20    2.10
  -6  10  11   -1.00    2.60
   6  10 -11   -1.60    2.10
   5 -10 -11   14.20    4.20
  -5 -10  11   10.90    3.70
   5  10 -11   13.40    4.70
  -5  10  11    8.90    4.00
   4 -10 -11   11.70    3.90
  -4 -10  11   17.00    4.10
  -4  10  11    6.10    3.60
   4  10 -11   17.70    5.20
   3 -10 -11    1.70    1.90
  -3 -10  11    3.80    2.20
   3  10 -11   -0.30    2.00
  -3  10  11    0.60    1.90
   2 -10 -11   67.19    7.10
   2  10 -11   71.39    8.20
  -2  10  11   73.49    7.90
   1 -10 -11   45.00    5.90
  -1 -10  11   48.00    5.80
   1  10 -11   51.99    6.80
  -1  10  11   45.50    6.20
   0 -10  11   12.90    3.80
   0 -10 -11   10.10    3.60
   0  10 -11   19.00    5.00
   0  10 -11   19.60    4.20
   0  10  11    9.60    3.60
  -1 -10 -11    0.70    2.10
   1 -10  11    1.50    2.10
   1  10  11    1.00    2.30
  -1  10 -11    0.20    2.00
  -1  10 -11    0.80    1.90
  -2 -10 -11   57.09    7.00
   2 -10  11   64.79    7.60
  -2  10 -11   56.19    7.90
  -2  10 -11   56.79    6.90
   3 -10  11    2.50    3.00
  -3 -10 -11    2.20    2.60
  -3  10 -11    1.30    2.70
   4 -10  11   80.99    9.80
  -4 -10 -11   65.49    8.00
  -4  10 -11   82.89    9.20
   5 -10  11    2.50    3.90
  -5 -10 -11    4.40    3.10
  -5  10 -11    2.40    3.00
  -6 -11  11    1.60    2.40
   6 -11 -11    0.50    2.30
   6  11 -11    0.20    2.50
  -6  11  11    3.90    3.60
  -5 -11  11   13.90    4.20
   5 -11 -11   17.30    4.50
   5  11 -11   13.20    5.00
  -5  11  11    8.90    4.30
  -4 -11  11   -0.20    1.30
   4 -11 -11    1.60    2.60
   4  11 -11    1.90    2.80
  -4  11  11    0.60    2.30
   3 -11 -11   74.79    7.90
  -3  11  11   83.59    9.10
   3  11 -11   52.59    7.80
   2 -11 -11    2.20    2.20
  -2  11  11    0.80    2.50
   2  11 -11    3.00    3.00
   1 -11 -11   73.79    7.90
   1  11 -11   71.39    8.40
  -1  11  11   76.59    8.40
   0 -11  11   -1.30    2.00
   0 -11 -11    0.50    2.10
   0  11 -11    0.20    2.10
   0  11  11    2.80    2.60
   0  11 -11   -0.20    1.80
  -1 -11 -11   90.29    8.90
   1 -11  11   81.99    8.40
  -1  11 -11   83.09    8.20
   1  11  11   73.09    7.90
  -1  11 -11   84.99    8.70
   2 -11  11   15.90    4.90
  -2 -11 -11   22.20    5.40
  -2  11 -11   14.10    4.80
  -2  11 -11   19.40    4.90
  -3 -11 -11   71.69    8.30
   3 -11  11   77.79    9.30
  -3  11 -11   69.39    8.50
   4 -11  11   17.90    5.70
  -4 -11 -11   19.50    5.60
  -4  11 -11   26.30    6.40
   5 -12 -11    2.30    2.70
  -5  12  11   -0.90    2.50
   5  12 -11    2.20    3.00
   4 -12 -11    2.90    2.90
  -4  12  11    2.40    3.20
   4  12 -11   -0.30    2.50
   3 -12 -11   18.10    4.90
   3  12 -11   28.20    6.90
  -3  12  11   27.80    6.70
   2 -12 -11   68.89    8.10
   2  12 -11   41.70    8.10
  -2  12  11   71.59    8.60
   1 -12 -11    3.70    2.90
  -1  12  11    2.00    2.70
   1  12 -11    1.20    2.80
   0 -12  11   47.90    6.60
   0 -12 -11   26.70    6.10
   0  12 -11   28.00    6.60
   0  12  11   24.60    5.60
   0  12 -11   38.80    5.70
   1 -12  11   63.69    7.80
  -1 -12 -11   90.19    9.10
   1  12  11   64.19    7.80
  -1  12 -11   54.59    7.00
  -1  12 -11   75.49    8.60
   2 -12  11  107.39   10.80
  -2 -12 -11  112.79   10.60
  -2  12 -11   97.79    9.90
   3 -12  11   53.09    7.90
  -3 -12 -11   47.50    7.10
  -3  12 -11   53.19    7.60
  -4 -12 -11   31.40    6.80
   4 -12  11   33.60    8.10
  -4  12 -11   23.80    6.10
   4 -13 -11   10.30    4.20
  -4  13  11   10.90    4.90
   4  13 -11    9.90    5.00
   3 -13 -11   37.20    7.00
   3  13 -11   32.20    7.80
  -3  13  11   33.70    7.30
   2 -13 -11   36.00    7.00
  -2  13  11   26.20    6.40
   2  13 -11   34.00    7.50
   1 -13 -11   16.70    5.00
  -1  13  11   32.00    7.50
   1  13 -11   33.80    7.40
   0 -13  11   18.30    5.30
   0 -13 -11   13.10    4.50
   0  13 -11   14.70    5.30
   0  13  11   26.40    6.50
  -1 -13 -11  114.29   11.00
   1 -13  11  115.99   10.90
   1  13  11   95.49   10.20
  -1  13 -11  118.29   11.30
  -2 -13 -11   23.20    5.90
   2 -13  11   13.60    5.50
  -2  13 -11   12.60    4.50
  -3  14  11   85.59   10.70
   3  14 -11   89.59   11.10
   2 -14 -11   27.50    6.50
   2  14 -11   23.20    6.80
  -2  14  11   23.80    6.80
   1 -14 -11   17.80    5.50
   1  14 -11   17.20    5.80
  -1  14  11   12.50    4.50
   0 -14 -11    7.50    4.00
   0  14 -11    4.30    3.90
   0  14  11    8.20    4.60
   1 -14  11   35.60    7.40
  -1 -14 -11   38.50    7.50
  -1  14 -11   49.99    7.80
  -1  14 -11   25.40    6.10
   1  14  11   24.20    6.40
  -9   0  12   -1.40    2.10
   9   0 -12   -0.20    2.50
  -8   0  12   13.00    4.10
   8   0 -12   15.90    5.00
  -7   0  12   -0.60    1.60
   7   0 -12   -0.20    1.70
   6   0 -12    9.80    3.30
  -6   0  12    4.50    2.40
   5   0 -12    0.60    1.50
  -5   0  12    0.90    1.40
  -4   0  12   93.59    7.10
   4   0 -12   77.69    6.90
   3   0 -12   -0.10    0.60
  -3   0  12   -0.10    1.00
   3   0 -12   -1.10    1.00
   2   0 -12    0.00    0.70
  -2   0  12    0.90    1.30
   2   0 -12    0.00    1.00
   1   0 -12    0.30    0.80
  -1   0  12    0.20    1.20
   0   0  12    1.00    1.40
   0   0 -12    2.20    1.20
   0   0 -12    3.40    1.60
   1   0  12   -0.10    1.10
  -1   0 -12    0.10    0.60
  -1   0 -12    0.30    1.10
   2   0  12  412.76   20.40
  -2   0 -12  452.15   20.60
   3   0  12   -0.50    1.10
  -3   0 -12   -0.50    1.30
   4   0  12   54.09    6.30
  -4   0 -12   62.49    6.60
   5   0  12    0.10    2.00
  -5   0 -12    1.50    2.10
  -6   0 -12  170.88   13.00
   6   0  12  198.88   14.10
   7   0  12   -0.90    2.40
  -7   0 -12    0.00    2.30
   9  -1 -12   51.39    7.40
  -9  -1  12   57.59    7.60
   9   1 -12   50.69    7.40
  -9   1  12   57.69    7.40
   8  -1 -12   25.40    5.90
  -8  -1  12   20.20    4.90
   8   1 -12   23.60    5.70
  -8   1  12   28.90    5.80
  -7  -1  12   11.80    3.80
   7  -1 -12   17.50    4.60
   7   1 -12   14.40    4.20
  -7   1  12   12.10    3.70
  -6  -1  12    4.90    2.50
   6  -1 -12    2.90    2.40
  -6   1  12    6.00    2.60
   6   1 -12    3.90    2.60
   5  -1 -12   92.19    7.90
  -5  -1  12   93.79    7.60
   5   1 -12   79.99    7.60
  -5   1  12   88.99    7.20
   4  -1 -12    8.00    2.60
  -4  -1  12    4.50    2.10
   4  -1 -12    2.70    1.80
   4   1 -12    1.80    1.70
  -4   1  12    5.80    2.10
  -3  -1  12   10.50    2.90
   3  -1 -12    8.50    1.80
   3  -1 -12    9.00    2.60
   3   1 -12   10.30    2.80
  -3   1  12   10.50    2.70
   3   1 -12   11.40    1.50
   2  -1 -12   22.30    2.60
  -2  -1  12   20.40    3.70
   2  -1 -12   21.40    3.80
  -2   1  12   23.70    3.30
   2   1 -12   18.90    3.00
   2   1 -12   20.30    2.30
  -1  -1  12   65.69    5.60
   1  -1 -12   58.59    4.70
   1   1 -12   56.79    4.70
  -1   1  12   55.29    5.20
   1   1 -12   56.99    4.40
   0  -1 -12   -0.30    0.70
   0  -1 -12    0.10    0.90
   0  -1  12    0.10    1.10
   0   1  12   -0.20    1.00
   0   1 -12    0.10    1.00
   0   1 -12   -1.00    0.70
  -1  -1 -12  109.59    7.40
  -1  -1 -12   98.89    5.50
   1  -1  12   86.39    7.10
   1   1  12  100.69    5.20
   1   1  12   81.39    6.90
  -1   1 -12   97.39    7.00
  -1   1 -12   98.89    5.30
  -2  -1 -12   29.50    4.10
   2  -1  12   30.60    4.20
   2   1  12   34.50    4.40
  -2   1 -12   31.20    4.10
  -3  -1 -12  445.26   21.40
   3  -1  12  427.66   21.50
   3   1  12  429.76   21.20
  -3   1 -12  445.86   21.50
  -4  -1 -12   14.60    3.80
   4  -1  12   12.80    3.70
  -4   1 -12    8.80    3.10
   4   1  12   16.60    4.20
  -5  -1 -12   86.49    8.20
   5  -1  12   76.99    7.90
   5   1  12   63.69    7.40
  -5   1 -12   81.59    8.00
  -6  -1 -12   11.00    3.80
   6  -1  12    8.10    3.60
   6   1  12    7.20    3.40
  -6   1 -12    4.00    2.60
   7  -1  12  113.19   11.00
  -7  -1 -12  123.69   11.20
   7   1  12  117.99   11.40
  -7   1 -12  126.69   11.40
  -9  -2  12   20.50    5.30
   9  -2 -12   20.40    5.50
   9   2 -12   18.40    5.30
  -9   2  12   23.30    5.50
  -8  -2  12    7.60    3.50
   8  -2 -12    3.80    3.20
   8   2 -12   10.70    4.00
  -8   2  12   10.90    3.70
  -7  -2  12   35.40    5.30
[truncated: 179,755 more chars]
