# Supplementary material for: Poly[[μ-1,3-bis­(pyridin-3-yl)urea]bis­(μ4-glutarato)dicopper(II)]
Source: IUCrdata. 2023 Sep 26;8(Pt 9):x230833. doi: 10.1107/S2414314623008337 (PMC10561227; doi:10.1107/S2414314623008337)
Supplement: Supplementary file 2 [file x-08-x230833-Isup2.hkl]

data_I                                                                          
_shelx_title ' p21n_a.res in P2(1)/n'                                           
_shelx_refln_list_code          4                                               
_shelx_F_calc_maximum      583.84                                               
_exptl_crystal_F_000      1224.00                                               
_reflns_d_resolution_high  0.8306                                               
                                                                                
loop_                                                                           
 _space_group_symop_operation_xyz                                               
 'x, y, z'                                                                      
 '-x+1/2, y+1/2, -z+1/2'                                                        
 '-x, -y, -z'                                                                   
 'x-1/2, -y-1/2, z-1/2'                                                         
                                                                                
_cell_length_a     8.5042                                                       
_cell_length_b    13.3095                                                       
_cell_length_c    20.9213                                                       
_cell_angle_alpha  90.000                                                       
_cell_angle_beta  101.348                                                       
_cell_angle_gamma  90.000                                                       
                                                                                
_shelx_F_squared_multiplier     1.000                                           
                                                                                
loop_                                                                           
 _refln_index_h                                                                 
 _refln_index_k                                                                 
 _refln_index_l                                                                 
 _refln_F_squared_calc                                                          
 _refln_F_squared_meas                                                          
 _refln_F_squared_sigma                                                         
 _refln_observed_status                                                         
   2   0   0      14223.84      13877.27       389.63 o                         
   4   0   0      84674.33      91873.59      2357.97 o                         
   6   0   0       3203.30       3196.50       145.69 o                         
   8   0   0       1370.99       1205.63       142.33 o                         
  10   0   0         37.77        -14.43        58.67 o                         
   1   1   0      82405.21      89426.34      1577.75 o                         
   2   1   0       6976.14       6928.39       137.01 o                         
   3   1   0      13042.13      12049.42       229.48 o                         
   4   1   0       5504.15       6352.21       149.72 o                         
   5   1   0       7297.57       7112.92       158.86 o                         
   6   1   0          3.06        -13.92        13.92 o                         
   7   1   0       1868.87       1720.42        67.67 o                         
   8   1   0          6.76         20.23        35.19 o                         
   9   1   0        721.96        624.21        85.43 o                         
  10   1   0        523.64        541.18        89.69 o                         
   0   2   0      73779.44      78442.37      1968.33 o                         
   1   2   0       4594.46       4755.67        86.42 o                         
   2   2   0       1524.22       1223.58        40.53 o                         
   3   2   0        394.62        346.89        24.99 o                         
   4   2   0      27586.06      28975.74       432.54 o                         
   5   2   0         74.16         16.43        15.74 o                         
   6   2   0       1862.03       1767.65        64.24 o                         
   7   2   0        200.96        116.06        24.60 o                         
   8   2   0       1211.02       1267.20        87.75 o                         
   9   2   0        588.58        696.73        91.73 o                         
   1   3   0       3003.32       2964.36        63.79 o                         
   2   3   0       4858.48       4920.57        93.07 o                         
   3   3   0        450.40        329.96        26.48 o                         
   4   3   0       3348.42       3217.50        78.76 o                         
   5   3   0       5407.68       5364.20       114.76 o                         
   6   3   0       1681.33       1557.51        60.81 o                         
   7   3   0        374.69        362.58        41.72 o                         
   8   3   0       1029.12       1172.21       116.66 o                         
   9   3   0        255.70        158.26        53.25 o                         
   0   4   0      11652.40      12682.82       294.42 o                         
   1   4   0       3486.61       3710.91        78.35 o                         
   2   4   0       1323.29       1483.87        44.86 o                         
   3   4   0       3888.78       4047.96        90.15 o                         
   4   4   0       2461.79       2312.51        76.00 o                         
   5   4   0       9339.24       9701.38       164.90 o                         
   6   4   0        455.23        459.63        39.85 o                         
   7   4   0       5927.71       5905.15       207.75 o                         
   8   4   0        134.88         96.71        39.35 o                         
   9   4   0       5336.28       5582.41       221.34 o                         
   1   5   0        237.38        193.61        16.27 o                         
   2   5   0        899.55        809.94        37.04 o                         
   3   5   0        134.72         77.14        17.31 o                         
   4   5   0       3937.11       3656.24        93.35 o                         
   5   5   0       2230.96       2402.81        75.35 o                         
   6   5   0       1879.92       2036.87        91.13 o                         
   7   5   0       1056.53        924.31        67.13 o                         
   8   5   0       5583.84       5698.22       188.82 o                         
   9   5   0        252.35        175.62        66.50 o                         
   0   6   0        328.23        311.44        29.91 o                         
   1   6   0      17785.72      20967.84       343.02 o                         
   2   6   0        332.07        293.72        26.33 o                         
   3   6   0       2110.69       1971.30        61.68 o                         
   4   6   0       2407.36       2669.21        83.94 o                         
   5   6   0      10450.21      10428.88       188.12 o                         
   6   6   0        122.82         76.84        24.31 o                         
   7   6   0       5399.82       5873.53       190.37 o                         
   8   6   0        288.66        217.57        55.60 o                         
   9   6   0       5497.16       6242.13       498.16 o                         
   1   7   0       6625.23       7416.54       171.71 o                         
   2   7   0         12.31         -1.55        12.38 o                         
   3   7   0         41.87          5.47        15.82 o                         
   4   7   0       4822.60       4433.85       109.90 o                         
   5   7   0       2380.57       2276.34        89.15 o                         
   6   7   0        274.85        248.73        52.09 o                         
   7   7   0         89.49         18.32        27.05 o                         
   8   7   0       2570.88       2551.69       171.79 o                         
   9   7   0         83.58         26.22        70.90 o                         
   0   8   0       6522.11       6590.31       191.53 o                         
   1   8   0          1.30        -12.12        13.72 o                         
   2   8   0       5768.22       5557.12       151.11 o                         
   3   8   0         39.45          6.61        19.16 o                         
   4   8   0       3875.56       3567.47       124.37 o                         
   5   8   0       2240.21       2182.40       117.58 o                         
   6   8   0        763.51        658.50        72.85 o                         
   7   8   0        809.28        894.50        86.19 o                         
   8   8   0        588.96        574.66       101.62 o                         
   1   9   0       8954.66       8880.09       249.88 o                         
   2   9   0         18.69         -1.07        18.60 o                         
   3   9   0       4367.54       4223.52       229.48 o                         
   4   9   0       1226.08       1176.47        92.75 o                         
   5   9   0       4222.08       4456.50       202.44 o                         
   6   9   0        302.51        374.93        65.06 o                         
   7   9   0        175.27        187.56        50.49 o                         
   8   9   0       1924.86       2127.79       167.69 o                         
   0  10   0       8317.93       7939.26       340.92 o                         
   1  10   0          0.39         -4.99        24.22 o                         
   2  10   0       3723.59       3512.62       147.69 o                         
   3  10   0       1300.68       1234.03        97.91 o                         
   4  10   0       4268.40       4126.59       151.60 o                         
   5  10   0        158.71         50.09        35.90 o                         
   6  10   0       1556.94       1668.30       141.41 o                         
   7  10   0        223.28        128.23        45.99 o                         
   1  11   0       1017.22       1003.44        92.24 o                         
   2  11   0         16.01         -3.11        27.20 o                         
   3  11   0        467.93        323.24        59.67 o                         
   4  11   0        576.48        544.76        76.56 o                         
   5  11   0        804.84        929.01       123.16 o                         
   6  11   0        940.37        958.59       126.71 o                         
   7  11   0        487.53        463.15        84.52 o                         
   0  12   0       2204.61       2168.83       177.98 o                         
   1  12   0          1.04         13.37        32.11 o                         
   2  12   0       2809.36       2573.11       170.22 o                         
   3  12   0        119.63        116.10        43.63 o                         
   4  12   0        308.08        314.30        64.09 o                         
   5  12   0        157.89         39.39        56.46 o                         
   6  12   0        523.26        382.64        94.51 o                         
   1  13   0       2373.80       2617.79       227.95 o                         
   2  13   0        333.70        303.50        64.10 o                         
   3  13   0        754.35        655.60       116.78 o                         
   4  13   0        472.20        415.00        95.68 o                         
   5  13   0        188.45        179.90        79.91 o                         
   0  14   0       2484.99       2512.95       211.75 o                         
   1  14   0         56.45        -24.42        40.96 o                         
   2  14   0        509.61        477.28        80.02 o                         
   3  14   0        439.81        427.66        92.81 o                         
   4  14   0        573.58        419.12       100.98 o                         
   1  15   0        515.57        434.35        84.32 o                         
   2  15   0        321.23        315.46        77.68 o                         
   3  15   0        241.34        230.64        69.97 o                         
   0  16   0          1.05        -45.93       116.59 o                         
  -9   0   1          0.22         35.26        63.67 o                         
  -7   0   1        387.82        294.97        58.29 o                         
  -5   0   1        211.32        153.25        42.16 o                         
  -3   0   1       3200.53       3365.32       100.73 o                         
  -1   0   1        556.92        516.09        18.83 o                         
   1   0   1       1721.08       1580.24        59.75 o                         
   3   0   1         53.19         16.64        21.06 o                         
   5   0   1       2608.37       2666.88       116.23 o                         
   7   0   1         47.70         19.21        28.98 o                         
   9   0   1        322.09        306.09        94.99 o                         
 -10   1   1         19.71         11.35        47.24 o                         
  -9   1   1        148.99         93.00        52.01 o                         
  -8   1   1         54.00         81.30        38.01 o                         
  -7   1   1         11.79          4.77        23.99 o                         
  -6   1   1          0.23        -12.74        14.55 o                         
  -5   1   1         30.38         26.30        16.58 o                         
  -4   1   1       2055.16       2034.16        57.51 o                         
  -3   1   1        111.77        124.89        15.53 o                         
  -2   1   1       2380.08       2333.51        60.70 o                         
  -1   1   1       4113.14       4369.59        76.11 o                         
   0   1   1       3575.16       3631.36        88.33 o                         
   1   1   1        824.77        852.63        27.39 o                         
   2   1   1       5528.23       5638.62       106.20 o                         
   3   1   1       1408.67       1371.69        46.56 o                         
   4   1   1         48.69         16.01        15.28 o                         
   5   1   1        140.95        135.81        24.14 o                         
   6   1   1        871.80        869.38        47.86 o                         
   7   1   1          6.05          4.17        19.41 o                         
   8   1   1        266.72        181.37        43.69 o                         
   9   1   1         27.44         29.74        43.94 o                         
 -10   2   1        100.51         95.27        51.89 o                         
  -9   2   1         50.43         95.26        45.52 o                         
  -8   2   1          5.10         30.08        34.87 o                         
  -7   2   1          0.47        -18.50        18.50 o                         
  -6   2   1        341.05        283.63        32.41 o                         
  -5   2   1          9.07         -5.76        10.56 o                         
  -4   2   1       1383.52       1344.78        42.90 o                         
  -3   2   1         39.00         21.10        10.21 o                         
  -2   2   1        666.45        661.10        25.17 o                         
  -1   2   1        383.40        353.83        18.17 o                         
   0   2   1       1616.25       1671.62        37.44 o                         
   1   2   1         18.14         11.61        10.06 o                         
   2   2   1        691.74        680.22        38.56 o                         
   3   2   1        400.62        379.14        27.60 o                         
   4   2   1          0.88         -0.10        11.05 o                         
   5   2   1        127.70        103.86        19.27 o                         
   6   2   1        475.26        463.81        42.99 o                         
   7   2   1        333.57        299.92        37.51 o                         
   8   2   1         23.23         45.27        32.24 o                         
   9   2   1         60.03         22.97        42.75 o                         
  -9   3   1        103.76        121.05        51.83 o                         
  -8   3   1         55.54         36.04        29.63 o                         
  -7   3   1         68.20         75.19        26.40 o                         
  -6   3   1        413.29        348.55        31.85 o                         
  -5   3   1          1.53          6.78        12.26 o                         
  -4   3   1        284.69        217.61        21.10 o                         
  -3   3   1        818.12        765.18        32.12 o                         
  -2   3   1          4.67          4.48        11.52 o                         
  -1   3   1       3606.10       3908.34        73.97 o                         
   0   3   1       1559.80       1670.93        45.32 o                         
   1   3   1       1413.71       1438.89        41.96 o                         
   2   3   1        508.06        521.35        31.58 o                         
   3   3   1        674.07        638.36        40.56 o                         
   4   3   1          1.39         17.23        12.97 o                         
   5   3   1         79.77         61.30        16.42 o                         
   6   3   1          5.41         -1.52        16.11 o                         
   7   3   1         33.46         16.33        20.94 o                         
   8   3   1         43.94         42.69        32.79 o                         
   9   3   1         52.44         33.42        42.93 o                         
  -9   4   1        571.45        590.49        89.75 o                         
  -8   4   1        419.67        384.96        55.30 o                         
  -7   4   1       1654.05       1700.40        69.86 o                         
  -6   4   1        525.78        595.20        39.82 o                         
  -5   4   1        833.24        820.91        40.21 o                         
  -4   4   1          9.14         15.00        11.55 o                         
  -3   4   1       2694.92       2872.10        66.08 o                         
  -2   4   1        489.26        520.29        38.79 o                         
  -1   4   1        491.04        470.83        31.58 o                         
   0   4   1       1033.07       1106.96        47.40 o                         
   1   4   1         15.00         -8.45         9.81 o                         
   2   4   1          1.63        -10.69        10.69 o                         
   3   4   1        493.17        445.77        33.71 o                         
   4   4   1         37.81         12.48        16.07 o                         
   5   4   1        812.99        867.04        50.18 o                         
   6   4   1         32.02         14.18        18.55 o                         
   7   4   1         38.85         26.67        28.24 o                         
   8   4   1        246.27        172.37        45.60 o                         
   9   4   1        535.84        596.86        86.25 o                         
  -9   5   1        350.44        302.17        88.84 o                         
  -8   5   1        574.57        569.27        90.14 o                         
  -7   5   1         41.27         20.75        21.18 o                         
  -6   5   1        715.69        656.02        52.59 o                         
  -5   5   1         10.28         -6.52        14.18 o                         
  -4   5   1       1036.29        945.20        40.49 o                         
  -3   5   1        737.64        719.53        32.15 o                         
  -2   5   1         21.43         12.03        10.33 o                         
  -1   5   1        164.98        125.61        20.43 o                         
   0   5   1       1807.57       1781.49        55.75 o                         
   1   5   1        335.27        294.33        20.00 o                         
   2   5   1         26.46         30.58        14.33 o                         
   3   5   1        204.28        156.32        22.05 o                         
   4   5   1         31.62         29.75        15.62 o                         
   5   5   1          1.69         -0.70        16.87 o                         
   6   5   1         90.65         80.79        24.95 o                         
   7   5   1         21.61         77.58        29.66 o                         
   8   5   1        308.77        325.46        56.83 o                         
   9   5   1        198.27        232.94        65.05 o                         
  -9   6   1       1378.99       1003.38       233.18 o                         
  -8   6   1        327.46        303.62        73.86 o                         
  -7   6   1       1148.13       1133.52        80.09 o                         
  -6   6   1        190.32        155.15        29.07 o                         
  -5   6   1       4669.86       4491.01       105.32 o                         
  -4   6   1          1.90         -2.03        12.81 o                         
  -3   6   1       1799.01       1705.82        52.97 o                         
  -2   6   1        417.20        481.95        23.03 o                         
  -1   6   1       5317.31       5687.84       168.10 o                         
   0   6   1        269.35        257.59        19.39 o                         
   1   6   1         57.36         47.73        12.68 o                         
   2   6   1       1375.25       1378.17        59.98 o                         
   3   6   1        375.93        414.63        32.78 o                         
   4   6   1        323.11        329.23        35.07 o                         
   5   6   1        424.58        373.99        36.17 o                         
   6   6   1         78.96         50.72        23.69 o                         
   7   6   1        889.98        781.64        98.42 o                         
   8   6   1         34.36         69.87        52.33 o                         
   9   6   1        672.50        823.25       118.08 o                         
  -9   7   1        194.03        240.25       141.32 o                         
  -8   7   1        941.00       1020.22       128.15 o                         
  -7   7   1        213.29        179.26        47.98 o                         
  -6   7   1       1061.42        969.39        79.26 o                         
  -5   7   1       1010.73        952.94        65.91 o                         
  -4   7   1       2198.13       2156.63        83.18 o                         
  -3   7   1        226.46        175.29        26.59 o                         
  -2   7   1       1943.19       1938.74       104.21 o                         
  -1   7   1       1452.16       1533.52        64.39 o                         
   0   7   1          4.40          7.38         9.63 o                         
   1   7   1        955.41        866.10        36.63 o                         
   2   7   1        984.71       1036.18        41.27 o                         
   3   7   1        452.91        404.44        37.26 o                         
   4   7   1        882.46        847.03        48.05 o                         
   5   7   1        677.09        699.89        49.41 o                         
   6   7   1         21.61         29.51        27.11 o                         
   7   7   1        207.78        241.10        58.12 o                         
   8   7   1        945.40        908.63       104.33 o                         
  -8   8   1        114.08        123.43        63.17 o                         
  -7   8   1       1431.83       1610.19        99.62 o                         
  -6   8   1        322.70        386.89        62.53 o                         
  -5   8   1       5336.73       5879.39       200.53 o                         
  -4   8   1       1515.05       1480.12       104.60 o                         
  -3   8   1       1218.42       1131.82        65.13 o                         
  -2   8   1       2484.23       2556.92        92.92 o                         
  -1   8   1       1071.03        982.70        53.48 o                         
   0   8   1       2508.45       2413.98        65.34 o                         
   1   8   1        606.47        616.05        46.73 o                         
   2   8   1       2662.44       2739.18       105.43 o                         
   3   8   1         46.75         -5.29        18.17 o                         
   4   8   1       2605.35       2749.26        97.11 o                         
   5   8   1        129.04         98.82        29.09 o                         
   6   8   1       1089.70       1158.98        98.49 o                         
   7   8   1       1161.41       1252.30       137.18 o                         
   8   8   1       1096.84       1173.60       120.70 o                         
  -8   9   1        888.30       1154.14       139.90 o                         
  -7   9   1          1.66         20.76        35.68 o                         
  -6   9   1       1224.79       1383.69       103.23 o                         
  -5   9   1       2102.37       2132.04       175.82 o                         
  -4   9   1       2561.10       2393.37       119.37 o                         
  -3   9   1       3398.98       3766.10       156.13 o                         
  -2   9   1        793.18        804.97        57.69 o                         
  -1   9   1       4450.37       4177.83       166.27 o                         
   0   9   1          1.46         26.24        24.87 o                         
   1   9   1       6241.39       6473.74       206.47 o                         
   2   9   1          5.02          1.94        19.27 o                         
   3   9   1       2786.02       2760.19       107.64 o                         
   4   9   1       2116.62       2212.55       115.56 o                         
   5   9   1       3097.37       3100.96       125.71 o                         
   6   9   1        483.92        542.80        68.68 o                         
   7   9   1       1045.83       1310.09       135.20 o                         
   8   9   1       2009.90       2058.77       215.80 o                         
  -7  10   1        198.52        213.40        50.36 o                         
  -6  10   1        489.87        432.08        71.62 o                         
  -5  10   1       1786.87       1529.21       106.25 o                         
  -4  10   1       4047.70       3996.28       164.74 o                         
  -3  10   1       1778.26       1847.18        91.29 o                         
  -2  10   1       4737.28       4657.06       204.44 o                         
  -1  10   1       2237.20       2263.11       124.94 o                         
   0  10   1       7464.99       6958.98       316.68 o                         
   1  10   1         67.79         47.75        34.69 o                         
   2  10   1       3165.92       3293.81       143.46 o                         
   3  10   1       1214.55       1326.62        94.81 o                         
   4  10   1       6724.25       7073.80       229.51 o                         
   5  10   1       1249.00       1248.11        85.95 o                         
   6  10   1       2254.57       2504.20       151.25 o                         
   7  10   1        850.91        739.13       114.82 o                         
  -7  11   1        109.34        114.55        50.10 o                         
  -6  11   1        111.12        133.77        49.54 o                         
  -5  11   1       1201.74       1187.31       210.74 o                         
  -4  11   1         56.93         22.34        36.20 o                         
  -3  11   1        507.59        478.76        68.85 o                         
  -2  11   1         72.00         -3.24        43.26 o                         
  -1  11   1        307.48        271.58        54.21 o                         
   0  11   1         30.56          5.45        26.66 o                         
   1  11   1        322.27        369.37        60.93 o                         
   2  11   1          6.50          4.28        30.18 o                         
   3  11   1        386.74        391.11        65.09 o                         
   4  11   1       1743.79       1747.57       114.90 o                         
   5  11   1       1195.75       1023.00       123.70 o                         
   6  11   1        121.11         81.46        59.76 o                         
   7  11   1        701.87        838.98       154.83 o                         
  -6  12   1        289.03        376.51        90.39 o                         
  -5  12   1        497.24        314.00        85.53 o                         
  -4  12   1        962.51       1087.54       151.41 o                         
  -3  12   1        941.68        830.75       104.03 o                         
  -2  12   1        670.84        447.00        72.62 o                         
  -1  12   1        134.21         81.39        40.33 o                         
   0  12   1       5489.17       5488.32       324.87 o                         
   1  12   1        156.96         97.95        43.90 o                         
   2  12   1       2790.92       3183.63       232.24 o                         
   3  12   1         72.27         24.27        35.16 o                         
   4  12   1       2778.33       2900.11       202.49 o                         
   5  12   1         97.28         72.50        54.69 o                         
   6  12   1        497.02        510.22       109.58 o                         
  -5  13   1        726.76        784.92       124.53 o                         
  -4  13   1        796.71        794.63       138.31 o                         
  -3  13   1        156.57         99.47        43.62 o                         
  -2  13   1       1070.41       1224.70       113.81 o                         
  -1  13   1       3724.29       4118.49       185.27 o                         
   0  13   1        474.26        594.21        84.96 o                         
   1  13   1       5242.85       5661.13       221.65 o                         
   2  13   1        379.50        325.05        67.01 o                         
   3  13   1       2782.13       2798.30       218.26 o                         
   4  13   1          0.31         -5.43        42.49 o                         
   5  13   1        690.38        836.65       130.90 o                         
  -4  14   1        553.53        501.61       102.50 o                         
  -3  14   1       1336.85       1605.62       130.00 o                         
  -2  14   1       1322.99       1338.20       124.23 o                         
  -1  14   1        935.91        764.65       128.00 o                         
   0  14   1       5672.83       6738.29       254.43 o                         
   1  14   1        293.77        218.49        62.79 o                         
   2  14   1       3986.16       4497.58       205.12 o                         
   3  14   1          6.67        -37.22        37.22 o                         
   4  14   1       3606.66       4482.58       250.14 o                         
  -3  15   1        709.49        697.99       119.24 o                         
  -2  15   1       1174.44        961.40       115.04 o                         
  -1  15   1       2271.87       2629.67       163.02 o                         
   0  15   1        964.03       1121.64       122.92 o                         
   1  15   1       2561.64       2743.18       166.71 o                         
   2  15   1         43.20         85.27        52.55 o                         
   3  15   1       1534.47       1573.84       143.95 o                         
   0  16   1       1341.97       1329.83       210.77 o                         
 -10   0   2       1942.16       1790.89       261.44 o                         
  -8   0   2        958.83        703.83       136.02 o                         
  -6   0   2        110.93         71.40        25.91 o                         
  -4   0   2       4894.08       4814.88       134.76 o                         
  -2   0   2      27894.99      28913.37       475.41 o                         
   0   0   2      60638.86      65991.69      1644.81 o                         
   2   0   2     340870.84     346720.97      7054.19 o                         
   4   0   2      82149.50      88374.91      1853.68 o                         
   6   0   2      12881.51      13868.72       376.71 o                         
   8   0   2       5753.25       6356.67       255.75 o                         
 -10   1   2        371.96        184.88        82.99 o                         
  -9   1   2       1851.79       2174.76       134.62 o                         
  -8   1   2       1897.87       2010.29       119.15 o                         
  -7   1   2         75.68         55.60        23.09 o                         
  -6   1   2        116.61        124.54        21.97 o                         
  -5   1   2       2520.66       2367.06        66.55 o                         
  -4   1   2        143.28        105.72        16.48 o                         
  -3   1   2        222.05        122.85        15.16 o                         
  -2   1   2      28226.75      31978.59       480.38 o                         
  -1   1   2      18992.56      20080.48       428.27 o                         
   0   1   2       1797.82       1855.86        46.79 o                         
   1   1   2      25148.52      26305.87       364.45 o                         
   2   1   2        695.19        751.52        26.25 o                         
   3   1   2      85623.61      90112.83      1224.28 o                         
   4   1   2       3462.09       3639.55        92.71 o                         
   5   1   2      14340.46      13908.60       257.86 o                         
   6   1   2       1348.68       1309.32        57.82 o                         
   7   1   2       4059.60       4184.40       172.24 o                         
   8   1   2          1.44         -9.26        29.51 o                         
   9   1   2       3509.85       4161.99       267.72 o                         
 -10   2   2        730.90       1000.67       358.60 o                         
  -9   2   2       1302.54       1301.78       110.74 o                         
  -8   2   2       1526.16       1320.10        84.37 o                         
  -7   2   2        940.19       1072.65        62.34 o                         
  -6   2   2         29.65         16.68        15.25 o                         
  -5   2   2       1920.42       1947.82        59.84 o                         
  -4   2   2       2886.50       2679.00        71.61 o                         
  -3   2   2        544.25        695.71        59.25 o                         
  -2   2   2        227.14        136.34        14.31 o                         
  -1   2   2      17497.71      18824.78       267.59 o                         
   0   2   2      33413.38      35633.53       644.24 o                         
   1   2   2      21155.09      22876.82       386.40 o                         
   2   2   2        146.38         53.74        12.80 o                         
   3   2   2       1146.39       1120.82        38.28 o                         
   4   2   2      33602.82      35284.53       514.63 o                         
   5   2   2         31.94         21.41        14.40 o                         
   6   2   2       4324.51       4791.74       111.40 o                         
   7   2   2        139.15        100.21        30.38 o                         
   8   2   2       4894.89       5184.50       215.22 o                         
   9   2   2         91.04          6.15        41.98 o                         
  -9   3   2         44.92         16.77        48.07 o                         
  -8   3   2       4075.53       4383.80       133.86 o                         
  -7   3   2          0.54         -7.09        17.96 o                         
  -6   3   2       1437.59       1359.90        53.65 o                         
  -5   3   2        178.40        142.91        18.59 o                         
  -4   3   2       8814.31       8931.26       152.81 o                         
  -3   3   2        971.35        851.15        35.84 o                         
  -2   3   2       1941.25       1640.78        44.51 o                         
  -1   3   2       9005.53       9653.94       178.08 o                         
   0   3   2       5411.40       5413.22        99.80 o                         
   1   3   2       2077.96       2402.65        81.56 o                         
   2   3   2       1723.97       1672.80        64.96 o                         
   3   3   2       5992.24       5910.09       119.23 o                         
   4   3   2       2182.79       2391.24        70.72 o                         
   5   3   2        586.42        603.13        40.03 o                         
   6   3   2        505.56        472.20        40.29 o                         
   7   3   2       1366.77       1551.20       121.44 o                         
   8   3   2        839.44        889.16        84.71 o                         
   9   3   2        919.92        868.95       101.83 o                         
  -9   4   2       6308.11       6802.48       390.05 o                         
  -8   4   2        704.18        686.01        65.40 o                         
  -7   4   2       4069.40       4244.26       108.44 o                         
  -6   4   2        426.31        405.28        38.82 o                         
  -5   4   2      31660.42      33262.55       444.18 o                         
  -4   4   2       1373.04       1369.07        44.68 o                         
  -3   4   2       6231.59       5962.95       108.27 o                         
  -2   4   2       4292.86       4966.86       102.98 o                         
  -1   4   2      24372.35      24718.27       724.21 o                         
   0   4   2       5879.13       6112.05       114.70 o                         
   1   4   2       2864.69       2687.11        66.62 o                         
   2   4   2         79.56         52.96        17.69 o                         
   3   4   2        787.57        800.46        48.95 o                         
   4   4   2       2886.08       3034.80        91.27 o                         
   5   4   2        844.77        829.63        44.67 o                         
   6   4   2        393.47        497.78        42.02 o                         
   7   4   2       1090.24       1025.95        72.94 o                         
   8   4   2       1237.10       1133.69        96.16 o                         
   9   4   2       2188.03       1918.63       115.31 o                         
  -9   5   2         96.62          3.53        88.33 o                         
  -8   5   2       4816.18       5160.63       138.25 o                         
  -7   5   2        622.65        601.72        65.87 o                         
  -6   5   2      11319.21      11504.51       225.75 o                         
  -5   5   2       2264.47       2128.42        70.56 o                         
  -4   5   2      20034.16      21259.05       333.79 o                         
  -3   5   2       2971.64       3331.66        77.70 o                         
  -2   5   2       2709.93       2096.23        74.75 o                         
  -1   5   2       5770.35       6299.43       141.74 o                         
   0   5   2      18100.85      18844.69       278.08 o                         
   1   5   2       1293.21       1326.99        54.03 o                         
   2   5   2       2472.74       2370.66        78.21 o                         
   3   5   2       2086.88       2130.06        94.69 o                         
   4   5   2         49.43         64.68        18.92 o                         
   5   5   2        138.64        125.03        24.92 o                         
   6   5   2          7.43          5.49        18.52 o                         
   7   5   2        494.02        542.79        63.26 o                         
   8   5   2        753.43        795.59        82.31 o                         
   9   5   2        587.04        561.28        84.32 o                         
  -9   6   2       3177.39       4398.25       406.30 o                         
  -8   6   2         29.50        -24.27        30.78 o                         
  -7   6   2       4369.45       4491.20       177.88 o                         
  -6   6   2       2103.34       2165.74        89.28 o                         
  -5   6   2      25170.58      25620.02       404.51 o                         
  -4   6   2       1138.34       1032.46        45.04 o                         
  -3   6   2      12693.97      13347.18       243.19 o                         
  -2   6   2       3807.30       4502.10       108.73 o                         
  -1   6   2      18654.30      19328.04       427.49 o                         
   0   6   2       1467.65       1454.60        73.47 o                         
   1   6   2      17467.48      19545.22       298.41 o                         
   2   6   2        776.24        755.18        36.14 o                         
   3   6   2         84.85        128.56        21.59 o                         
   4   6   2        209.94        154.28        28.20 o                         
   5   6   2        324.44        295.89        36.47 o                         
   6   6   2        232.28        168.24        33.49 o                         
   7   6   2        840.43        763.97        78.67 o                         
   8   6   2         60.48         69.46        52.33 o                         
   9   6   2       1543.98       1782.41       160.43 o                         
  -9   7   2         37.63         95.39       113.06 o                         
  -8   7   2       1709.89       1801.49       110.68 o                         
  -7   7   2          5.15          9.10        30.71 o                         
  -6   7   2       4293.86       4410.27       190.82 o                         
  -5   7   2        266.63        164.80        41.52 o                         
  -4   7   2       8983.60       8888.02       214.19 o                         
  -3   7   2       3222.62       3422.85       140.75 o                         
  -2   7   2       5844.43       5380.60       141.50 o                         
  -1   7   2          4.76         16.15        15.79 o                         
   0   7   2       9157.50       9378.36       175.90 o                         
   1   7   2       4591.07       4776.73        98.50 o                         
   2   7   2       1443.26       1446.07        50.75 o                         
   3   7   2       2683.40       2733.07        86.81 o                         
   4   7   2        505.32        508.41        42.47 o                         
   5   7   2        342.96        261.73        34.56 o                         
   6   7   2          1.27        -21.65        21.65 o                         
   7   7   2        462.88        436.68        83.63 o                         
   8   7   2         45.54         10.50        51.56 o                         
  -8   8   2        421.15        344.30        70.65 o                         
  -7   8   2       1640.89       1715.28       102.25 o                         
  -6   8   2         15.68         62.06        37.74 o                         
  -5   8   2       9229.43       8860.88       261.94 o                         
  -4   8   2       1371.04       1287.57        72.35 o                         
  -3   8   2       4287.22       4164.21       228.46 o                         
  -2   8   2       1829.47       1847.64        78.10 o                         
  -1   8   2       8897.69       9099.34       225.79 o                         
   0   8   2       6169.38       6025.98       129.35 o                         
   1   8   2       1929.44       1727.31        57.64 o                         
   2   8   2       4698.65       4952.51       124.69 o                         
   3   8   2       3548.56       3614.16       108.03 o                         
   4   8   2       5955.98       5935.78       153.99 o                         
   5   8   2        871.62        877.03        95.06 o                         
   6   8   2       1821.43       1897.32       103.57 o                         
   7   8   2          6.56          2.43        39.01 o                         
   8   8   2       1685.72       1795.09       134.70 o                         
  -8   9   2        359.76        487.95        91.52 o                         
  -7   9   2        125.51        127.95        45.29 o                         
  -6   9   2       1844.14       1833.93       115.24 o                         
  -5   9   2        315.45        243.68        50.45 o                         
  -4   9   2       3859.54       4025.33       157.90 o                         
  -3   9   2       3775.72       3817.36       128.52 o                         
  -2   9   2        762.77        742.91        74.64 o                         
  -1   9   2       7748.36       7727.11       190.87 o                         
   0   9   2       1660.90       1638.70       100.41 o                         
   1   9   2       7116.21       6962.14       212.48 o                         
   2   9   2        431.33        415.21        46.38 o                         
   3   9   2       5463.85       5716.81       148.17 o                         
   4   9   2         38.50         24.00        22.39 o                         
   5   9   2       4051.19       4082.35       133.26 o                         
   6   9   2          9.27         16.03        27.41 o                         
   7   9   2       1094.37       1221.33       189.84 o                         
   8   9   2        116.56         95.98        66.36 o                         
  -7  10   2         84.64         42.93        53.54 o                         
  -6  10   2        364.21        382.12        66.07 o                         
  -5  10   2       2981.81       2980.29       148.39 o                         
  -4  10   2       3266.55       3101.96       145.33 o                         
  -3  10   2          3.22         -2.93        21.38 o                         
  -2  10   2       1671.76       1639.75       125.34 o                         
  -1  10   2       6561.26       6852.59       226.63 o                         
   0  10   2       6654.46       6541.09       213.16 o                         
   1  10   2        382.79        296.29        83.63 o                         
   2  10   2       2427.29       2568.38       206.02 o                         
   3  10   2        227.71        196.06        51.00 o                         
   4  10   2       4641.90       4782.74       159.86 o                         
   5  10   2          0.75         15.43        28.78 o                         
   6  10   2        825.49        805.60        84.84 o                         
   7  10   2         57.61         56.35        58.17 o                         
  -7  11   2        305.03        485.48        86.58 o                         
  -6  11   2         14.37         -7.45        50.48 o                         
  -5  11   2        592.85        479.19        98.19 o                         
  -4  11   2        253.43        150.74        61.34 o                         
  -3  11   2        318.05        299.87        69.48 o                         
  -2  11   2        216.73        162.02        46.71 o                         
  -1  11   2        286.31        199.29        67.31 o                         
   0  11   2         44.62         36.45        38.76 o                         
   1  11   2       1196.55       1108.26        96.08 o                         
   2  11   2        232.86        187.91        53.03 o                         
   3  11   2        435.76        506.88        72.96 o                         
   4  11   2          1.39         -3.40        33.69 o                         
   5  11   2       1289.71       1317.80       106.83 o                         
   6  11   2         12.43        -35.00        46.57 o                         
   7  11   2        240.76        262.12       104.57 o                         
  -6  12   2         15.19         10.37        56.61 o                         
  -5  12   2        315.28        181.58        72.99 o                         
  -4  12   2        821.03        748.73       113.90 o                         
  -3  12   2        684.87        679.71        84.88 o                         
  -2  12   2        190.29         75.56        40.25 o                         
  -1  12   2        177.59        131.69        45.83 o                         
   0  12   2       3860.18       3920.90       172.27 o                         
   1  12   2         15.96         41.55        35.68 o                         
   2  12   2        157.83         85.74        41.31 o                         
   3  12   2         49.56         48.86        37.78 o                         
   4  12   2       5268.66       5450.39       321.16 o                         
   5  12   2        237.08        199.73        88.66 o                         
   6  12   2         22.10        -10.68        58.95 o                         
  -5  13   2        466.80        490.67       125.01 o                         
  -4  13   2         92.45         48.93        68.16 o                         
  -3  13   2          4.73         13.74        38.27 o                         
  -2  13   2       1146.45        878.73       134.63 o                         
  -1  13   2        257.46        199.59        56.64 o                         
   0  13   2         85.47         87.70        44.75 o                         
   1  13   2       1720.51       1622.49       120.08 o                         
   2  13   2          6.62        -20.72        38.21 o                         
   3  13   2       1304.70       1219.22       216.22 o                         
   4  13   2        120.09        109.03        53.25 o                         
   5  13   2       1237.89       1058.23       144.14 o                         
  -4  14   2        179.96         40.04        59.55 o                         
  -3  14   2        297.74        177.18        77.32 o                         
  -2  14   2         70.73         74.58        53.86 o                         
  -1  14   2        778.14        823.36       102.25 o                         
   0  14   2        573.24        430.54        79.79 o                         
   1  14   2        115.58         51.84        45.43 o                         
   2  14   2        878.71        818.28       105.11 o                         
   3  14   2          9.56        -29.72        39.81 o                         
   4  14   2       1249.25       1160.20       127.78 o                         
  -3  15   2         51.49        -16.85        59.67 o                         
  -2  15   2        321.69        362.13        94.85 o                         
  -1  15   2        161.54        120.93        54.80 o                         
   0  15   2        407.67        323.97        71.77 o                         
   1  15   2        177.46        172.25        64.69 o                         
   2  15   2         41.95        -42.24        42.24 o                         
   3  15   2        258.77        174.09       110.15 o                         
  -9   0   3          8.82        -56.53        56.53 o                         
  -7   0   3         64.62         32.15        34.56 o                         
  -5   0   3        616.42        620.11        52.13 o                         
  -3   0   3        588.71        549.51        33.91 o                         
  -1   0   3        128.07         39.07        13.79 o                         
   1   0   3          1.69        -17.67        17.67 o                         
   3   0   3       6370.47       6829.34       187.95 o                         
   5   0   3        472.05        491.73        53.79 o                         
   7   0   3       1317.03       1377.88       131.77 o                         
   9   0   3        392.47        287.05       243.78 o                         
 -10   1   3        138.53        185.53        94.05 o                         
  -9   1   3         18.01          8.83        54.96 o                         
  -8   1   3         36.78         15.82        29.35 o                         
  -7   1   3        167.66        126.61        30.55 o                         
  -6   1   3         75.07         89.07        20.10 o                         
  -5   1   3          5.33        -11.61        11.61 o                         
  -4   1   3        202.89        191.35        21.67 o                         
  -3   1   3        100.95         55.70        15.39 o                         
  -2   1   3       3556.49       3619.43        72.84 o                         
  -1   1   3         64.47         31.59        15.30 o                         
   0   1   3       4037.52       4001.48        73.50 o                         
   1   1   3       2224.04       2197.08        48.70 o                         
   2   1   3        484.99        428.46        23.84 o                         
   3   1   3        355.07        356.34        23.76 o                         
   4   1   3       4636.05       4985.37       104.01 o                         
   5   1   3        325.41        278.77        28.07 o                         
   6   1   3        265.43        324.27        44.94 o                         
   7   1   3        302.12        303.17        54.52 o                         
   8   1   3       1123.87       1185.22        81.79 o                         
   9   1   3         24.45         51.95        46.18 o                         
 -10   2   3         23.09         30.87        70.38 o                         
  -9   2   3        109.80        106.50        68.75 o                         
  -8   2   3        273.66        227.99        42.24 o                         
  -7   2   3        307.42        236.94        34.47 o                         
  -6   2   3         14.37         17.39        15.91 o                         
  -5   2   3        111.53         94.44        17.01 o                         
  -4   2   3        503.24        529.72        33.74 o                         
  -3   2   3         45.33         28.03        13.15 o                         
  -2   2   3         40.83         22.26         9.77 o                         
  -1   2   3        542.23        558.49        22.81 o                         
   0   2   3        157.86        150.54        19.40 o                         
   1   2   3        602.76        563.80        27.29 o                         
   2   2   3          3.88          1.51        10.49 o                         
   3   2   3        474.84        422.43        28.39 o                         
   4   2   3       1489.41       1449.14        54.36 o                         
   5   2   3       1008.20        947.22        44.44 o                         
   6   2   3          9.91         -1.86        19.57 o                         
   7   2   3        225.92        200.79        58.94 o                         
   8   2   3        376.93        343.21        57.21 o                         
   9   2   3        562.11        603.69        89.78 o                         
 -10   3   3        208.77        166.82        79.83 o                         
  -9   3   3         89.18         50.29        63.67 o                         
  -8   3   3        316.45        369.27        55.25 o                         
  -7   3   3          7.53          9.15        19.50 o                         
  -6   3   3        212.67        158.79        28.87 o                         
  -5   3   3        182.49        176.83        22.76 o                         
  -4   3   3       1012.91        994.74        55.36 o                         
  -3   3   3        132.78        137.29        17.29 o                         
  -2   3   3         91.03         89.86        14.52 o                         
  -1   3   3         40.41         57.39        14.40 o                         
   0   3   3        526.51        478.96        39.02 o                         
   1   3   3        691.60        676.62        39.46 o                         
   2   3   3         35.94         16.08        12.48 o                         
   3   3   3        808.78        854.12        38.39 o                         
   4   3   3        397.29        370.45        31.74 o                         
   5   3   3         93.81         55.86        20.13 o                         
   6   3   3         19.71         23.04        25.15 o                         
   7   3   3          2.39        -11.18        22.30 o                         
   8   3   3        187.11         88.16        50.89 o                         
   9   3   3          0.92        -21.50        33.42 o                         
  -9   4   3        750.05        685.97       127.12 o                         
  -8   4   3        632.32        548.17        65.32 o                         
  -7   4   3        435.35        318.98        37.68 o                         
  -6   4   3        314.34        291.63        32.25 o                         
  -5   4   3       5026.15       5073.07       117.21 o                         
  -4   4   3        384.50        337.70        28.87 o                         
  -3   4   3       1289.30       1258.15        58.70 o                         
  -2   4   3        340.56        382.71        27.29 o                         
  -1   4   3       4047.38       4199.64        96.04 o                         
   0   4   3        691.08        619.93        28.85 o                         
   1   4   3       1597.89       1512.27        48.73 o                         
   2   4   3         38.04         13.40        13.69 o                         
   3   4   3        354.13        285.09        33.28 o                         
   4   4   3       1157.79       1121.45        49.37 o                         
   5   4   3        722.47        674.52        47.08 o                         
   6   4   3          1.57        -11.14        21.11 o                         
   7   4   3         27.00          3.06        27.63 o                         
   8   4   3         29.42         -0.58        30.73 o                         
   9   4   3         34.79         68.96        44.02 o                         
  -9   5   3        438.95        219.05       120.12 o                         
  -8   5   3       1119.87       1237.05        83.56 o                         
  -7   5   3         41.54         59.77        27.78 o                         
  -6   5   3       1556.92       1613.83        69.51 o                         
  -5   5   3         36.32         60.09        19.23 o                         
  -4   5   3       3647.69       3753.43        99.53 o                         
  -3   5   3        379.71        409.79        33.18 o                         
  -2   5   3       2423.34       2350.81       107.23 o                         
  -1   5   3       5462.68       5831.43       134.90 o                         
   0   5   3       2869.09       2804.81        69.80 o                         
   1   5   3         52.11         58.31        15.25 o                         
   2   5   3       1153.92       1175.63        49.65 o                         
   3   5   3       1573.76       1546.99        72.70 o                         
   4   5   3       1079.02       1058.88        54.74 o                         
   5   5   3         84.62         72.69        24.42 o                         
   6   5   3         18.90         23.22        25.32 o                         
   7   5   3          6.89         11.55        27.64 o                         
   8   5   3        121.05         49.27        45.20 o                         
   9   5   3         17.04         29.75        45.37 o                         
  -9   6   3        230.08        328.57       141.32 o                         
  -8   6   3          0.73         30.07        33.87 o                         
  -7   6   3        315.35        429.77        61.11 o                         
  -6   6   3         12.18         24.60        31.13 o                         
  -5   6   3       4300.17       4413.95       136.71 o                         
  -4   6   3       1353.09       1413.00        81.11 o                         
  -3   6   3       3329.80       3364.30        89.37 o                         
  -2   6   3       1164.21       1248.63        44.94 o                         
  -1   6   3       7498.18       7548.10       169.91 o                         
   0   6   3       1709.97       1962.04        57.43 o                         
   1   6   3       6717.96       7000.63       153.62 o                         
   2   6   3        542.49        502.48        58.34 o                         
   3   6   3       1103.01       1107.26        83.48 o                         
   4   6   3        166.02        142.60        25.47 o                         
   5   6   3        327.20        302.31        37.67 o                         
   6   6   3         25.34         16.38        28.23 o                         
   7   6   3         15.20         22.89        31.87 o                         
   8   6   3         36.01         44.46        43.30 o                         
  -9   7   3          0.02         10.60        91.86 o                         
  -8   7   3        132.78        109.71        46.26 o                         
  -7   7   3          6.99          7.79        27.71 o                         
  -6   7   3        774.92        845.63        88.84 o                         
  -5   7   3          4.27         15.20        28.13 o                         
  -4   7   3       5976.05       6035.20       193.02 o                         
  -3   7   3       1097.10       1040.98        58.35 o                         
  -2   7   3       2161.54       2085.49        80.37 o                         
  -1   7   3        589.01        630.94        43.63 o                         
   0   7   3       8925.66       9520.58       180.56 o                         
   1   7   3        234.08        219.40        22.82 o                         
   2   7   3        373.98        333.40        36.04 o                         
   3   7   3         15.78         17.20        17.72 o                         
   4   7   3        807.95        757.37        51.91 o                         
   5   7   3         41.54         37.82        21.46 o                         
   6   7   3          4.32         -1.46        29.10 o                         
   7   7   3         45.27         58.64        43.53 o                         
   8   7   3         35.15         60.69        56.02 o                         
  -8   8   3        535.03        451.50        68.15 o                         
  -7   8   3         69.39         40.28        35.54 o                         
  -6   8   3         77.68         82.70        38.94 o                         
  -5   8   3       5415.40       5590.51       195.31 o                         
  -4   8   3          0.84         -2.63        20.89 o                         
  -3   8   3       3404.42       3266.59       175.93 o                         
  -2   8   3        394.78        431.84        45.66 o                         
  -1   8   3       9066.36       9432.79       214.57 o                         
   0   8   3       1677.67       1572.83        97.19 o                         
   1   8   3       1568.76       1683.07        53.06 o                         
   2   8   3        933.22        957.06        43.99 o                         
   3   8   3       1465.27       1297.72        63.06 o                         
   4   8   3       1778.86       1693.37        77.03 o                         
   5   8   3        629.93        607.82        90.04 o                         
   6   8   3        631.44        581.82        65.97 o                         
   7   8   3         20.55        -15.69        38.80 o                         
   8   8   3       1141.21       1341.17       148.39 o                         
  -8   9   3        464.27        518.00        75.89 o                         
  -7   9   3        152.11        163.36        54.62 o                         
  -6   9   3        130.91        119.70        44.11 o                         
  -5   9   3         38.90         65.68        38.56 o                         
  -4   9   3       4532.09       4318.87       231.52 o                         
  -3   9   3        630.20        479.09        52.24 o                         
  -2   9   3        304.61        361.81        43.00 o                         
  -1   9   3       2227.36       2057.98        84.25 o                         
   0   9   3       1731.00       1698.77        94.40 o                         
   1   9   3       4108.54       4198.16       157.08 o                         
   2   9   3          9.90         14.09        19.99 o                         
   3   9   3       2039.34       1853.04        77.83 o                         
   4   9   3        168.46        122.01        33.72 o                         
   5   9   3       1723.93       1718.79        82.48 o                         
   6   9   3        313.65        196.71        53.11 o                         
   7   9   3        876.14        698.07       141.77 o                         
  -7  10   3         60.67         26.18        45.25 o                         
  -6  10   3        243.56        200.93        64.89 o                         
  -5  10   3       1261.04       1083.42        99.40 o                         
  -4  10   3         21.87         52.54        46.34 o                         
  -3  10   3        469.47        472.70        58.72 o                         
  -2  10   3       2261.95       2361.65       118.78 o                         
  -1  10   3       4020.63       4063.57       160.55 o                         
   0  10   3       1887.57       1966.17       108.31 o                         
   1  10   3       1697.51       1653.11       100.53 o                         
   2  10   3       2189.04       2078.23       124.38 o                         
   3  10   3         52.04         45.39        34.28 o                         
   4  10   3       2649.20       2747.58       117.83 o                         
   5  10   3         29.73         15.06        31.18 o                         
   6  10   3       1181.37       1335.56       110.96 o                         
   7  10   3       1540.15       1587.33       144.26 o                         
  -7  11   3        424.29        276.67        83.63 o                         
  -6  11   3          9.10         -5.20        41.35 o                         
  -5  11   3         26.27          2.37        48.19 o                         
  -4  11   3         61.51        -25.87        41.44 o                         
  -3  11   3        133.63        108.65        45.07 o                         
  -2  11   3        417.53        474.79        66.80 o                         
  -1  11   3        822.84        782.28       126.47 o                         
   0  11   3        326.74        272.52        55.22 o                         
   1  11   3        230.16        177.63        61.70 o                         
   2  11   3          2.04         -3.98        30.12 o                         
   3  11   3        265.47        132.07        85.28 o                         
   4  11   3         77.87        122.00        43.42 o                         
   5  11   3        848.51        972.94       143.69 o                         
   6  11   3        630.53        531.05       136.02 o                         
  -6  12   3        340.91        182.57        74.83 o                         
  -5  12   3         55.01        -44.07        44.07 o                         
  -4  12   3          0.73          7.27        59.08 o                         
  -3  12   3       2508.19       2229.63       132.86 o                         
  -2  12   3         28.16         30.76        34.26 o                         
  -1  12   3       2000.59       1878.39       119.02 o                         
   0  12   3        217.35        200.70        50.07 o                         
   1  12   3        546.93        501.96       109.56 o                         
   2  12   3        779.92        952.98       101.27 o                         
   3  12   3       1087.80       1047.32       106.96 o                         
   4  12   3       3495.29       3944.97       181.54 o                         
   5  12   3         17.07         10.94        43.14 o                         
   6  12   3        444.09        683.32       147.33 o                         
  -5  13   3          5.77        -49.43        58.18 o                         
  -4  13   3       1373.29       1620.59       162.51 o                         
  -3  13   3        104.36         54.94        64.58 o                         
  -2  13   3       1638.99       1670.25       120.61 o                         
  -1  13   3        316.94        307.92        64.52 o                         
   0  13   3        926.52       1070.26       105.77 o                         
   1  13   3        969.80       1039.36       107.84 o                         
   2  13   3        723.83        821.64       124.43 o                         
   3  13   3       3899.41       4462.12       198.85 o                         
   4  13   3         48.86         63.86        51.63 o                         
   5  13   3       1673.16       2062.30       247.39 o                         
  -4  14   3         48.76          1.51        54.83 o                         
  -3  14   3       3220.05       3376.76       212.17 o                         
  -2  14   3         21.09         50.46        47.68 o                         
  -1  14   3       2242.39       2589.26       205.00 o                         
   0  14   3       1314.27       1406.70       126.47 o                         
   1  14   3       1997.72       2119.74       168.15 o                         
   2  14   3       1557.79       1911.50       143.68 o                         
   3  14   3       2437.56       2408.23       151.35 o                         
   4  14   3       5332.17       5976.12       245.75 o                         
  -3  15   3        291.90        189.97        77.37 o                         
  -2  15   3       2071.98       2374.48       154.01 o                         
  -1  15   3        927.63        914.09       111.76 o                         
   0  15   3       2986.95       3211.19       178.86 o                         
   1  15   3        470.26        655.74        95.46 o                         
   2  15   3       1511.53       1984.05       193.40 o                         
   3  15   3       2077.34       2152.72       164.66 o                         
 -10   0   4       2944.41       3214.69       346.24 o                         
  -8   0   4       4269.50       4221.59       243.34 o                         
  -6   0   4      13302.20      14203.22       405.93 o                         
  -4   0   4         39.11         52.71        24.22 o                         
  -2   0   4      13243.79      14568.10       328.63 o                         
   0   0   4      16639.56      17548.56       386.59 o                         
   2   0   4       4220.66       5062.88       112.36 o                         
   4   0   4      91736.17      98820.26      2068.18 o                         
   6   0   4      12601.35      13318.50       485.79 o                         
   8   0   4       8460.52       8970.92       398.87 o                         
 -10   1   4         48.27         77.01        79.83 o                         
  -9   1   4       6669.50       7359.31       250.47 o                         
  -8   1   4        236.96        156.35        46.69 o                         
  -7   1   4       4426.39       4132.64       158.01 o                         
  -6   1   4       3988.17       3950.06       124.95 o                         
  -5   1   4       6163.35       6120.58       125.03 o                         
  -4   1   4         58.87         25.23        15.84 o                         
  -3   1   4        563.30        500.70        27.65 o                         
  -2   1   4        241.44        255.31        24.13 o                         
  -1   1   4      11837.49      12725.35       223.66 o                         
   0   1   4      25422.87      25773.96       387.95 o                         
   1   1   4        992.42       1121.86        33.60 o                         
   2   1   4        396.47        345.24        23.59 o                         
   3   1   4      27294.48      28910.85       454.91 o                         
   4   1   4       1992.59       1860.22        59.17 o                         
   5   1   4      20543.96      20936.05       360.89 o                         
   6   1   4        420.93        344.80        53.25 o                         
   7   1   4       7428.30       7537.30       240.22 o                         
   8   1   4        520.44        391.58        58.75 o                         
   9   1   4       3371.67       3419.12       178.62 o                         
 -10   2   4       3446.35       3919.79       289.71 o                         
  -9   2   4        498.02        501.38        74.77 o                         
  -8   2   4       2662.18       2688.86       135.86 o                         
  -7   2   4        946.49        982.40        81.88 o                         
  -6   2   4      12652.82      13209.71       259.08 o                         
  -5   2   4      12425.46      13348.06       227.40 o                         
  -4   2   4       2038.28       2013.09        61.36 o                         
  -3   2   4        127.26         77.88        13.69 o                         
  -2   2   4       6511.55       7157.88       140.70 o                         
  -1   2   4      12862.90      13525.38       202.13 o                         
   0   2   4       1496.44       1394.54        45.03 o                         
   1   2   4       2332.27       2304.47        53.56 o                         
   2   2   4        225.06        314.21        22.77 o                         
   3   2   4      24316.99      27196.79       433.27 o                         
   4   2   4       3300.49       3240.26        93.36 o                         
   5   2   4       1620.93       1602.85        65.66 o                         
   6   2   4       3678.52       3582.89       144.82 o                         
   7   2   4        199.48        134.12        43.64 o                         
   8   2   4       5102.03       4788.72       174.68 o                         
   9   2   4         76.20         39.34        41.28 o                         
 -10   3   4       1037.33       1074.38       163.76 o                         
  -9   3   4       1108.07       1217.44       107.22 o                         
  -8   3   4        742.03        783.03        77.54 o                         
  -7   3   4         16.00         20.27        20.94 o                         
  -6   3   4       8208.78       8290.31       177.89 o                         
  -5   3   4       4523.63       4447.67       113.25 o                         
  -4   3   4       5052.72       4957.81       113.78 o                         
  -3   3   4       1846.54       1823.98        61.64 o                         
  -2   3   4       6075.05       5618.37       103.27 o                         
  -1   3   4       2000.78       1861.00        57.09 o                         
   0   3   4      14402.13      14359.46       312.59 o                         
   1   3   4       1266.48       1294.27        45.17 o                         
   2   3   4        588.46        459.45        28.71 o                         
   3   3   4        648.13        544.58        33.41 o                         
   4   3   4       6813.18       6802.45       139.81 o                         
   5   3   4         58.58         27.53        18.06 o                         
   6   3   4        154.40        129.41        38.01 o                         
   7   3   4        317.36        384.26        61.74 o                         
   8   3   4         23.31         24.94        42.39 o                         
   9   3   4        644.49        504.05        76.55 o                         
  -9   4   4       1332.32       1469.04       114.26 o                         
  -8   4   4        110.70         85.75        38.17 o                         
  -7   4   4       2188.02       2119.62        90.76 o                         
  -6   4   4       2742.03       2662.46        96.29 o                         
  -5   4   4      17950.33      18631.80       337.56 o                         
  -4   4   4       3893.94       4245.65        98.74 o                         
  -3   4   4      13889.45      14031.78       228.09 o                         
  -2   4   4        304.18        307.84        24.16 o                         
  -1   4   4      34572.44      36241.01       607.03 o                         
   0   4   4        125.07        149.93        21.53 o                         
   1   4   4       4635.92       3907.11        99.10 o                         
   2   4   4         14.33         11.41        14.56 o                         
   3   4   4      11975.91      12359.62       231.24 o                         
   4   4   4       1740.57       1626.15        65.13 o                         
   5   4   4       2230.13       2012.79        93.22 o                         
   6   4   4        220.77        161.15        91.28 o                         
   7   4   4         65.42         35.02        32.24 o                         
   8   4   4        786.59        713.09        88.81 o                         
   9   4   4         18.26        -18.78        35.56 o                         
  -9   5   4         57.88        -15.26        48.69 o                         
  -8   5   4       1955.43       1978.12       115.37 o                         
  -7   5   4         80.18         44.39        23.92 o                         
  -6   5   4       9677.86       9684.54       217.29 o                         
  -5   5   4          0.39        -15.67        15.67 o                         
  -4   5   4      24219.70      25091.76       388.55 o                         
  -3   5   4       4392.97       4657.90       121.66 o                         
  -2   5   4      35718.98      37842.79       585.77 o                         
  -1   5   4       6819.85       7857.54       163.16 o                         
   0   5   4      16333.31      15585.04       263.46 o                         
   1   5   4        813.14        848.25        39.74 o                         
   2   5   4      10020.61       9613.19       203.80 o                         
   3   5   4        534.46        461.91        38.84 o                         
   4   5   4       8815.18       8989.03       193.99 o                         
   5   5   4          8.66          0.87        17.45 o                         
   6   5   4         31.03         22.30        28.62 o                         
   7   5   4         48.66        -29.15        29.15 o                         
   8   5   4        160.73         98.70        52.18 o                         
   9   5   4        131.66        110.56        55.22 o                         
  -9   6   4        572.79        438.09       109.92 o                         
  -8   6   4        576.59        592.84        82.90 o                         
  -7   6   4         27.95         74.86        33.43 o                         
  -6   6   4          0.35         -8.20        26.16 o                         
  -5   6   4      17787.63      17593.51       360.71 o                         
  -4   6   4       3090.95       3035.61        89.44 o                         
  -3   6   4       4701.80       4313.93       104.75 o                         
  -2   6   4       2694.66       2671.64        83.48 o                         
  -1   6   4      49761.23      51058.00       775.54 o                         
   0   6   4       2448.05       2707.40        73.15 o                         
   1   6   4       6553.91       6031.86       169.84 o                         
   2   6   4        806.53        837.52        69.02 o                         
   3   6   4      22251.09      23584.78       441.00 o                         
   4   6   4        645.76        741.99        69.24 o                         
   5   6   4       1940.47       1768.17        79.94 o                         
   6   6   4        215.15        147.38        38.07 o                         
   7   6   4        140.40        175.69        44.61 o                         
   8   6   4          5.14         10.12        41.17 o                         
  -9   7   4         70.26        -13.93        60.43 o                         
  -8   7   4        118.45        169.47        46.68 o                         
  -7   7   4       1224.61       1155.82        88.27 o                         
  -6   7   4       1680.64       1690.06       132.03 o                         
  -5   7   4          4.42          1.63        25.38 o                         
  -4   7   4       8506.30       8461.29       206.50 o                         
  -3   7   4          0.23        -14.74        14.74 o                         
  -2   7   4      13807.49      14470.72       296.80 o                         
  -1   7   4        770.03        931.56        76.55 o                         
   0   7   4      17149.48      16996.21       294.85 o                         
   1   7   4         13.01         19.21        13.97 o                         
   2   7   4       8556.82       8464.66       177.22 o                         
   3   7   4        144.34         96.00        30.72 o                         
   4   7   4       6538.03       6453.89       191.64 o                         
   5   7   4       2045.18       2194.00        87.97 o                         
   6   7   4        775.44        773.68        79.05 o                         
   7   7   4         72.58        101.69        49.15 o                         
   8   7   4        392.82        332.39        85.85 o                         
  -8   8   4       1602.31       1727.95       122.56 o                         
  -7   8   4         83.14         57.65        41.50 o                         
  -6   8   4       2114.34       2323.39       127.18 o                         
  -5   8   4       8924.15       9039.69       267.18 o                         
  -4   8   4        183.51        206.95        44.11 o                         
  -3   8   4       2254.56       1862.83       111.07 o                         
  -2   8   4         25.96         16.21        19.38 o                         
  -1   8   4      27180.64      29026.32       533.15 o                         
   0   8   4       4355.42       4266.86       124.56 o                         
   1   8   4       5540.76       5565.65       116.97 o                         
   2   8   4        597.87        512.22        41.43 o                         
   3   8   4       6515.44       6755.67       168.54 o                         
   4   8   4       6322.45       6464.74       181.76 o                         
   5   8   4       5009.48       4979.93       150.50 o                         
   6   8   4       1373.08       1568.73        96.57 o                         
   7   8   4       1243.15       1527.72       166.19 o                         
   8   8   4       2047.71       2861.63       188.46 o                         
  -8   9   4        531.57        522.52        73.52 o                         
  -7   9   4       1731.50       1796.53       125.08 o                         
  -6   9   4         14.49         25.29        35.30 o                         
  -5   9   4        215.84        186.47        48.33 o                         
  -4   9   4       2788.11       2752.85       130.86 o                         
  -3   9   4         91.24         92.38        29.85 o                         
  -2   9   4       2660.12       2871.70       119.80 o                         
  -1   9   4       2168.03       2299.22        94.37 o                         
   0   9   4       2802.95       2950.57       108.29 o                         
   1   9   4       7638.75       8246.45       291.64 o                         
   2   9   4       1308.34       1299.20        70.52 o                         
   3   9   4       2618.76       2593.13        94.13 o                         
   4   9   4       1583.58       1583.70       122.30 o                         
   5   9   4       3629.61       3863.34       138.25 o                         
   6   9   4        383.05        296.87        53.90 o                         
   7   9   4       1433.51       1587.43       131.24 o                         
  -8  10   4        423.79        441.63       169.58 o                         
  -7  10   4         20.70        -13.30        38.01 o                         
  -6  10   4        435.19        158.86        87.20 o                         
  -5  10   4        911.14        799.22        92.30 o                         
  -4  10   4       2154.78       1973.78       139.35 o                         
  -3  10   4       1162.87       1113.72        72.91 o                         
  -2  10   4        579.52        467.56        63.04 o                         
  -1  10   4       1226.20       1325.63        93.42 o                         
   0  10   4       1563.91       1427.93       124.43 o                         
   1  10   4       3115.47       3149.52       198.88 o                         
   2  10   4        521.53        445.87        79.35 o                         
   3  10   4       1489.22       1386.70        96.97 o                         
   4  10   4       2669.46       2847.85       140.67 o                         
   5  10   4        784.20        724.25        69.48 o                         
   6  10   4        289.29        230.34        68.35 o                         
   7  10   4          4.58        -11.73        43.58 o                         
  -7  11   4        783.56        769.41        99.68 o                         
  -6  11   4        227.54        149.07        50.89 o                         
  -5  11   4        916.53        903.39        98.89 o                         
  -4  11   4        304.13        278.74        72.38 o                         
  -3  11   4         51.22         45.58        37.76 o                         
  -2  11   4        966.55        848.62        86.85 o                         
  -1  11   4        527.59        541.76        70.35 o                         
   0  11   4        341.54        331.67        61.90 o                         
   1  11   4          8.89         -1.32        28.72 o                         
   2  11   4          2.13         -0.40        31.90 o                         
   3  11   4        649.42        613.57        83.11 o                         
   4  11   4        197.41        258.20        58.13 o                         
   5  11   4        515.66        470.68        67.81 o                         
   6  11   4         18.37        -28.26        62.46 o                         
  -6  12   4       1366.15       1265.55       154.01 o                         
  -5  12   4         57.00         -4.86        50.91 o                         
  -4  12   4         96.74         59.58        53.69 o                         
  -3  12   4       1026.44        957.55       122.27 o                         
  -2  12   4          7.39         -7.48        31.57 o                         
  -1  12   4        549.22        419.85        70.06 o                         
   0  12   4        376.81        286.54        59.97 o                         
   1  12   4        445.65        271.56        82.10 o                         
   2  12   4        369.69        336.95        64.60 o                         
   3  12   4         85.92          5.42        39.43 o                         
   4  12   4        230.12        204.51        56.42 o                         
   5  12   4         64.17         64.31        51.24 o                         
   6  12   4       1040.03       1121.02       182.32 o                         
  -5  13   4        196.24        284.72        86.04 o                         
  -4  13   4       1552.64       1684.46       177.94 o                         
  -3  13   4          3.06         -2.98        49.14 o                         
  -2  13   4         64.58         24.86        39.08 o                         
  -1  13   4          0.63        -34.61        34.61 o                         
   0  13   4       1280.91       1224.51       113.16 o                         
   1  13   4         99.07         71.12        47.37 o                         
   2  13   4         53.73         84.61        48.29 o                         
   3  13   4        408.27        262.78        65.10 o                         
   4  13   4          1.38         51.53        48.45 o                         
   5  13   4        714.45        380.83       173.87 o                         
  -4  14   4         36.14        -26.42        55.04 o                         
  -3  14   4       1001.39        922.85       131.96 o                         
  -2  14   4          2.83         15.85        44.11 o                         
  -1  14   4        336.25        257.73        65.32 o                         
   0  14   4         26.09         -0.72        40.29 o                         
   1  14   4        381.88        363.07        73.39 o                         
   2  14   4          0.42         85.01        50.83 o                         
   3  14   4        605.04        491.79        83.37 o                         
   4  14   4        622.63        571.11        93.24 o                         
  -3  15   4          2.10          0.84        54.86 o                         
  -2  15   4        444.55        286.46        83.92 o                         
  -1  15   4          0.40        -42.32        42.32 o                         
   0  15   4        526.86        586.85        97.80 o                         
   1  15   4          6.18        -11.56        43.92 o                         
   2  15   4        268.20        252.12        73.19 o                         
  -9   0   5          0.59         27.65        57.30 o                         
  -7   0   5          1.29        -30.03        30.03 o                         
  -5   0   5         31.77         36.81        20.75 o                         
  -3   0   5        470.50        416.22        34.59 o                         
  -1   0   5        788.80        731.49        42.43 o                         
   1   0   5          1.54         -9.59         9.59 o                         
   3   0   5        898.31        925.60        38.26 o                         
   5   0   5       1694.21       1865.57       134.83 o                         
   7   0   5        995.64       1132.00       132.24 o                         
   9   0   5        772.48        854.48       151.00 o                         
 -10   1   5         61.51        -34.62        58.29 o                         
  -9   1   5          4.81         -1.20        38.00 o                         
  -8   1   5         39.86         42.12        32.50 o                         
  -7   1   5         23.78         19.73        28.33 o                         
  -6   1   5         53.70         15.17        20.67 o                         
  -5   1   5        108.86         82.24        18.00 o                         
  -4   1   5        647.19        720.50        34.00 o                         
  -3   1   5         63.36         34.77        11.85 o                         
  -2   1   5         27.92        -12.38        12.90 o                         
  -1   1   5        526.65        504.56        27.00 o                         
   0   1   5       1920.13       1979.42        54.86 o                         
   1   1   5         21.10         -9.22         9.22 o                         
   2   1   5         96.04         64.26        11.60 o                         
   3   1   5       1364.61       1383.90        46.35 o                         
   4   1   5        123.85        123.22        22.85 o                         
   5   1   5        338.45        297.63        46.37 o                         
   6   1   5        985.88       1045.47        84.85 o                         
   7   1   5        307.30        328.11        58.16 o                         
   8   1   5        798.54        557.32        90.51 o                         
   9   1   5        178.29        167.66        60.93 o                         
 -10   2   5        100.87        123.71        93.62 o                         
  -9   2   5        259.45        217.80        49.76 o                         
  -8   2   5         24.43          3.08        32.83 o                         
  -7   2   5         74.47         56.97        33.66 o                         
  -6   2   5        247.83        204.64        30.41 o                         
  -5   2   5        676.99        729.48        44.80 o                         
  -4   2   5        292.62        273.53        22.67 o                         
  -3   2   5         39.32         11.96        14.90 o                         
  -2   2   5         80.26         66.54        11.24 o                         
  -1   2   5       1771.51       1762.35        40.89 o                         
   0   2   5        110.45        112.99        18.80 o                         
   1   2   5        102.11         46.83        13.44 o                         
   2   2   5         83.02         70.69        14.66 o                         
   3   2   5       1658.77       1635.57        53.44 o                         
   4   2   5        765.63        759.06        40.67 o                         
   5   2   5         34.84         35.08        25.25 o                         
   6   2   5        336.72        254.67        50.02 o                         
   7   2   5        879.34        978.09        96.26 o                         
   8   2   5        242.36        194.20        54.54 o                         
   9   2   5        263.57        289.64        60.83 o                         
 -10   3   5         73.93         91.86        84.79 o                         
  -9   3   5        185.23        148.73        45.85 o                         
  -8   3   5        153.27         99.03        35.16 o                         
  -7   3   5         42.42          8.06        22.29 o                         
  -6   3   5        391.85        370.64        38.22 o                         
  -5   3   5          5.95         10.76        16.28 o                         
  -4   3   5         29.99         14.26        11.38 o                         
  -3   3   5       1010.91       1011.47        41.61 o                         
  -2   3   5        885.35        876.73        45.44 o                         
  -1   3   5       1741.46       1876.12        49.58 o                         
   0   3   5          7.02         12.12        11.39 o                         
   1   3   5         24.79         26.17        11.77 o                         
   2   3   5        469.00        458.73        29.61 o                         
   3   3   5       1770.36       2000.19        60.90 o                         
   4   3   5        214.30        143.70        23.74 o                         
   5   3   5        629.02        635.48        66.23 o                         
   6   3   5        118.99        108.54        36.44 o                         
   7   3   5        397.49        525.70        73.43 o                         
   8   3   5        431.54        418.23        65.11 o                         
   9   3   5         15.54        -36.86        37.07 o                         
  -9   4   5          2.85         48.10        38.20 o                         
  -8   4   5          1.25        -21.79        22.74 o                         
  -7   4   5        247.72        269.81        39.09 o                         
  -6   4   5        395.98        404.89        63.20 o                         
  -5   4   5       1391.59       1348.20        86.35 o                         
  -4   4   5         70.91         86.41        16.75 o                         
  -3   4   5        331.23        266.30        34.64 o                         
  -2   4   5          0.06        -10.07        10.07 o                         
  -1   4   5       8821.18       8875.66       162.95 o                         
   0   4   5         22.64         17.13        14.69 o                         
   1   4   5         32.76         30.77        17.21 o                         
   2   4   5       1329.17       1294.83        52.09 o                         
   3   4   5       3472.82       3376.70        89.87 o                         
   4   4   5        635.81        622.29        41.50 o                         
   5   4   5        391.14        409.18        55.56 o                         
   6   4   5        861.77        806.29        80.65 o                         
   7   4   5        430.71        513.42        72.33 o                         
   8   4   5        158.30        121.92        45.25 o                         
   9   4   5         77.93         71.50        46.63 o                         
  -9   5   5         35.70         21.88        43.48 o                         
  -8   5   5         91.11         55.51        49.17 o                         
  -7   5   5        122.89        111.04        32.67 o                         
  -6   5   5       1517.77       1484.60        97.52 o                         
  -5   5   5          6.35         -7.22        16.32 o                         
  -4   5   5       2555.11       2369.41        70.19 o                         
  -3   5   5          0.15         -0.35        13.43 o                         
  -2   5   5       6045.91       6371.25       130.70 o                         
  -1   5   5       6820.29       7350.22       158.67 o                         
   0   5   5       4468.63       4658.67       105.34 o                         
   1   5   5        454.01        470.77        36.58 o                         
   2   5   5       2376.43       2286.93        70.27 o                         
   3   5   5       3767.52       3750.25       104.58 o                         
   4   5   5       2107.29       2111.52        73.24 o                         
   5   5   5        443.21        387.54        51.02 o                         
   6   5   5        365.13        371.52        60.47 o                         
   7   5   5        189.08        127.89        42.33 o                         
   8   5   5        196.41        183.39        56.32 o                         
  -9   6   5          9.90          9.10        51.90 o                         
  -8   6   5         50.59         66.55        40.64 o                         
  -7   6   5         97.66         64.77        29.20 o                         
  -6   6   5         85.67         21.77        27.25 o                         
  -5   6   5        719.56        666.37        71.45 o                         
  -4   6   5        346.58        288.85        33.71 o                         
  -3   6   5         63.43         36.07        14.80 o                         
  -2   6   5       2703.67       2858.83        78.59 o                         
  -1   6   5      13266.84      13774.07       244.75 o                         
   0   6   5       3513.35       3781.85        94.00 o                         
   1   6   5       1467.65       1382.95        54.74 o                         
   2   6   5       2292.80       2500.71        86.80 o                         
   3   6   5      10404.83      10592.03       199.28 o                         
   4   6   5       1089.32       1052.75        60.14 o                         
   5   6   5       1185.34       1073.47       106.58 o                         
   6   6   5         17.99          4.27        28.59 o                         
   7   6   5        618.95        559.81        68.91 o                         
   8   6   5         66.50         34.47        45.70 o                         
  -9   7   5         10.12         -5.71        49.12 o                         
  -8   7   5          1.31        -26.28        34.09 o                         
  -7   7   5        402.43        381.01        67.09 o                         
  -6   7   5        250.69        229.73        55.07 o                         
  -5   7   5         34.51          4.44        25.82 o                         
  -4   7   5        591.56        531.72        62.60 o                         
  -3   7   5        278.54        252.15        35.11 o                         
  -2   7   5       6442.25       6761.78       234.58 o                         
  -1   7   5        606.20        548.18        51.64 o                         
   0   7   5       5859.98       5812.73       129.66 o                         
   1   7   5        659.70        703.08        43.21 o                         
   2   7   5       4827.28       4775.54       121.87 o                         
   3   7   5       2274.00       2298.58       131.68 o                         
   4   7   5       2256.65       2509.22        86.45 o                         
   5   7   5        151.44        140.74        36.46 o                         
   6   7   5        209.16        231.42        49.60 o                         
   7   7   5        207.08        186.84        55.64 o                         
   8   7   5        125.82         36.23        54.47 o                         
  -8   8   5        183.98        212.12        56.25 o                         
  -7   8   5         34.32         10.06        38.72 o                         
  -6   8   5       1615.36       1698.72       164.47 o                         
  -5   8   5        805.59        697.46        79.51 o                         
  -4   8   5        502.27        607.70        68.99 o                         
  -3   8   5        944.71        839.30       102.05 o                         
  -2   8   5        571.22        497.35        49.35 o                         
  -1   8   5      10405.81      11208.66       284.35 o                         
   0   8   5          1.62          2.97        18.83 o                         
   1   8   5       2755.79       2829.37       100.30 o                         
   2   8   5         66.61         35.40        19.83 o                         
   3   8   5       3573.66       3702.99       112.09 o                         
   4   8   5        165.56        107.68        29.36 o                         
   5   8   5        994.26        980.25        81.17 o                         
   6   8   5        154.06        129.99        41.80 o                         
   7   8   5        401.94        363.36        72.30 o                         
   8   8   5        111.92        183.43        77.12 o                         
  -8   9   5         11.37         -8.49        37.70 o                         
  -7   9   5        112.40         72.22        46.86 o                         
  -6   9   5        699.70        766.91        91.19 o                         
  -5   9   5        871.31        804.20        87.72 o                         
  -4   9   5         38.90          9.49        30.72 o                         
  -3   9   5        863.06        869.09        76.68 o                         
  -2   9   5       4683.94       5067.02       174.04 o                         
  -1   9   5        202.82        125.20        30.58 o                         
   0   9   5        731.23        755.63        56.04 o                         
   1   9   5        785.22        778.27        77.50 o                         
   2   9   5        638.25        644.13        57.83 o                         
   3   9   5        790.41        774.20        72.38 o                         
   4   9   5        358.69        414.50        65.12 o                         
   5   9   5        550.15        446.57        59.62 o                         
   6   9   5         40.28         15.42        33.20 o                         
   7   9   5        392.91        303.33       131.57 o                         
  -7  10   5        388.58        342.00        71.78 o                         
  -6  10   5        976.36       1085.78       102.90 o                         
  -5  10   5       1214.59       1082.49       107.09 o                         
  -4  10   5       1451.10       1427.65       121.52 o                         
  -3  10   5          8.29          6.84        22.81 o                         
  -2  10   5       2870.09       3001.45       116.24 o                         
  -1  10   5       2721.52       2879.68       155.53 o                         
   0  10   5        428.81        310.63        55.03 o                         
   1  10   5        712.05        943.99        87.01 o                         
   2  10   5         31.44         91.16        40.08 o                         
   3  10   5       1295.09       1220.94        95.39 o                         
   4  10   5        620.81        538.38        75.57 o                         
   5  10   5        250.37        211.01        54.79 o                         
   6  10   5        151.82        159.07        53.72 o                         
   7  10   5        160.96        131.32        57.91 o                         
  -7  11   5       1357.99       1567.33       164.66 o                         
  -6  11   5        212.62        173.11        56.87 o                         
  -5  11   5       2628.34       2866.43       150.25 o                         
  -4  11   5         88.92         46.43        47.17 o                         
  -3  11   5        111.86         70.07        49.31 o                         
  -2  11   5        530.80        495.83        82.61 o                         
  -1  11   5         12.77        -25.90        25.90 o                         
   0  11   5        621.49        577.86        75.65 o                         
   1  11   5        295.38        253.56        54.44 o                         
   2  11   5        292.96        368.64        64.39 o                         
   3  11   5        278.52        181.06        48.69 o                         
   4  11   5          6.90        -18.95        28.47 o                         
   5  11   5         50.60         78.69        52.97 o                         
   6  11   5         20.91        -29.81        68.67 o                         
  -6  12   5       2216.32       2267.18       180.62 o                         
  -5  12   5        244.04        133.84        74.21 o                         
  -4  12   5       2528.19       2608.07       176.65 o                         
  -3  12   5        922.86        702.06       210.45 o                         
  -2  12   5        834.43        816.11        98.42 o                         
  -1  12   5        507.32        516.78        76.04 o                         
   0  12   5        198.13        149.99        48.52 o                         
   1  12   5       2819.02       2954.88       176.48 o                         
   2  12   5        396.76        144.05        50.04 o                         
   3  12   5        620.63        644.84       135.65 o                         
   4  12   5        167.78        203.20        59.31 o                         
   5  12   5         85.34        136.30        66.25 o                         
  -5  13   5       1460.31       1556.19       325.04 o                         
  -4  13   5        444.96        361.56       125.19 o                         
  -3  13   5        246.15        250.88        78.53 o                         
  -2  13   5        459.08        492.69        80.58 o                         
  -1  13   5         69.38         13.36        46.41 o                         
   0  13   5       1827.76       1591.83       123.36 o                         
   1  13   5          0.94        -33.61        33.61 o                         
   2  13   5        391.95        410.43        95.02 o                         
   3  13   5        277.17        211.83        58.97 o                         
   4  13   5       1226.81       1534.95       158.50 o                         
   5  13   5        959.47       1163.40       163.46 o                         
  -4  14   5       1578.91       1781.85       207.73 o                         
  -3  14   5       2642.05       2882.01       199.13 o                         
  -2  14   5         66.40        108.23        60.18 o                         
  -1  14   5       1701.82       1772.41       129.41 o                         
   0  14   5         50.66        111.07        51.27 o                         
   1  14   5       2022.43       2379.08       151.59 o                         
   2  14   5        193.63         83.70        51.20 o                         
   3  14   5       2559.21       2579.78       157.37 o                         
   4  14   5        963.73       1003.92       143.30 o                         
  -3  15   5         61.57         75.35        66.23 o                         
  -2  15   5       1525.80       1662.60       325.18 o                         
  -1  15   5         75.22        107.06        55.94 o                         
   0  15   5       3616.07       4209.49       204.34 o                         
   1  15   5         46.41         33.08        54.46 o                         
   2  15   5       1937.50       2234.36       258.49 o                         
 -10   0   6       3125.72       3113.56       401.00 o                         
  -8   0   6       1036.95       1249.61       173.12 o                         
  -6   0   6      22232.04      22235.56       691.88 o                         
  -4   0   6      20149.96      20650.68       408.39 o                         
  -2   0   6      22672.38      22823.91       503.52 o                         
   0   0   6      33769.62      34735.48       740.98 o                         
   2   0   6        762.08        818.70        72.32 o                         
   4   0   6       6792.62       7274.40       290.84 o                         
   6   0   6       7087.20       7151.14       782.56 o                         
   8   0   6       5014.60       5410.38       302.01 o                         
 -10   1   6         51.97         40.50        47.04 o                         
  -9   1   6       6292.87       6531.54       235.08 o                         
  -8   1   6         89.78         66.66        36.84 o                         
  -7   1   6       6794.09       6408.67       208.78 o                         
  -6   1   6        362.91        291.81        47.37 o                         
  -5   1   6      25370.68      25941.21       430.10 o                         
  -4   1   6       4829.04       5089.28       108.97 o                         
  -3   1   6      13194.26      12726.69       245.56 o                         
  -2   1   6       2810.32       2730.38        67.19 o                         
  -1   1   6       2663.82       2550.43        67.62 o                         
   0   1   6         23.63         15.33        13.14 o                         
   1   1   6        365.31        270.75        26.14 o                         
   2   1   6       4098.71       4640.66       119.91 o                         
   3   1   6        337.38        302.63        19.17 o                         
   4   1   6       1437.67       1182.21        51.74 o                         
   5   1   6        143.57        115.15        47.33 o                         
   6   1   6        933.41        743.67        80.29 o                         
   7   1   6       6432.68       6566.77       227.03 o                         
   8   1   6         75.27         73.59        45.57 o                         
   9   1   6       2245.33       2510.21       218.91 o                         
 -10   2   6       5326.75       5758.58       232.73 o                         
  -9   2   6         55.79         28.35        40.34 o                         
  -8   2   6       2480.69       2611.92       133.62 o                         
  -7   2   6          0.61         25.59        28.16 o                         
  -6   2   6      15624.33      15568.41       296.17 o                         
  -5   2   6       5999.16       6142.93       158.31 o                         
  -4   2   6      18388.06      19500.65       365.99 o                         
  -3   2   6      10208.72      10643.99       215.50 o                         
  -2   2   6      18543.79      18693.43       300.25 o                         
  -1   2   6       9168.96       9593.06       156.14 o                         
   0   2   6      17752.43      19016.14       303.08 o                         
   1   2   6       3156.37       3032.73        72.70 o                         
   2   2   6        491.03        454.03        46.09 o                         
   3   2   6       2300.69       2239.98        63.98 o                         
   4   2   6       1364.97       1530.47       100.24 o                         
   5   2   6       5926.04       6314.52       295.26 o                         
   6   2   6         57.39         23.75        27.85 o                         
   7   2   6       1683.03       1875.01       114.42 o                         
   8   2   6       1491.05       1220.85       110.02 o                         
   9   2   6         30.89        -26.03        45.59 o                         
 -10   3   6        182.75         52.62        57.51 o                         
  -9   3   6       2298.93       2635.81       145.82 o                         
  -8   3   6        134.55         63.76        34.64 o                         
  -7   3   6       2396.94       2328.90       106.86 o                         
  -6   3   6       1006.06        900.32        55.04 o                         
  -5   3   6       2806.79       2648.92       115.23 o                         
  -4   3   6       5200.01       5522.01       118.24 o                         
  -3   3   6      16841.23      18023.60       301.72 o                         
  -2   3   6      12707.72      13219.19       211.93 o                         
  -1   3   6       9364.71       9875.10       152.32 o                         
   0   3   6       8722.52       8644.45       191.11 o                         
   1   3   6       5499.76       5587.28       154.51 o                         
   2   3   6       9419.81       9233.22       163.02 o                         
   3   3   6          7.85         -3.69        12.07 o                         
   4   3   6       4731.72       4721.43       118.37 o                         
   5   3   6        587.37        528.36        88.22 o                         
   6   3   6       2244.30       2421.07       123.10 o                         
   7   3   6          3.60         16.62        32.95 o                         
   8   3   6        628.37        538.63        82.69 o                         
   9   3   6         42.76         28.45        47.55 o                         
  -9   4   6         67.41         39.36        35.12 o                         
  -8   4   6        155.55        195.76        45.61 o                         
  -7   4   6        200.73        162.82        35.46 o                         
  -6   4   6       2935.08       2961.54       103.33 o                         
  -5   4   6       8081.54       8316.79       219.52 o                         
  -4   4   6       1072.60        988.37        56.21 o                         
  -3   4   6        218.15        131.98        18.24 o                         
  -2   4   6      11701.28      13054.20       212.74 o                         
  -1   4   6      46297.64      48926.85       740.26 o                         
   0   4   6       2554.39       2530.83        64.37 o                         
   1   4   6       3847.91       3421.35        80.82 o                         
   2   4   6        559.96        589.94        36.30 o                         
   3   4   6      15159.83      15064.17       254.08 o                         
   4   4   6        344.77        303.06        33.79 o                         
   5   4   6       3151.49       2983.64       172.87 o                         
   6   4   6        523.08        658.34        95.36 o                         
   7   4   6       4007.19       4071.71       175.21 o                         
   8   4   6        139.00         75.56        40.64 o                         
  -9   5   6        433.69        355.94        74.12 o                         
  -8   5   6         13.64        -14.93        34.02 o                         
  -7   5   6         16.53          0.91        27.25 o                         
  -6   5   6       3362.86       3385.13       126.90 o                         
  -5   5   6         56.59        116.33        27.12 o                         
  -4   5   6       5640.58       5475.01       142.22 o                         
  -3   5   6        309.02        316.07        25.70 o                         
  -2   5   6      28132.21      29131.50       465.29 o                         
  -1   5   6       5926.98       6623.58       136.77 o                         
   0   5   6      33496.76      35052.84       603.55 o                         
   1   5   6        296.26        351.74        45.90 o                         
   2   5   6       8212.65       7415.50       160.55 o                         
   3   5   6       1362.42       1233.33        53.31 o                         
   4   5   6      10225.15      10336.65       200.51 o                         
   5   5   6         18.53         36.87        29.78 o                         
   6   5   6       2622.99       2614.64       150.60 o                         
   7   5   6          0.77        -18.27        33.49 o                         
   8   5   6        886.61        770.71        96.64 o                         
  -9   6   6          1.31         38.07        46.49 o                         
  -8   6   6         18.85        -21.46        35.45 o                         
  -7   6   6        600.08        560.96        67.12 o                         
  -6   6   6        193.32        129.38        37.19 o                         
  -5   6   6         78.73         27.17        23.97 o                         
  -4   6   6        124.54         78.15        24.23 o                         
  -3   6   6         48.89         28.23        14.94 o                         
  -2   6   6       1968.12       1946.98        62.14 o                         
  -1   6   6      21163.64      21468.33       393.98 o                         
   0   6   6        283.89        255.72        28.07 o                         
   1   6   6       7067.27       6865.75       149.28 o                         
   2   6   6       2232.78       2331.20        80.09 o                         
   3   6   6      17241.72      16817.88       313.28 o                         
   4   6   6         22.81         19.86        21.08 o                         
   5   6   6       7986.92       7900.89       217.51 o                         
   6   6   6         10.29         18.35        42.84 o                         
   7   6   6       3643.69       3631.44       150.17 o                         
   8   6   6        318.42        458.71        85.67 o                         
  -9   7   6        132.37        113.92        67.72 o                         
  -8   7   6         73.74         62.72        53.71 o                         
  -7   7   6        912.22       1155.46       105.59 o                         
  -6   7   6        243.19        147.94        77.00 o                         
  -5   7   6       2445.72       2397.96       119.25 o                         
  -4   7   6         12.10         -0.51        22.38 o                         
  -3   7   6       1164.42       1214.14        66.41 o                         
  -2   7   6       7981.37       8411.37       225.80 o                         
  -1   7   6        883.53        828.54        53.19 o                         
   0   7   6      13322.39      13700.62       252.27 o                         
   1   7   6         65.55         76.32        19.67 o                         
   2   7   6      10193.22      10476.74       233.65 o                         
   3   7   6        493.20        549.52        44.98 o                         
   4   7   6       9858.40      10595.97       214.38 o                         
   5   7   6        123.47        122.58        43.35 o                         
   6   7   6       1797.50       1903.66       121.73 o                         
   7   7   6        397.14        300.27        96.38 o                         
   8   7   6       2249.36       2666.09       206.29 o                         
  -8   8   6        510.03        547.07       106.07 o                         
  -7   8   6         11.66         27.23        40.11 o                         
  -6   8   6       2115.66       2057.59       122.33 o                         
  -5   8   6         24.73         -8.49        27.50 o                         
  -4   8   6       3559.04       3695.62       149.98 o                         
  -3   8   6        275.36        248.27        38.96 o                         
  -2   8   6        628.74        509.83        96.89 o                         
  -1   8   6       7995.54       7760.06       192.14 o                         
   0   8   6          5.09        -16.38        16.38 o                         
   1   8   6       6097.63       6491.16       170.20 o                         
   2   8   6        752.60        672.00        49.71 o                         
   3   8   6       7875.94       7964.94       187.31 o                         
   4   8   6       1151.51       1199.71        71.08 o                         
   5   8   6       2399.42       2513.42       117.63 o                         
   6   8   6        556.78        528.55        68.90 o                         
   7   8   6       3075.79       3287.85       185.83 o                         
  -8   9   6        324.98        211.46        62.04 o                         
  -7   9   6        257.21        290.17        64.90 o                         
  -6   9   6       1058.22       1072.55       101.82 o                         
  -5   9   6       3021.80       3002.47       144.81 o                         
  -4   9   6       1857.06       1833.20       162.57 o                         
  -3   9   6       1492.40       1567.77       115.37 o                         
  -2   9   6       2605.37       2731.00       105.40 o                         
  -1   9   6       1485.58       1384.44        72.13 o                         
   0   9   6       1373.02       1407.21        72.84 o                         
   1   9   6        361.77        365.36        59.66 o                         
   2   9   6       1075.35       1163.05        84.76 o                         
   3   9   6       2158.44       2442.77       124.33 o                         
   4   9   6       3057.15       3346.77       155.67 o                         
   5   9   6       1140.21       1082.07        88.11 o                         
   6   9   6        191.25        221.27        52.09 o                         
   7   9   6       1164.32       1404.33       134.12 o                         
  -7  10   6        100.36        100.82        53.84 o                         
  -6  10   6       1877.47       1765.78       150.33 o                         
  -5  10   6        346.85        304.49        59.30 o                         
  -4  10   6        627.57        600.90        93.16 o                         
  -3  10   6        283.71        138.22        40.81 o                         
  -2  10   6       8698.58       8770.96       225.02 o                         
  -1  10   6       2681.65       2674.36       182.05 o                         
   0  10   6         22.80         39.67        31.90 o                         
   1  10   6         13.50         49.71        32.00 o                         
   2  10   6        159.49        155.69        46.32 o                         
   3  10   6       1822.86       1677.55       108.85 o                         
   4  10   6        674.44        751.96        94.27 o                         
   5  10   6        800.96        766.94        92.59 o                         
   6  10   6          4.25         17.15        44.09 o                         
  -7  11   6       1512.68       1799.74       196.23 o                         
  -6  11   6         76.86         41.93        45.78 o                         
  -5  11   6       2212.95       2302.28       159.61 o                         
  -4  11   6         19.92          4.14        43.97 o                         
  -3  11   6       1955.65       2090.95       148.19 o                         
  -2  11   6       1075.99       1087.41       134.92 o                         
  -1  11   6       1203.14       1108.87        93.32 o                         
   0  11   6       2373.70       2522.48       132.56 o                         
   1  11   6        136.16         72.69        53.54 o                         
   2  11   6          0.01        -26.40        26.40 o                         
   3  11   6         31.04         31.18        39.60 o                         
   4  11   6          3.28         14.18        34.31 o                         
   5  11   6        132.06         55.44        56.16 o                         
   6  11   6         35.49         65.51        59.49 o                         
  -6  12   6       1026.66        898.19       132.04 o                         
  -5  12   6         14.81         11.83        51.36 o                         
  -4  12   6       2463.67       2533.35       176.67 o                         
  -3  12   6          3.56         27.27        44.84 o                         
  -2  12   6       1832.40       1442.30       122.39 o                         
  -1  12   6        530.79        452.85       108.62 o                         
   0  12   6         12.20          4.67        35.10 o                         
   1  12   6        758.30        851.26        96.24 o                         
   2  12   6       2515.40       2543.04       143.25 o                         
   3  12   6        436.37        436.47        75.87 o                         
   4  12   6        153.52        136.54        48.35 o                         
   5  12   6          8.32         24.11        49.71 o                         
  -5  13   6        868.74        743.71       126.02 o                         
  -4  13   6         46.89         12.36        52.33 o                         
  -3  13   6        711.79        718.24       112.96 o                         
  -2  13   6        870.49        658.45       111.44 o                         
  -1  13   6        644.74        559.21       103.52 o                         
   0  13   6        376.59        233.89        59.55 o                         
   1  13   6         51.44         -0.25        38.72 o                         
   2  13   6        785.80        736.17       138.71 o                         
   3  13   6        425.98        466.06        79.47 o                         
   4  13   6        203.92        210.10        62.38 o                         
  -4  14   6        263.63        190.87        77.86 o                         
  -3  14   6        319.29        219.06        75.62 o                         
  -2  14   6        365.30        265.93        80.15 o                         
  -1  14   6       1127.13        830.27       103.02 o                         
   0  14   6         96.31         66.27        49.18 o                         
   1  14   6        217.21        152.28        57.33 o                         
   2  14   6         83.52          9.91        45.77 o                         
   3  14   6        421.54        433.33        83.36 o                         
  -3  15   6        126.99        138.00        72.38 o                         
  -2  15   6        443.16        583.13       116.67 o                         
  -1  15   6        146.48        189.30        66.81 o                         
   0  15   6        887.64        965.89       130.66 o                         
   1  15   6         31.26          4.61        52.49 o                         
   2  15   6        128.76         38.62        58.08 o                         
  -9   0   7         54.67        107.76        72.45 o                         
  -7   0   7         18.36         85.59        49.78 o                         
  -5   0   7        213.42        146.48        48.28 o                         
  -3   0   7        557.18        559.00        37.89 o                         
  -1   0   7        548.49        529.12        45.60 o                         
   1   0   7         81.06         81.47        17.53 o                         
   3   0   7        142.74        113.56        58.29 o                         
   5   0   7        132.21         97.81        47.27 o                         
   7   0   7        501.57        438.13       101.15 o                         
   9   0   7        356.69        137.54        85.74 o                         
 -10   1   7          2.65        -27.91        41.80 o                         
  -9   1   7         42.89         69.04        45.85 o                         
  -8   1   7        165.32         99.09        48.44 o                         
  -7   1   7          8.05         67.64        33.54 o                         
  -6   1   7        315.22        289.33        48.85 o                         
  -5   1   7        108.48         62.04        18.65 o                         
  -4   1   7         17.98         11.86        15.58 o                         
  -3   1   7        106.25         52.08        23.59 o                         
  -2   1   7       1470.67       1565.87        55.91 o                         
  -1   1   7        237.60        242.97        34.90 o                         
   0   1   7       2231.22       2234.53        59.24 o                         
   1   1   7        130.49        127.98        16.73 o                         
   2   1   7        247.02        270.57        20.57 o                         
   3   1   7        164.75        156.62        32.88 o                         
   4   1   7        281.31        247.18        40.82 o                         
   5   1   7        240.90        193.29        42.57 o                         
   6   1   7         22.07         18.91        29.10 o                         
   7   1   7        241.34        203.84        52.11 o                         
   8   1   7        494.14        345.80        71.52 o                         
   9   1   7        119.27         76.07        54.17 o                         
 -10   2   7         74.71         65.88        48.15 o                         
  -9   2   7          7.26        -35.12        35.12 o                         
  -8   2   7         75.36         61.02        36.69 o                         
  -7   2   7        185.33        161.11        42.85 o                         
  -6   2   7        344.50        325.78        45.65 o                         
  -5   2   7        201.83        150.39        32.04 o                         
  -4   2   7         15.51         16.59        16.37 o                         
  -3   2   7        399.17        410.21        40.31 o                         
  -2   2   7        496.06        465.36        25.84 o                         
  -1   2   7        703.02        696.06        32.60 o                         
   0   2   7         56.13         49.65        14.12 o                         
   1   2   7          0.79          6.44        11.01 o                         
   2   2   7        330.80        321.42        23.63 o                         
   3   2   7         35.45         19.08        11.11 o                         
   4   2   7          8.23         -1.65        20.61 o                         
   5   2   7         48.54         52.87        28.78 o                         
   6   2   7        598.88        668.71        78.71 o                         
   7   2   7          2.10        -11.89        34.63 o                         
   8   2   7        463.67        337.49        68.72 o                         
 -10   3   7         24.40         26.37        41.07 o                         
  -9   3   7        157.87        126.79        44.94 o                         
  -8   3   7         11.59        -28.62        28.62 o                         
  -7   3   7        200.26        202.51        45.70 o                         
  -6   3   7          0.17          6.61        20.12 o                         
  -5   3   7        425.36        366.18        49.69 o                         
  -4   3   7        164.10        184.35        37.03 o                         
  -3   3   7         28.55         12.38        14.77 o                         
  -2   3   7        227.40        279.60        23.93 o                         
  -1   3   7        327.97        305.55        22.72 o                         
   0   3   7        146.51        113.58        19.31 o                         
   1   3   7        124.45         90.44        16.92 o                         
   2   3   7         33.34         34.76        14.27 o                         
   3   3   7       1183.91       1291.41        57.95 o                         
   4   3   7         88.84         42.09        37.23 o                         
   5   3   7        112.72        125.45        37.21 o                         
   6   3   7         31.64         46.91        33.15 o                         
   7   3   7       1024.56        978.05        99.95 o                         
   8   3   7        144.73        125.85        69.35 o                         
  -9   4   7        472.36        400.56        66.01 o                         
  -8   4   7         14.62         18.69        32.82 o                         
  -7   4   7        127.14         79.54        35.03 o                         
  -6   4   7          1.36         -7.87        18.69 o                         
  -5   4   7         62.69         45.39        20.72 o                         
  -4   4   7        163.51        170.28        31.02 o                         
  -3   4   7        407.76        345.03        28.84 o                         
  -2   4   7        240.88        217.20        22.70 o                         
  -1   4   7         44.23         49.62        13.61 o                         
   0   4   7          4.04         -2.20        12.76 o                         
   1   4   7       1079.22        995.96        42.40 o                         
   2   4   7        889.27        928.83        41.98 o                         
   3   4   7        376.52        294.02        37.75 o                         
   4   4   7        959.54        938.71        88.22 o                         
   5   4   7        237.73        127.94        39.22 o                         
   6   4   7        337.27        291.39        56.84 o                         
   7   4   7        604.96        667.49        85.32 o                         
   8   4   7       1240.86       1437.07       121.08 o                         
  -9   5   7        139.55        115.01        57.06 o                         
  -8   5   7         67.05         30.00        44.11 o                         
  -7   5   7         36.19         12.38        25.32 o                         
  -6   5   7         19.65         -3.09        20.80 o                         
  -5   5   7        330.93        262.56        48.87 o                         
  -4   5   7        200.26        151.34        26.72 o                         
  -3   5   7         46.41         18.37        13.26 o                         
  -2   5   7       2801.89       2775.21        77.69 o                         
  -1   5   7         31.55        -11.97        11.97 o                         
   0   5   7       1707.11       1699.49        59.89 o                         
   1   5   7       2699.59       2873.69        84.98 o                         
   2   5   7       2567.56       2572.94        75.59 o                         
   3   5   7       1876.43       1876.59        67.00 o                         
   4   5   7        890.39        838.78        65.72 o                         
   5   5   7       1182.31       1233.41        89.00 o                         
   6   5   7        768.71        611.92        80.06 o                         
   7   5   7       1470.33       1732.20       134.01 o                         
   8   5   7        403.16        407.53        69.29 o                         
  -9   6   7        203.37        179.93        59.04 o                         
  -8   6   7         21.10         21.21        38.19 o                         
  -7   6   7        571.02        491.42        73.91 o                         
  -6   6   7        102.61         80.36        34.70 o                         
  -5   6   7        148.84        103.66        31.03 o                         
  -4   6   7          1.53         -8.92        15.03 o                         
  -3   6   7        330.23        291.91        30.32 o                         
  -2   6   7       2162.07       2084.69        67.74 o                         
  -1   6   7        670.68        535.36        38.48 o                         
   0   6   7        589.52        656.05        69.49 o                         
   1   6   7       3325.51       3213.26       119.27 o                         
   2   6   7       4323.49       4660.13       153.26 o                         
   3   6   7       3286.84       3134.27       100.87 o                         
   4   6   7       2092.49       2193.82       101.99 o                         
   5   6   7       3290.80       3554.64       167.39 o                         
   6   6   7        859.01        938.05        95.55 o                         
   7   6   7       1221.59       1308.66       116.55 o                         
   8   6   7        358.53        442.01        78.76 o                         
  -9   7   7         63.39        -26.82        52.52 o                         
  -8   7   7         21.33          4.65        48.26 o                         
  -7   7   7         14.69         17.99        38.41 o                         
  -6   7   7          0.21        -28.47        28.47 o                         
  -5   7   7       1433.55       1300.32        92.89 o                         
  -4   7   7        313.58        274.12        45.87 o                         
  -3   7   7         82.93         97.10        25.93 o                         
  -2   7   7       1878.89       1834.12        78.07 o                         
  -1   7   7       2795.41       2903.74       116.20 o                         
   0   7   7        579.96        509.15        38.44 o                         
   1   7   7        860.12        885.91        48.64 o                         
   2   7   7       6922.07       7174.39       189.07 o                         
   3   7   7       3504.49       3865.59       108.28 o                         
   4   7   7       2377.78       2361.08       121.02 o                         
   5   7   7       1232.75       1315.22       102.14 o                         
   6   7   7        928.45        989.64       101.59 o                         
   7   7   7       1043.96       1109.90       114.65 o                         
   8   7   7        536.35        566.71       106.47 o                         
  -8   8   7       1101.33       1540.91       254.86 o                         
  -7   8   7         30.73         66.36        40.55 o                         
  -6   8   7        211.00        139.05        45.51 o                         
  -5   8   7         42.90         35.71        31.09 o                         
  -4   8   7       1291.33       1299.61        89.98 o                         
  -3   8   7        133.11         76.82        32.36 o                         
  -2   8   7       1937.48       2160.17       103.06 o                         
  -1   8   7       2241.00       2068.48        86.76 o                         
   0   8   7        363.35        361.88        44.12 o                         
   1   8   7       1948.31       1883.72       123.49 o                         
   2   8   7       1775.59       1931.80        98.67 o                         
   3   8   7       2447.75       2541.77       156.97 o                         
   4   8   7         44.09         54.83        29.41 o                         
   5   8   7       1114.81       1356.67       174.40 o                         
   6   8   7        173.70        146.65        49.28 o                         
   7   8   7        546.79        621.71        89.38 o                         
  -8   9   7        204.45         73.81        62.53 o                         
  -7   9   7       1317.79       1390.72       116.98 o                         
  -6   9   7         11.32        -32.39        32.39 o                         
  -5   9   7       1042.05        983.44        92.37 o                         
  -4   9   7          1.33         19.66        28.78 o                         
  -3   9   7        533.85        615.89       100.20 o                         
  -2   9   7        243.06        202.08        36.88 o                         
  -1   9   7       6025.31       6417.72       177.06 o                         
   0   9   7       1196.79       1266.70       101.23 o                         
   1   9   7        348.67        316.14        42.76 o                         
   2   9   7       2324.49       2297.74       118.02 o                         
   3   9   7        247.81        159.72        46.18 o                         
   4   9   7        730.92        713.46        80.77 o                         
   5   9   7        101.40         27.23        34.84 o                         
   6   9   7        258.14        286.23        68.18 o                         
   7   9   7         65.33         55.28        48.44 o                         
  -7  10   7          6.71         24.08        42.68 o                         
  -6  10   7       2481.78       2740.81       149.92 o                         
  -5  10   7        263.50        138.67        48.04 o                         
  -4  10   7       1806.89       1795.63       167.67 o                         
  -3  10   7         73.98        120.81        48.79 o                         
  -2  10   7       4388.19       4502.40       149.06 o                         
  -1  10   7        411.27        334.78        69.60 o                         
   0  10   7       5060.06       5074.07       188.69 o                         
   1  10   7        346.42        345.14        61.19 o                         
   2  10   7        784.14        913.64        93.37 o                         
   3  10   7        755.15        701.18        75.76 o                         
   4  10   7        146.39        166.69        59.97 o                         
   5  10   7        297.72        315.66        72.25 o                         
   6  10   7         58.32         88.66        68.75 o                         
  -7  11   7       2721.17       2901.35       217.75 o                         
  -6  11   7          0.43        -10.54        39.23 o                         
  -5  11   7       4034.74       4460.49       226.42 o                         
  -4  11   7          0.25         22.18        44.28 o                         
  -3  11   7       2875.31       2986.14       178.56 o                         
  -2  11   7       1993.72       2086.80       238.60 o                         
  -1  11   7       2257.07       2389.81       129.25 o                         
   0  11   7        201.44        205.71        52.13 o                         
   1  11   7         44.61         86.56        41.58 o                         
   2  11   7         24.92        -11.96        32.19 o                         
   3  11   7          4.62         19.94        38.67 o                         
   4  11   7        259.84        194.95        65.87 o                         
   5  11   7          0.41         41.58        54.57 o                         
   6  11   7          7.31        -16.62        54.77 o                         
  -6  12   7       3328.21       3421.63       215.67 o                         
  -5  12   7          0.03         82.86        62.40 o                         
  -4  12   7       3240.96       3281.28       200.88 o                         
  -3  12   7        654.05        519.34        96.11 o                         
  -2  12   7       6166.60       6194.72       275.01 o                         
  -1  12   7          2.16          4.33        33.91 o                         
   0  12   7       1734.95       1905.89       164.61 o                         
   1  12   7         83.37         44.08        40.08 o                         
   2  12   7       1150.98       1415.17       123.51 o                         
   3  12   7        697.90        606.59       128.51 o                         
   4  12   7        636.33        572.58       102.59 o                         
   5  12   7        112.08         83.50        66.92 o                         
  -5  13   7       2702.12       2571.53       244.03 o                         
  -4  13   7          0.39        -11.47        52.52 o                         
  -3  13   7       2449.85       2904.25       191.13 o                         
  -2  13   7        338.52        250.56        79.04 o                         
  -1  13   7       1986.64       2109.79       133.33 o                         
   0  13   7        501.90        489.57        80.35 o                         
   1  13   7        651.89        673.52       135.51 o                         
   2  13   7        405.28        404.56        78.53 o                         
   3  13   7         37.72         71.82        50.66 o                         
   4  13   7        389.57        324.57        88.10 o                         
  -4  14   7        648.44        800.14       134.09 o                         
  -3  14   7         18.22        -61.62        69.48 o                         
  -2  14   7       1956.09       1939.75       183.23 o                         
  -1  14   7       1016.86        993.22       113.02 o                         
   0  14   7        183.62         63.45        85.16 o                         
   1  14   7        235.57        237.00        68.03 o                         
   2  14   7         86.56         77.47        54.97 o                         
   3  14   7       1333.98       1838.26       170.22 o                         
  -2  15   7         75.49         -2.77        57.04 o                         
  -1  15   7        664.30        719.81       116.68 o                         
   0  15   7       2213.07       2178.15       152.91 o                         
   1  15   7         33.12        103.87        80.06 o                         
 -10   0   8       1270.36       1376.88       199.62 o                         
  -8   0   8         89.44         63.23        63.59 o                         
  -6   0   8      13358.64      12966.34      1073.86 o                         
  -4   0   8       6047.99       5452.86       164.13 o                         
  -2   0   8      59720.52      60612.17      1278.24 o                         
   0   0   8      39673.66      41651.98       895.17 o                         
   2   0   8      16868.25      16555.32       509.62 o                         
   4   0   8       6637.12       7014.31       296.03 o                         
   6   0   8       5317.77       5039.67       268.55 o                         
   8   0   8        351.87        358.84       100.69 o                         
 -10   1   8        147.03        271.60        68.39 o                         
  -9   1   8       1076.70       1255.41       117.63 o                         
  -8   1   8        443.37        539.45        90.07 o                         
  -7   1   8       6311.62       6157.10       268.67 o                         
  -6   1   8        421.70        359.37        53.89 o                         
  -5   1   8      10277.47       9970.93       222.49 o                         
  -4   1   8         27.65         31.15        17.29 o                         
  -3   1   8      24924.23      25364.76       452.10 o                         
  -2   1   8       8516.33       9617.15       173.88 o                         
  -1   1   8      31484.53      32934.86       559.48 o                         
   0   1   8       5075.60       5312.53       110.35 o                         
   1   1   8       4100.80       3406.42        70.80 o                         
   2   1   8       2036.24       2101.78        88.65 o                         
   3   1   8       8870.34       8957.74       235.33 o                         
   4   1   8        208.34        250.18        45.02 o                         
   5   1   8         96.95        108.80        36.32 o                         
   6   1   8        395.08        428.08        64.11 o                         
   7   1   8        754.83        664.01        82.44 o                         
   8   1   8       1064.75        763.87        97.49 o                         
 -10   2   8        597.17        639.28        84.95 o                         
  -9   2   8        214.93        114.85        50.42 o                         
  -8   2   8        871.85        954.83       126.98 o                         
  -7   2   8        158.29        153.64        44.13 o                         
  -6   2   8      17499.30      18743.78       434.72 o                         
  -5   2   8          1.71         -0.08        17.22 o                         
  -4   2   8       3773.40       3439.68       147.57 o                         
  -3   2   8        320.26        265.40        31.84 o                         
  -2   2   8      40381.28      43714.75       665.89 o                         
  -1   2   8      25957.08      29161.21       457.07 o                         
   0   2   8      16886.76      17083.38       262.67 o                         
   1   2   8          8.55         -8.86        11.11 o                         
   2   2   8      13472.92      13753.23       238.91 o                         
   3   2   8       6325.87       6218.88       146.92 o                         
   4   2   8       4207.12       4242.51       153.07 o                         
   5   2   8         24.30        -25.15        25.15 o                         
   6   2   8       1194.31       1151.45        99.14 o                         
   7   2   8       2153.95       2421.89       135.50 o                         
   8   2   8        714.12        464.62       129.02 o                         
  -9   3   8       2085.40       2462.81       148.45 o                         
  -8   3   8       3055.94       2988.65       134.45 o                         
  -7   3   8       4377.32       4332.06       170.10 o                         
  -6   3   8         10.01         16.09        22.32 o                         
  -5   3   8      11795.91      13092.89       281.19 o                         
  -4   3   8        764.41        826.69        51.66 o                         
  -3   3   8       1687.44       1489.52        62.83 o                         
  -2   3   8       5888.88       6810.27       139.06 o                         
  -1   3   8      39846.68      44025.46       623.89 o                         
   0   3   8       5999.73       6293.95       131.64 o                         
   1   3   8      10655.43      10765.96       198.34 o                         
   2   3   8       8798.42       9035.55       248.91 o                         
   3   3   8       7719.10       8355.64       170.87 o                         
   4   3   8       7207.94       7554.44       223.81 o                         
   5   3   8        286.94        235.35        49.16 o                         
   6   3   8       1199.24       1230.74        99.84 o                         
   7   3   8        570.32        692.34        88.76 o                         
   8   3   8       2797.58       2948.25       160.67 o                         
  -9   4   8       4286.62       4599.50       190.74 o                         
  -8   4   8        120.30         82.38        37.22 o                         
  -7   4   8       3174.73       2933.87       166.93 o                         
  -6   4   8       3455.78       3413.66       113.33 o                         
  -5   4   8        834.96        735.73        55.43 o                         
  -4   4   8         74.59         24.46        27.23 o                         
  -3   4   8        122.78        119.22        15.57 o                         
  -2   4   8       2766.82       2865.38        66.97 o                         
  -1   4   8       1884.63       1732.19       100.07 o                         
   0   4   8       8128.66       8775.58       172.22 o                         
   1   4   8       5252.64       5238.46       112.00 o                         
   2   4   8       1348.28       1223.18        49.20 o                         
   3   4   8      11174.47      11497.27       222.32 o                         
   4   4   8        709.92        860.96        89.24 o                         
   5   4   8       1474.34       1404.87        93.29 o                         
   6   4   8          2.86          0.78        32.88 o                         
   7   4   8       3633.31       3592.09       171.61 o                         
   8   4   8         13.96          1.97        42.00 o                         
  -9   5   8         93.51         73.11        68.02 o                         
  -8   5   8       2365.02       2321.35       234.58 o                         
  -7   5   8        740.31        820.50       131.57 o                         
  -6   5   8        147.71        104.56        29.56 o                         
  -5   5   8        198.38        210.51        40.48 o                         
  -4   5   8        372.57        293.91        44.34 o                         
  -3   5   8          4.24          7.02        12.51 o                         
  -2   5   8       4944.00       4989.88       116.44 o                         
  -1   5   8       2123.55       2353.29        75.38 o                         
   0   5   8       2891.10       2686.87        73.93 o                         
   1   5   8       1569.40       1536.37        56.13 o                         
   2   5   8      10684.80      10999.78       201.67 o                         
   3   5   8        134.25        108.14        25.88 o                         
   4   5   8       6145.29       5994.08       194.58 o                         
   5   5   8        307.19        282.48        52.93 o                         
   6   5   8       1008.65       1034.36       102.55 o                         
   7   5   8        124.58        158.75        54.44 o                         
   8   5   8       2981.95       3141.26       182.27 o                         
  -9   6   8       1099.32        937.17       112.00 o                         
  -8   6   8        260.14        214.82        61.10 o                         
  -7   6   8       1935.01       1931.19       139.62 o                         
  -6   6   8        351.74        220.86        51.74 o                         
  -5   6   8        743.49        759.58        67.61 o                         
  -4   6   8        729.86        707.48        61.70 o                         
  -3   6   8       4864.90       4811.41       134.77 o                         
  -2   6   8         11.66          5.35        12.90 o                         
  -1   6   8          9.62         -8.14        13.79 o                         
   0   6   8         62.04         45.96        16.82 o                         
   1   6   8       1323.66       1065.16        59.19 o                         
   2   6   8       1389.96       1392.56        58.95 o                         
   3   6   8      10018.00       9771.22       194.78 o                         
   4   6   8         80.14         36.74        26.57 o                         
   5   6   8       1815.73       1733.77       105.59 o                         
   6   6   8        290.44        169.12        52.39 o                         
   7   6   8       6873.42       7782.26       354.92 o                         
   8   6   8         86.46         65.42        46.46 o                         
  -9   7   8        393.27        353.78        92.73 o                         
  -8   7   8        564.63        608.15       106.00 o                         
  -7   7   8        413.02        422.10       101.99 o                         
  -6   7   8        100.15         75.71        37.65 o                         
  -5   7   8       2478.97       2493.73       123.89 o                         
  -4   7   8       1746.69       1572.20        92.94 o                         
  -3   7   8       4191.24       4399.55       157.01 o                         
  -2   7   8         57.33         19.07        19.94 o                         
  -1   7   8       3003.57       3011.80       118.90 o                         
   0   7   8        237.95        188.49        30.15 o                         
   1   7   8       2218.68       2291.84        82.67 o                         
   2   7   8       4607.14       4520.00       128.10 o                         
   3   7   8         70.79         48.14        24.62 o                         
   4   7   8       5999.01       6099.00       271.29 o                         
   5   7   8        698.92        712.97        74.34 o                         
   6   7   8       1430.74       1496.19       111.81 o                         
   7   7   8        101.01        132.20        61.00 o                         
  -8   8   8       1299.68       1469.74       149.09 o                         
  -7   8   8       1206.93       1194.96       110.34 o                         
  -6   8   8        640.22        702.57       119.84 o                         
  -5   8   8         10.82         -1.91        27.28 o                         
  -4   8   8       1189.64       1331.32        91.21 o                         
  -3   8   8       2204.19       2142.66       112.70 o                         
  -2   8   8       6616.95       6841.73       206.36 o                         
  -1   8   8          7.86         11.82        24.35 o                         
   0   8   8         15.04         -6.14        19.21 o                         
   1   8   8         44.86         38.16        23.24 o                         
   2   8   8       2359.79       2439.42       126.14 o                         
   3   8   8       4664.45       4770.35       173.15 o                         
   4   8   8        971.24        906.00        75.68 o                         
   5   8   8        330.03        516.03        79.61 o                         
   6   8   8         10.62         12.50        40.69 o                         
   7   8   8       1594.76       1509.27       141.20 o                         
  -8   9   8        441.79        375.31        93.52 o                         
  -7   9   8       3161.33       3389.78       173.64 o                         
  -6   9   8       1446.37       1471.62       109.16 o                         
  -5   9   8       1184.51       1218.89       116.27 o                         
  -4   9   8         55.67         80.79        34.86 o                         
  -3   9   8       2678.83       2724.72       129.65 o                         
  -2   9   8       1564.72       1391.47        89.16 o                         
  -1   9   8       4258.57       4230.92       216.70 o                         
   0   9   8         17.78         42.47        24.86 o                         
   1   9   8       3883.94       3866.31       132.50 o                         
   2   9   8       1028.91        844.48        76.36 o                         
   3   9   8         84.09         -1.77        31.86 o                         
   4   9   8        372.92        389.07        66.27 o                         
   5   9   8        132.47         83.86        66.80 o                         
   6   9   8        597.96        613.34        78.46 o                         
   7   9   8        332.73        316.87       112.16 o                         
  -7  10   8        295.21        270.53        84.07 o                         
  -6  10   8       3523.73       3517.20       182.05 o                         
  -5  10   8        730.25        694.46        87.71 o                         
  -4  10   8       2624.41       2723.58       137.50 o                         
  -3  10   8         30.83         24.26        40.63 o                         
  -2  10   8       1704.55       1722.70        89.63 o                         
  -1  10   8        940.96        814.62        73.13 o                         
   0  10   8       8282.47       8897.17       267.86 o                         
   1  10   8         95.69        121.36        41.63 o                         
   2  10   8       1647.17       1626.54       107.58 o                         
   3  10   8          6.85         34.46        34.82 o                         
   4  10   8         35.99         37.64        45.87 o                         
   5  10   8         82.04         93.73        59.51 o                         
   6  10   8         65.57         30.79        47.29 o                         
  -7  11   8       2145.03       2529.29       157.18 o                         
  -6  11   8         11.97        -31.56        43.01 o                         
  -5  11   8       3544.29       3699.53       175.25 o                         
  -4  11   8        194.48        160.44        62.01 o                         
  -3  11   8       1903.76       2348.46       159.11 o                         
  -2  11   8         10.68         20.49        42.79 o                         
  -1  11   8       4024.24       4116.24       284.04 o                         
   0  11   8         10.77         16.84        32.14 o                         
   1  11   8       1586.68       1429.80       104.19 o                         
   2  11   8       1270.23       1170.90       106.76 o                         
   3  11   8        141.79        162.85        47.29 o                         
   4  11   8        186.13        177.08        72.55 o                         
   5  11   8        131.20        125.89        64.32 o                         
  -6  12   8       1575.90       1764.13       177.56 o                         
  -5  12   8        130.15        121.45        60.94 o                         
  -4  12   8       1125.31       1190.48       142.20 o                         
  -3  12   8         53.03        -28.54        40.99 o                         
  -2  12   8       3420.90       3447.25       199.14 o                         
  -1  12   8        129.50        126.89        58.05 o                         
   0  12   8       2795.34       2785.83       147.59 o                         
   1  12   8         85.24        143.73        50.10 o                         
   2  12   8        610.39        576.32        81.53 o                         
   3  12   8        956.10       1125.34       104.00 o                         
   4  12   8       1242.02       1569.78       148.18 o                         
   5  12   8        216.54        225.07        76.98 o                         
  -5  13   8        975.98        965.83       140.89 o                         
  -4  13   8          1.67        -17.81        47.72 o                         
  -3  13   8        738.63        711.48       121.06 o                         
  -2  13   8         36.54        -26.35        46.73 o                         
  -1  13   8       1934.54       1950.31       130.86 o                         
   0  13   8       1042.31        952.99       106.87 o                         
   1  13   8        490.57        649.81        90.87 o                         
   2  13   8        329.59        481.28        81.85 o                         
   3  13   8        358.22        380.66        70.70 o                         
   4  13   8        621.50        565.47       108.41 o                         
  -4  14   8         69.14         31.26        66.37 o                         
  -3  14   8          5.76        -60.47        60.47 o                         
  -2  14   8        360.59        156.41        83.88 o                         
  -1  14   8        995.80       1016.46       139.23 o                         
   0  14   8        510.35        353.90        74.13 o                         
   1  14   8        127.90        152.00        59.32 o                         
   2  14   8        390.37        483.93        85.53 o                         
   3  14   8        591.54        663.39       102.71 o                         
  -2  15   8          1.23         44.86        65.67 o                         
  -1  15   8        340.51        368.61        97.91 o                         
   0  15   8        373.72        325.49        81.63 o                         
  -9   0   9        309.63        161.28       118.36 o                         
  -7   0   9        310.96        228.51        69.42 o                         
  -5   0   9        208.33        175.87        55.18 o                         
  -3   0   9        182.40        158.70        27.47 o                         
  -1   0   9       3327.32       3753.34       127.16 o                         
   1   0   9        931.58        876.49        50.72 o                         
   3   0   9       1230.37        924.21        91.16 o                         
   5   0   9        290.12        214.04        95.39 o                         
   7   0   9        149.24        216.84       143.09 o                         
 -10   1   9          1.10          2.55        49.88 o                         
  -9   1   9         33.73        -10.03        39.50 o                         
  -8   1   9         64.00         60.66        42.84 o                         
  -7   1   9        128.93         55.96        47.43 o                         
  -6   1   9        210.16        155.31        39.65 o                         
  -5   1   9          2.28        -19.11        19.11 o                         
  -4   1   9          4.74          7.19        14.78 o                         
  -3   1   9         53.64         53.69        12.27 o                         
  -2   1   9       2311.67       2420.10        67.06 o                         
  -1   1   9        507.45        529.11        35.78 o                         
   0   1   9        605.28        570.46        32.92 o                         
   1   1   9        155.52        136.81        16.38 o                         
   2   1   9       2787.61       2844.18       107.71 o                         
   3   1   9         79.46         83.95        30.60 o                         
   4   1   9       1149.46       1185.73        86.57 o                         
   5   1   9         18.43        -12.22        28.05 o                         
   6   1   9        349.75        358.08        63.24 o                         
   7   1   9        145.70         77.54        42.55 o                         
   8   1   9        145.44        160.06        80.57 o                         
 -10   2   9         34.06         40.51        45.05 o                         
  -9   2   9         15.77         45.48        41.72 o                         
  -8   2   9         48.57         25.81        36.20 o                         
  -7   2   9        448.91        406.86        63.27 o                         
  -6   2   9        348.75        312.00        52.90 o                         
  -5   2   9         17.28          6.76        17.64 o                         
  -4   2   9        908.85        799.02        49.50 o                         
  -3   2   9       1541.67       1633.56        65.90 o                         
  -2   2   9          5.18         -2.64        11.39 o                         
  -1   2   9        538.67        559.04        33.38 o                         
   0   2   9         26.02         11.63        12.25 o                         
   1   2   9        964.08       1037.86        49.24 o                         
   2   2   9         25.94         22.44        11.96 o                         
   3   2   9       1897.24       1783.88       121.78 o                         
   4   2   9        356.34        389.69        55.94 o                         
   5   2   9         85.44         63.20        33.98 o                         
   6   2   9         18.09          7.85        32.59 o                         
   7   2   9        128.09         80.82        43.13 o                         
   8   2   9        288.75        359.73        71.99 o                         
  -9   3   9         14.86        -21.87        34.57 o                         
  -8   3   9          3.66         12.67        35.98 o                         
  -7   3   9        683.34        515.21        69.19 o                         
  -6   3   9        692.44        631.60        70.75 o                         
  -5   3   9        706.66        703.22        53.72 o                         
  -4   3   9         36.88          7.44        16.32 o                         
  -3   3   9        965.66        988.79        50.30 o                         
  -2   3   9          3.64         -5.24        11.57 o                         
  -1   3   9        823.44        895.22        47.93 o                         
   0   3   9       1739.51       1762.13        59.80 o                         
   1   3   9        496.42        461.12        35.03 o                         
   2   3   9          2.46          0.23        12.36 o                         
   3   3   9         21.03          8.09        19.83 o                         
   4   3   9        393.39        435.75        76.84 o                         
   5   3   9         57.42         39.22        32.26 o                         
   6   3   9          8.26         32.43        35.62 o                         
   7   3   9        244.43        227.76        59.86 o                         
   8   3   9          0.54        -12.83        37.60 o                         
  -9   4   9        137.71         97.67        48.86 o                         
  -8   4   9          0.38          3.21        31.02 o                         
  -7   4   9       2698.82       2809.72       183.50 o                         
  -6   4   9        703.90        626.03        65.04 o                         
  -5   4   9        466.45        408.11        43.85 o                         
  -4   4   9          4.10        -15.05        15.05 o                         
  -3   4   9       2293.00       2443.15        72.49 o                         
  -2   4   9        129.16        153.43        21.89 o                         
  -1   4   9         28.08         13.79        12.50 o                         
   0   4   9        167.93        129.96        23.09 o                         
   1   4   9        458.82        488.91        37.70 o                         
   2   4   9         75.28         43.16        17.70 o                         
   3   4   9         18.94         31.96        25.94 o                         
   4   4   9         93.08         20.19        26.85 o                         
   5   4   9         15.11         44.49        32.07 o                         
   6   4   9        499.83        690.09        86.94 o                         
   7   4   9         71.15         77.13        44.52 o                         
   8   4   9        193.81        148.26        58.19 o                         
  -9   5   9          0.54          2.57        45.88 o                         
  -8   5   9        867.93        950.96       118.82 o                         
  -7   5   9        517.83        337.23        76.49 o                         
  -6   5   9       1647.51       1561.97        78.08 o                         
  -5   5   9        167.64        131.39        35.40 o                         
  -4   5   9        479.15        364.06        44.88 o                         
  -3   5   9       1604.50       1555.38        54.64 o                         
  -2   5   9         14.38          0.66        11.75 o                         
  -1   5   9          8.70          1.28        12.79 o                         
   0   5   9        134.72        114.68        23.58 o                         
   1   5   9        415.95        388.58        41.62 o                         
   2   5   9        621.16        624.66        43.77 o                         
   3   5   9       1433.01       1470.76       102.50 o                         
   4   5   9        329.73        299.31        51.44 o                         
   5   5   9        280.69        292.82        58.16 o                         
   6   5   9         45.67         13.24        35.26 o                         
   7   5   9       1244.10       1093.80       113.24 o                         
   8   5   9        409.09        334.01        72.61 o                         
  -9   6   9        832.62        880.40       107.06 o                         
  -8   6   9         22.52        -37.46        37.46 o                         
  -7   6   9        815.25        878.37       115.76 o                         
  -6   6   9        299.91        211.75        49.66 o                         
  -5   6   9        987.11        826.88        71.84 o                         
  -4   6   9          9.54        -11.03        19.23 o                         
  -3   6   9        687.48        699.13        52.32 o                         
  -2   6   9         55.91         55.44        18.32 o                         
  -1   6   9        365.89        345.56        38.70 o                         
   0   6   9          0.35         -5.31        12.86 o                         
   1   6   9          1.41         -2.56        13.59 o                         
   2   6   9       1788.88       1766.16        73.29 o                         
   3   6   9       1504.38       1468.44        79.79 o                         
   4   6   9        704.07        764.58       127.49 o                         
   5   6   9        435.40        444.67        90.26 o                         
   6   6   9       1472.55       1606.08       114.16 o                         
   7   6   9       1757.75       1759.15       190.14 o                         
  -9   7   9         48.53         19.52        68.57 o                         
  -8   7   9       1009.83       1065.86       117.86 o                         
  -7   7   9         34.31         16.90        38.72 o                         
  -6   7   9         94.82         64.38        35.16 o                         
  -5   7   9         75.90         44.38        35.84 o                         
  -4   7   9        485.87        410.82        69.35 o                         
  -3   7   9        983.13        934.74        74.00 o                         
  -2   7   9        244.22        260.48        39.30 o                         
  -1   7   9        478.05        443.52        52.83 o                         
   0   7   9          2.37         18.06        16.72 o                         
   1   7   9        680.43        720.71        60.77 o                         
   2   7   9        517.73        448.44        46.30 o                         
   3   7   9       1105.93       1088.98       131.86 o                         
   4   7   9       1814.80       1799.06        95.93 o                         
   5   7   9       1321.27       1538.30       144.77 o                         
   6   7   9       1118.15       1026.87       103.17 o                         
   7   7   9       1179.95       1139.70       138.36 o                         
  -8   8   9          3.44        -24.43        47.18 o                         
  -7   8   9        771.88        619.86        86.71 o                         
  -6   8   9        818.92        670.88       104.03 o                         
  -5   8   9         72.52         43.25        36.96 o                         
  -4   8   9         20.38         46.67        35.30 o                         
  -3   8   9          1.94         19.32        27.61 o                         
  -2   8   9       2220.76       2296.36        95.18 o                         
  -1   8   9         80.99         95.65        34.17 o                         
   0   8   9        230.23        309.77        61.89 o                         
   1   8   9         32.20         29.62        21.27 o                         
   2   8   9       2211.66       2160.00        88.64 o                         
   3   8   9       1959.32       2024.60       169.57 o                         
   4   8   9       1469.78       1335.86        99.90 o                         
   5   8   9         59.30         33.81        39.54 o                         
   6   8   9        400.21        440.73        87.01 o                         
   7   8   9        745.97        638.78        94.06 o                         
  -8   9   9        692.89        719.10       117.40 o                         
  -7   9   9        468.91        425.07        76.86 o                         
  -6   9   9        268.59        284.40       129.53 o                         
  -5   9   9       1951.91       1920.93       119.34 o                         
  -4   9   9        696.04        720.59        79.51 o                         
  -3   9   9       1101.62       1146.51       103.52 o                         
  -2   9   9        490.16        424.36        82.10 o                         
  -1   9   9        613.75        636.33        69.01 o                         
   0   9   9        230.84        147.80        43.51 o                         
   1   9   9       4667.80       5240.70       147.63 o                         
   2   9   9       2873.54       3056.61       177.63 o                         
   3   9   9       1717.80       1699.99       113.61 o                         
   4   9   9        928.26       1081.71       127.53 o                         
   5   9   9        206.84        307.69        69.35 o                         
   6   9   9        788.30        788.25       112.90 o                         
  -7  10   9        178.49        146.14        60.99 o                         
  -6  10   9       2889.08       2551.15       146.93 o                         
  -5  10   9          8.75         -6.55        33.82 o                         
  -4  10   9       1431.00       1364.33       100.15 o                         
  -3  10   9        522.37        395.06        78.12 o                         
  -2  10   9       4787.23       5045.58       192.61 o                         
  -1  10   9          9.99         -4.64        23.24 o                         
   0  10   9       2019.63       2040.64       115.66 o                         
   1  10   9        172.59        161.71        46.76 o                         
   2  10   9       6811.01       7510.03       220.38 o                         
   3  10   9        425.81        553.49        81.89 o                         
   4  10   9       1081.56       1117.65       197.90 o                         
   5  10   9        135.51        165.08        72.73 o                         
   6  10   9        354.43        468.56       103.65 o                         
  -7  11   9       1448.70       1295.47       131.84 o                         
  -6  11   9         35.17        -13.07        42.28 o                         
  -5  11   9       4131.29       4223.56       188.87 o                         
  -4  11   9        466.37        415.13        70.81 o                         
  -3  11   9       3519.67       3824.34       205.29 o                         
  -2  11   9        888.58        696.68       104.04 o                         
  -1  11   9       4150.06       3996.54       172.24 o                         
   0  11   9        189.80        125.11        46.50 o                         
   1  11   9       2314.58       2190.24       128.27 o                         
   2  11   9       1955.21       2011.92       110.43 o                         
   3  11   9        892.45        864.95       111.89 o                         
   4  11   9          3.57         16.83        48.43 o                         
   5  11   9         49.29         52.26        62.50 o                         
  -6  12   9       1648.04       1772.33       177.81 o                         
  -5  12   9         45.94        -17.88        50.88 o                         
  -4  12   9       1528.17       1453.98       148.56 o                         
  -3  12   9        287.73        179.27        89.32 o                         
  -2  12   9       6098.67       6188.83       277.28 o                         
  -1  12   9       1219.86       1027.77       101.85 o                         
   0  12   9       3713.06       4242.94       184.91 o                         
   1  12   9       1475.10       1534.93       115.11 o                         
   2  12   9       2736.47       2968.51       142.86 o                         
   3  12   9         34.54         80.83        53.54 o                         
   4  12   9        767.45        907.29       126.64 o                         
  -5  13   9       1488.99       1577.89       238.59 o                         
  -4  13   9        376.76        271.07        80.46 o                         
  -3  13   9       1931.01       1899.39       160.74 o                         
  -2  13   9       1345.04       1092.50       139.22 o                         
  -1  13   9       5516.70       5902.94       340.18 o                         
   0  13   9         62.16        121.58        50.77 o                         
   1  13   9       1878.45       1899.91       137.15 o                         
   2  13   9         71.87         24.01        46.88 o                         
   3  13   9       1433.41       1858.40       156.54 o                         
  -4  14   9        274.39        291.46       118.65 o                         
  -3  14   9       1174.81        765.73       127.24 o                         
  -2  14   9       1144.68       1230.29       149.71 o                         
  -1  14   9         35.00        -17.27        47.39 o                         
   0  14   9        735.98        853.51       106.17 o                         
   1  14   9         81.42         38.30        47.89 o                         
   2  14   9        726.96        784.95       105.79 o                         
 -10   0  10         47.10         28.01        65.98 o                         
  -8   0  10        277.93        135.86        68.39 o                         
  -6   0  10        804.18        668.20       102.46 o                         
  -4   0  10         34.54         51.34        18.29 o                         
  -2   0  10      21810.71      22271.04       516.43 o                         
   0   0  10      14030.27      13414.12       334.76 o                         
   2   0  10      28563.48      29350.84       849.38 o                         
   4   0  10       8827.56       8503.03       347.23 o                         
   6   0  10       3022.64       2911.28       261.44 o                         
   8   0  10       2401.83       2514.06       307.37 o                         
  -9   1  10        684.08        696.28        93.02 o                         
  -8   1  10        245.75        242.80        56.33 o                         
  -7   1  10        616.63        382.81        60.73 o                         
  -6   1  10        458.98        389.80        67.31 o                         
  -5   1  10       1200.69        934.07        69.02 o                         
  -4   1  10       1560.04       1468.87        64.01 o                         
  -3   1  10       5768.53       5777.37       122.92 o                         
  -2   1  10        250.18        383.23        29.85 o                         
  -1   1  10      24362.19      24968.58       443.14 o                         
   0   1  10       5396.78       5923.32       126.40 o                         
   1   1  10      12014.84      11490.66       189.92 o                         
   2   1  10       2732.88       2682.95       108.54 o                         
   3   1  10      17732.58      16645.52       386.42 o                         
   4   1  10       1490.86       1381.94        87.85 o                         
   5   1  10       1891.14       2029.48       148.34 o                         
   6   1  10         30.50        -28.66        28.94 o                         
   7   1  10       2305.71       2417.68       160.12 o                         
   8   1  10         81.76         93.54        51.98 o                         
  -9   2  10         72.37         57.84        45.25 o                         
  -8   2  10       1301.84       1308.19       107.56 o                         
  -7   2  10       1579.04       1672.44       126.93 o                         
  -6   2  10       5220.12       5201.44       359.92 o                         
  -5   2  10       1030.93        919.67        59.09 o                         
  -4   2  10       2752.37       2759.51       116.88 o                         
  -3   2  10        826.99        840.28        59.16 o                         
  -2   2  10      12729.71      12806.54       230.23 o                         
  -1   2  10       1316.01       1223.41        49.35 o                         
   0   2  10       7909.58       8259.43       150.15 o                         
   1   2  10       4939.01       5190.79       116.68 o                         
   2   2  10      13582.59      13749.13       274.98 o                         
   3   2  10        560.72        389.33        53.02 o                         
   4   2  10       6735.04       6869.81       216.33 o                         
   5   2  10         87.79         42.47        34.45 o                         
   6   2  10       2657.50       2590.20       138.10 o                         
   7   2  10         78.21         38.68        41.61 o                         
   8   2  10        959.46       1159.91       167.58 o                         
  -9   3  10         78.82         28.83        41.70 o                         
  -8   3  10       3034.28       3110.64       154.65 o                         
  -7   3  10       4882.76       4756.23       183.95 o                         
  -6   3  10       8972.73       9143.22       264.55 o                         
  -5   3  10       1951.09       1986.43        84.71 o                         
  -4   3  10       2558.98       2546.55       114.51 o                         
  -3   3  10      19043.90      21500.12       359.75 o                         
  -2   3  10       3271.75       3269.26        88.67 o                         
  -1   3  10       3164.69       2860.69        75.09 o                         
   0   3  10        190.45        247.87        29.17 o                         
   1   3  10       7635.59       7546.01       156.98 o                         
   2   3  10       2036.20       2104.62        72.31 o                         
   3   3  10      16942.09      17473.86       406.20 o                         
   4   3  10       2956.27       2902.25       182.56 o                         
   5   3  10        796.21        801.08        95.11 o                         
   6   3  10       2646.10       2949.43       150.40 o                         
   7   3  10       1143.71       1173.16       116.29 o                         
   8   3  10        637.56        760.79       156.55 o                         
  -9   4  10       2087.44       2073.13       142.97 o                         
  -8   4  10          8.28          8.74        32.24 o                         
  -7   4  10      12363.33      12911.47       317.87 o                         
  -6   4  10       1113.31       1104.41        78.64 o                         
  -5   4  10       8106.26       8425.10       194.05 o                         
  -4   4  10        271.96        211.32        33.71 o                         
  -3   4  10       7071.39       6967.88       150.45 o                         
  -2   4  10        851.18        802.67        39.98 o                         
  -1   4  10         16.81         -0.54        12.18 o                         
   0   4  10        184.24        184.52        25.90 o                         
   1   4  10       1475.37       1517.81        60.04 o                         
   2   4  10       5595.76       5819.35       135.61 o                         
   3   4  10       3633.01       3956.25       147.86 o                         
   4   4  10       1312.27       1431.13        92.70 o                         
   5   4  10        459.09        352.70        70.37 o                         
   6   4  10        861.28        902.77        97.52 o                         
   7   4  10       1917.69       1979.23       131.65 o                         
   8   4  10        128.13        120.96        59.48 o                         
  -9   5  10         57.85         -1.26        49.10 o                         
  -8   5  10       6131.18       6809.97       365.63 o                         
  -7   5  10        669.53        680.37        98.93 o                         
  -6   5  10      10311.45      10763.24       248.71 o                         
  -5   5  10         22.21          7.07        19.20 o                         
  -4   5  10       6414.64       6372.42       176.14 o                         
  -3   5  10       1955.64       2006.13        88.98 o                         
  -2   5  10       3024.05       2567.88        89.94 o                         
  -1   5  10         76.66         40.91        16.43 o                         
   0   5  10       1567.69       1385.18        59.55 o                         
   1   5  10        132.94        106.25        22.25 o                         
   2   5  10         57.59         16.48        18.04 o                         
   3   5  10        532.09        512.76        61.70 o                         
   4   5  10       1126.66       1082.07        84.42 o                         
   5   5  10        146.41         54.95        35.44 o                         
   6   5  10       1201.26       1258.14       130.55 o                         
   7   5  10         84.52         12.53        44.27 o                         
  -9   6  10       1912.39       1977.95       141.16 o                         
  -8   6  10          5.56         33.63        45.91 o                         
  -7   6  10       4062.18       4087.83       185.97 o                         
  -6   6  10        120.82        111.40        44.82 o                         
  -5   6  10       3534.01       3214.54       146.96 o                         
  -4   6  10        107.77         70.15        27.84 o                         
  -3   6  10       3467.79       3170.07       119.99 o                         
  -2   6  10        255.55        228.32        30.62 o                         
  -1   6  10       4000.26       3911.11        99.12 o                         
   0   6  10        120.89         96.40        21.72 o                         
   1   6  10       3125.56       3238.20        92.67 o                         
   2   6  10        105.17         88.19        22.88 o                         
   3   6  10        582.23        485.77        61.50 o                         
   4   6  10        229.55        217.04        48.05 o                         
   5   6  10        373.90        390.47        78.53 o                         
   6   6  10          6.09         10.96        39.74 o                         
   7   6  10       1655.35       1580.92       128.03 o                         
  -8   7  10       1675.77       2163.95       144.65 o                         
  -7   7  10        197.20        169.66        54.75 o                         
  -6   7  10       2931.88       2909.29       128.72 o                         
  -5   7  10       1757.64       1746.53       122.29 o                         
  -4   7  10        341.31        379.47        56.25 o                         
  -3   7  10       1014.82       1001.60       105.05 o                         
  -2   7  10       2034.86       1850.90        73.40 o                         
  -1   7  10       5704.16       5987.64       148.15 o                         
   0   7  10       2533.34       2506.59       103.94 o                         
   1   7  10       1459.95       1585.36        81.70 o                         
   2   7  10         96.79         67.71        23.55 o                         
   3   7  10        917.21        969.48        72.78 o                         
   4   7  10        234.50        203.36        66.29 o                         
   5   7  10         55.88         38.19        38.27 o                         
   6   7  10        797.86        754.89        94.81 o                         
   7   7  10         18.20          9.85        46.39 o                         
  -8   8  10        233.86        171.54        75.50 o                         
  -7   8  10       2670.10       2903.97       186.52 o                         
  -6   8  10       1636.97       1430.71       110.19 o                         
  -5   8  10       3513.55       3832.46       165.74 o                         
  -4   8  10        402.09        362.50        57.49 o                         
  -3   8  10        130.34        139.01        42.20 o                         
  -2   8  10        891.69        860.04        86.69 o                         
  -1   8  10       4059.53       4414.72       147.28 o                         
   0   8  10       4211.24       4123.70       136.97 o                         
   1   8  10       1667.56       1668.65        99.12 o                         
   2   8  10        526.80        489.77        55.37 o                         
   3   8  10        558.84        565.48        72.49 o                         
   4   8  10        910.77        863.02        93.84 o                         
   5   8  10          1.62         36.01        45.53 o                         
   6   8  10         20.20          3.64        50.01 o                         
  -8   9  10       1248.94       1171.55       149.32 o                         
  -7   9  10          3.51          9.71        46.33 o                         
  -6   9  10        968.92        917.94       122.39 o                         
  -5   9  10       5622.62       5882.85       218.04 o                         
  -4   9  10       4016.61       4241.08       174.80 o                         
  -3   9  10        377.17        333.42        56.25 o                         
  -2   9  10         46.58         -5.27        27.79 o                         
  -1   9  10       5981.31       6578.15       215.78 o                         
   0   9  10       2304.58       2205.11        91.92 o                         
   1   9  10       2393.45       2575.00       110.04 o                         
   2   9  10        721.50        751.61        90.87 o                         
   3   9  10       5220.40       5317.91       261.06 o                         
   4   9  10        210.36        183.58        68.65 o                         
   5   9  10       1026.30        983.61       134.12 o                         
   6   9  10          6.35        -25.43        48.30 o                         
  -7  10  10        154.18        172.81        61.66 o                         
  -6  10  10       2307.75       2105.42       136.32 o                         
  -5  10  10       1236.67       1366.60       125.45 o                         
  -4  10  10       2149.22       2269.18       128.88 o                         
  -3  10  10        993.25       1008.94        98.42 o                         
  -2  10  10       6026.59       5705.45       287.13 o                         
  -1  10  10       1761.35       1514.24        86.21 o                         
   0  10  10        205.68        116.04        56.60 o                         
   1  10  10       1582.35       1676.84       102.02 o                         
   2  10  10       8443.22       8560.89       251.02 o                         
   3  10  10        133.09        202.53        63.88 o                         
   4  10  10        852.26        850.33       129.64 o                         
   5  10  10        652.73        701.76       114.35 o                         
  -6  11  10         56.62         15.05        44.84 o                         
  -5  11  10       2752.16       2835.95       251.91 o                         
  -4  11  10        245.70        258.66        58.90 o                         
  -3  11  10       2201.33       2139.11       155.91 o                         
  -2  11  10        731.36        493.78       105.56 o                         
  -1  11  10       3251.43       3405.06       190.72 o                         
   0  11  10        152.26        157.41        52.67 o                         
   1  11  10       1867.26       1764.48       104.18 o                         
   2  11  10         73.29        124.99        39.50 o                         
   3  11  10       2464.15       2562.21       173.31 o                         
   4  11  10        556.31        586.51       106.03 o                         
   5  11  10        483.48        419.56        95.57 o                         
  -6  12  10        811.21        624.19       113.41 o                         
  -5  12  10        159.74        157.98        72.21 o                         
  -4  12  10        305.65        243.96       119.04 o                         
  -3  12  10          0.29        -41.62        41.62 o                         
  -2  12  10       2941.19       2894.15       184.16 o                         
  -1  12  10        289.94         80.43        92.63 o                         
   0  12  10        916.79        797.46        94.81 o                         
   1  12  10         31.92        -16.08        38.12 o                         
   2  12  10       3250.03       3382.63       152.08 o                         
   3  12  10        277.55        180.11       103.28 o                         
   4  12  10        342.36        336.40        87.39 o                         
  -5  13  10        444.46        403.11        97.53 o                         
  -4  13  10        212.22        301.34        81.94 o                         
  -3  13  10        154.25        103.60        68.85 o                         
  -2  13  10          3.87         24.78        51.38 o                         
  -1  13  10       1136.01       1062.39       138.16 o                         
   0  13  10         10.25        -10.00        39.48 o                         
   1  13  10        508.71        466.02        80.68 o                         
   2  13  10        441.57        359.53        65.96 o                         
   3  13  10        753.00        920.77       138.55 o                         
  -3  14  10         49.28        -10.49        60.73 o                         
  -2  14  10         99.90         96.25        65.12 o                         
  -1  14  10         81.62        110.73        68.42 o                         
   0  14  10         16.87         33.15        52.98 o                         
   1  14  10         29.49         41.67        49.97 o                         
   2  14  10        585.30        893.76       185.48 o                         
  -9   0  11          0.33        -17.99        54.28 o                         
  -7   0  11         63.91         70.66        49.96 o                         
  -5   0  11         42.33         19.43        34.98 o                         
  -3   0  11        700.89        792.06        53.98 o                         
  -1   0  11       1744.17       1910.31       158.81 o                         
   1   0  11        949.44        868.49        56.48 o                         
   3   0  11       7311.16       7874.30       323.51 o                         
   5   0  11        347.44        190.78        98.92 o                         
   7   0  11       1797.43       1811.44       179.82 o                         
  -9   1  11         21.61         22.10        43.41 o                         
  -8   1  11          9.17        -16.20        33.94 o                         
  -7   1  11          2.99          5.99        31.26 o                         
  -6   1  11          4.56          9.24        28.13 o                         
  -5   1  11        113.17         36.27        26.36 o                         
  -4   1  11          2.55          3.70        16.05 o                         
  -3   1  11        126.85         94.65        18.70 o                         
  -2   1  11        594.38        537.48        38.25 o                         
  -1   1  11        140.85        135.27        24.11 o                         
   0   1  11        281.01        284.05        28.32 o                         
   1   1  11        381.14        398.38        27.46 o                         
   2   1  11       2576.27       2901.86       175.42 o                         
   3   1  11          1.55         20.10        24.23 o                         
   4   1  11        687.50        676.40        73.00 o                         
   5   1  11         62.22         39.72        33.91 o                         
   6   1  11       1857.54       1906.33       120.92 o                         
   7   1  11         53.43         -8.73        37.45 o                         
   8   1  11        211.64        151.64        61.78 o                         
  -9   2  11          2.82        -38.00        38.00 o                         
  -8   2  11          1.88        -31.10        31.10 o                         
  -7   2  11         86.64         38.78        34.28 o                         
  -6   2  11        440.12        413.23        60.63 o                         
  -5   2  11        111.77         63.33        29.75 o                         
  -4   2  11        168.36        179.82        32.47 o                         
  -3   2  11        489.98        473.49        31.48 o                         
  -2   2  11       1224.66       1133.61        48.96 o                         
  -1   2  11       4112.62       4134.32       103.42 o                         
   0   2  11        115.94         71.95        17.08 o                         
   1   2  11        231.33        127.56        22.38 o                         
   2   2  11         52.55         51.11        26.56 o                         
   3   2  11       4540.67       4606.10       232.31 o                         
   4   2  11         74.11         83.56        33.37 o                         
   5   2  11        589.16        585.93        75.77 o                         
   6   2  11         80.71         61.92        42.03 o                         
   7   2  11        859.54       1018.49       111.68 o                         
   8   2  11         14.29          8.43        45.31 o                         
  -9   3  11          1.43         35.87        42.66 o                         
  -8   3  11         48.18          4.30        40.80 o                         
  -7   3  11        245.11        304.00        58.31 o                         
  -6   3  11        138.79        108.75        36.62 o                         
  -5   3  11        805.49        824.56        78.14 o                         
  -4   3  11        360.61        442.94        49.95 o                         
  -3   3  11       2408.38       2407.91       104.70 o                         
  -2   3  11       2161.68       2272.75        74.03 o                         
  -1   3  11       2074.69       2193.34        85.75 o                         
   0   3  11         26.06         33.81        14.75 o                         
   1   3  11        731.94        658.22        42.81 o                         
   2   3  11       2606.05       2714.92       114.64 o                         
   3   3  11       1060.22       1009.27        83.12 o                         
   4   3  11        187.66        181.38        64.09 o                         
   5   3  11         91.68         74.71        39.78 o                         
   6   3  11        580.54        481.68        73.41 o                         
   7   3  11         58.40         50.76        43.25 o                         
  -9   4  11         81.76         65.74        50.45 o                         
  -8   4  11         24.29        -17.81        32.47 o                         
  -7   4  11        759.21        856.30        84.07 o                         
  -6   4  11        461.52        413.92        55.80 o                         
  -5   4  11       3343.26       3388.03       112.97 o                         
  -4   4  11       1363.95       1342.22        64.30 o                         
  -3   4  11       2350.13       2174.45        96.70 o                         
  -2   4  11       1155.94        957.74        43.95 o                         
  -1   4  11       3534.90       3326.43        87.39 o                         
   0   4  11       1034.98       1162.55        53.64 o                         
   1   4  11        210.96        129.47        27.57 o                         
   2   4  11        803.95        750.93        67.35 o                         
   3   4  11       1867.14       1912.59       101.64 o                         
   4   4  11         76.69        149.36        40.76 o                         
   5   4  11          6.07          1.99        29.00 o                         
   6   4  11          1.38        -12.45        35.26 o                         
   7   4  11        141.65         93.03        48.43 o                         
  -9   5  11        437.72        290.98       100.97 o                         
  -8   5  11        689.18        541.15        84.44 o                         
  -7   5  11        181.72        158.91        51.49 o                         
  -6   5  11       2631.45       2572.46       115.56 o                         
  -5   5  11        661.07        620.06        56.02 o                         
  -4   5  11       3162.27       3227.41       117.99 o                         
  -3   5  11        724.68        735.52        51.27 o                         
  -2   5  11       3110.87       2964.49        83.72 o                         
  -1   5  11       3275.39       3175.84       110.07 o                         
   0   5  11        473.19        442.59        45.60 o                         
   1   5  11        213.70        211.78        37.66 o                         
   2   5  11        339.85        309.95        50.15 o                         
   3   5  11        834.24        751.82        75.64 o                         
   4   5  11         76.28         86.18        38.48 o                         
   5   5  11         11.62        -30.00        30.00 o                         
   6   5  11         48.35         37.41        40.03 o                         
   7   5  11        212.79        193.71        64.18 o                         
  -9   6  11        132.32        148.02        63.44 o                         
  -8   6  11         28.94          8.33        45.47 o                         
  -7   6  11       1782.65       1774.18       124.81 o                         
  -6   6  11        417.16        465.91        67.73 o                         
  -5   6  11        563.52        648.90        80.75 o                         
  -4   6  11       1501.65       1468.07        83.00 o                         
  -3   6  11       1197.11       1067.42        68.14 o                         
  -2   6  11        655.73        599.58        42.42 o                         
  -1   6  11       1356.54       1218.97        53.81 o                         
   0   6  11        481.93        485.57        43.06 o                         
   1   6  11        194.15        181.30        28.45 o                         
   2   6  11        310.84        324.37        59.29 o                         
   3   6  11        445.61        323.29        53.40 o                         
   4   6  11        167.91        136.51        53.54 o                         
   5   6  11        189.70        142.50        47.20 o                         
   6   6  11        226.53        204.00        60.48 o                         
   7   6  11         50.36         44.67        49.44 o                         
  -8   7  11        496.97        392.29        78.24 o                         
  -7   7  11         37.37         34.44        42.81 o                         
  -6   7  11       1869.20       1994.97       125.31 o                         
  -5   7  11          1.78         -5.26        25.79 o                         
  -4   7  11        889.13       1093.58       114.23 o                         
  -3   7  11          2.38         37.95        27.30 o                         
  -2   7  11        195.41        170.19        35.39 o                         
  -1   7  11         18.79          2.84        17.00 o                         
   0   7  11       1461.32       1453.71        62.65 o                         
   1   7  11         17.81         -2.52        16.73 o                         
   2   7  11         12.16         12.06        21.20 o                         
   3   7  11         38.06         27.01        35.19 o                         
   4   7  11         26.85         16.66        33.51 o                         
   5   7  11          4.40          3.41        35.79 o                         
   6   7  11        723.63        716.90        92.94 o                         
   7   7  11        788.47       1001.68       197.85 o                         
  -8   8  11        362.73        287.36        86.95 o                         
  -7   8  11        615.27        450.06       164.37 o                         
  -6   8  11        267.73        240.57        66.20 o                         
  -5   8  11       1046.97        976.24        94.64 o                         
  -4   8  11          7.70         -0.41        29.10 o                         
  -3   8  11         30.06         60.58        33.50 o                         
  -2   8  11          0.33          8.56        22.11 o                         
  -1   8  11        548.34        402.13        68.60 o                         
   0   8  11        414.18        350.93        55.04 o                         
   1   8  11         53.62         56.17        32.58 o                         
   2   8  11        349.62        341.61        50.46 o                         
   3   8  11        761.31        692.45        74.11 o                         
   4   8  11        547.81        408.52        73.43 o                         
   5   8  11        365.37        423.22        71.80 o                         
   6   8  11       1356.34       1497.76       150.76 o                         
  -7   9  11         82.75         78.80        56.63 o                         
  -6   9  11        834.64        798.33        94.98 o                         
  -5   9  11        136.53         53.82        38.59 o                         
  -4   9  11       1008.47       1113.83        97.20 o                         
  -3   9  11        467.45        473.96        68.14 o                         
  -2   9  11         25.04         40.58        30.42 o                         
  -1   9  11        822.09        759.58       117.29 o                         
   0   9  11         16.24          2.98        25.51 o                         
   1   9  11        157.19         95.32        45.94 o                         
   2   9  11          2.34         26.22        35.48 o                         
   3   9  11       2221.25       2087.25       150.76 o                         
   4   9  11        818.39        989.53       146.63 o                         
   5   9  11       1059.09       1265.94       176.42 o                         
   6   9  11        829.60       1069.85       156.40 o                         
  -7  10  11         82.87         15.87        57.55 o                         
  -6  10  11         50.99        -13.99        38.82 o                         
  -5  10  11        497.63        417.47        72.50 o                         
  -4  10  11        635.57        463.31        86.18 o                         
  -3  10  11         27.22         49.07        35.14 o                         
  -2  10  11       2747.39       2491.31       156.86 o                         
  -1  10  11       1875.22       1679.33       108.47 o                         
   0  10  11        437.06        511.55        72.35 o                         
   1  10  11          8.86         29.33        32.67 o                         
   2  10  11       2125.62       2077.25       129.22 o                         
   3  10  11         72.11         70.15        56.13 o                         
   4  10  11       2202.45       2687.59       185.86 o                         
   5  10  11        176.38        110.77        66.66 o                         
  -6  11  11         11.99         47.30        45.62 o                         
  -5  11  11        630.11        479.03        78.97 o                         
  -4  11  11          5.93         25.44        34.38 o                         
  -3  11  11       2496.78       2523.81       286.09 o                         
  -2  11  11        115.74         69.00        51.12 o                         
  -1  11  11       2696.06       2613.59       167.73 o                         
   0  11  11          3.15          9.59        32.80 o                         
   1  11  11       2807.76       2919.54       132.68 o                         
   2  11  11        660.97        642.13        88.05 o                         
   3  11  11       1949.20       2572.74       176.83 o                         
   4  11  11        738.61        756.78       119.73 o                         
  -5  12  11          8.96         39.22        55.29 o                         
  -4  12  11         97.94         54.47        57.57 o                         
  -3  12  11       1100.74        854.99       121.23 o                         
  -2  12  11       2119.68       2238.60       294.94 o                         
  -1  12  11        172.28         80.56        57.04 o                         
   0  12  11       1287.64       1237.43       149.89 o                         
   1  12  11       2484.47       2457.78       186.46 o                         
   2  12  11       3291.50       3743.84       212.37 o                         
   3  12  11       1653.32       1808.30       153.21 o                         
   4  12  11        943.99       1037.30       139.94 o                         
  -4  13  11        440.72        366.24        94.99 o                         
  -3  13  11       1234.99       1224.90       149.82 o                         
  -2  13  11       1003.27       1138.38       141.21 o                         
  -1  13  11        957.68        956.99       183.31 o                         
   0  13  11        769.62        640.30        93.02 o                         
   1  13  11       3773.10       3926.31       191.26 o                         
   2  13  11        668.43        588.28       113.68 o                         
  -3  14  11       2528.48       3093.59       272.17 o                         
  -2  14  11        619.50        885.51       136.57 o                         
  -1  14  11        558.24        552.26       105.49 o                         
   0  14  11        241.11        232.35        84.33 o                         
   1  14  11       1369.42       1258.89       137.51 o                         
  -8   0  12        761.40        505.53       112.01 o                         
  -6   0  12        295.28        237.83        93.62 o                         
  -4   0  12       3299.95       3043.77       280.87 o                         
  -2   0  12         28.22          7.65        18.54 o                         
   0   0  12         27.66         75.98        27.97 o                         
   2   0  12      14028.01      15303.62       695.83 o                         
   4   0  12       2185.75       2063.20       161.00 o                         
   6   0  12       6347.88       6529.19       494.62 o                         
  -9   1  12       1996.09       1925.46       131.58 o                         
  -8   1  12        864.73        867.44        97.66 o                         
  -7   1  12        674.17        491.92        71.20 o                         
  -6   1  12        184.64        155.41        44.53 o                         
  -5   1  12       3356.36       3144.36       133.59 o                         
  -4   1  12        153.56        150.64        33.69 o                         
  -3   1  12        355.01        362.97        31.17 o                         
  -2   1  12        867.94        748.73        42.77 o                         
  -1   1  12       2272.02       2066.51        76.90 o                         
   0   1  12          2.69         -9.02        12.38 o                         
   1   1  12       3718.79       3442.15        93.67 o                         
   2   1  12       1126.27       1111.50        74.10 o                         
   3   1  12      14817.44      15448.65       378.01 o                         
   4   1  12        601.37        466.20        64.18 o                         
   5   1  12       2644.15       2738.70       139.73 o                         
   6   1  12        316.92        254.93        57.25 o                         
   7   1  12       3924.79       4257.87       198.67 o                         
  -9   2  12        882.78        733.18        95.34 o                         
  -8   2  12        279.98        283.65        62.97 o                         
  -7   2  12       1014.67       1147.84        97.18 o                         
  -6   2  12       2529.56       2424.77       124.58 o                         
  -5   2  12       1563.42       1670.63        95.32 o                         
  -4   2  12         73.70         74.91        23.76 o                         
  -3   2  12       4672.42       4607.84       130.99 o                         
  -2   2  12       4845.92       5264.35       124.59 o                         
  -1   2  12       2274.28       2092.62        71.14 o                         
   0   2  12        107.46         48.90        16.56 o                         
   1   2  12       4014.35       4235.61       106.92 o                         
   2   2  12       7144.40       7573.52       343.19 o                         
   3   2  12        474.25        352.09        54.52 o                         
   4   2  12        651.65        742.27       121.88 o                         
   5   2  12         17.90         18.41        35.26 o                         
   6   2  12       4600.60       4532.96       195.48 o                         
   7   2  12        106.17         53.96        45.57 o                         
  -9   3  12         11.14          9.52        42.41 o                         
  -8   3  12       1910.66       1955.11       126.91 o                         
  -7   3  12        115.08        163.92        48.10 o                         
  -6   3  12       5180.80       5272.96       213.70 o                         
  -5   3  12        250.99        204.91        46.19 o                         
  -4   3  12      12418.17      13501.01       290.89 o                         
  -3   3  12       1781.40       1740.20        76.32 o                         
  -2   3  12       6488.09       6241.10       156.31 o                         
  -1   3  12       7121.72       7908.83       167.07 o                         
   0   3  12       8164.00       8532.40       162.69 o                         
   1   3  12         36.50          8.94        15.10 o                         
   2   3  12        462.99        329.00        49.48 o                         
   3   3  12       3932.79       3769.31       150.77 o                         
   4   3  12          1.48         -2.31        26.90 o                         
   5   3  12       1424.54       1562.13       109.62 o                         
   6   3  12        435.96        424.95        73.78 o                         
   7   3  12       1678.67       1571.81       132.14 o                         
  -9   4  12       1175.94        987.49       119.40 o                         
  -8   4  12        658.71        476.75        67.37 o                         
  -7   4  12       4768.05       4843.51       259.26 o                         
  -6   4  12        120.84         41.79        31.11 o                         
  -5   4  12      14566.11      15217.90       304.12 o                         
  -4   4  12          3.99         20.31        19.87 o                         
  -3   4  12      16933.93      17322.98       356.07 o                         
  -2   4  12        418.99        399.10        33.44 o                         
  -1   4  12       9783.55       9958.86       186.82 o                         
   0   4  12         16.28         22.50        17.99 o                         
   1   4  12       2397.76       2411.37       110.77 o                         
   2   4  12        279.29        207.40        59.66 o                         
   3   4  12       1452.32       1434.01        91.69 o                         
   4   4  12        979.75        889.41        90.14 o                         
   5   4  12         26.36         10.31        33.54 o                         
   6   4  12       1484.85       1419.02       119.90 o                         
   7   4  12        438.07        421.45        83.13 o                         
  -9   5  12       1473.34       1385.06       138.13 o                         
  -8   5  12       3308.94       3474.79       179.78 o                         
  -7   5  12        109.17        111.13        48.87 o                         
  -6   5  12      13414.67      13171.98       366.84 o                         
  -5   5  12         30.35         47.19        23.90 o                         
  -4   5  12      16184.15      16721.66       358.85 o                         
  -3   5  12        343.46        269.11        37.32 o                         
  -2   5  12      21924.57      22143.04       357.49 o                         
  -1   5  12        624.17        502.01        43.89 o                         
   0   5  12       5164.45       5285.71       138.31 o                         
   1   5  12         11.80          3.02        17.89 o                         
   2   5  12       4992.82       4613.55       164.12 o                         
   3   5  12        358.92        363.33        57.91 o                         
   4   5  12        768.09        729.23        82.42 o                         
   5   5  12         45.57          5.48        47.43 o                         
   6   5  12         42.34         55.86        45.03 o                         
   7   5  12        114.85         16.20        45.72 o                         
  -8   6  12        496.23        390.15        81.66 o                         
  -7   6  12       3905.73       3826.02       232.54 o                         
  -6   6  12        643.11        623.29        83.96 o                         
  -5   6  12       3644.64       3936.77       170.26 o                         
  -4   6  12         12.49         20.40        25.01 o                         
  -3   6  12       4153.17       3660.80       125.29 o                         
  -2   6  12        200.00        167.03        27.36 o                         
  -1   6  12       4159.25       4111.53       123.50 o                         
   0   6  12         51.57         27.80        20.63 o                         
   1   6  12       4266.18       4508.64       179.33 o                         
   2   6  12        337.48        324.30        74.75 o                         
   3   6  12       1788.81       1681.70       190.11 o                         
   4   6  12        114.64        109.05        43.45 o                         
   5   6  12        957.85        947.42       100.40 o                         
   6   6  12         55.16         19.77        43.92 o                         
   7   6  12        260.97        197.92        64.84 o                         
  -8   7  12       1044.59       1361.93       129.72 o                         
  -7   7  12          0.81         16.49        39.81 o                         
  -6   7  12       2971.29       2957.50       222.34 o                         
  -5   7  12        291.70        231.27        46.44 o                         
  -4   7  12       2838.10       2725.78       131.59 o                         
  -3   7  12        539.94        384.14        77.51 o                         
  -2   7  12       3183.21       3009.75       130.93 o                         
  -1   7  12        517.42        564.93        50.40 o                         
   0   7  12       1147.77       1036.98        69.53 o                         
   1   7  12       2143.39       2265.18        82.45 o                         
   2   7  12       4619.64       4654.37       201.89 o                         
   3   7  12        311.62        369.77        72.41 o                         
   4   7  12        970.75       1120.21       101.24 o                         
   5   7  12        711.75        867.78        96.69 o                         
   6   7  12         64.32         67.10        46.85 o                         
  -8   8  12        623.99        619.44       114.87 o                         
  -7   8  12        965.25        751.52       119.44 o                         
  -6   8  12         63.68         24.78        38.01 o                         
  -5   8  12       2308.69       2347.79       131.20 o                         
  -4   8  12         16.27        -14.78        28.44 o                         
  -3   8  12       4235.80       4523.44       174.50 o                         
  -2   8  12       3502.52       3576.59       149.65 o                         
  -1   8  12        691.98        782.92        70.36 o                         
   0   8  12         42.21          9.63        22.09 o                         
   1   8  12       2400.34       2381.44       120.88 o                         
   2   8  12       4659.56       4890.35       185.13 o                         
   3   8  12       1644.29       1581.91       149.87 o                         
   4   8  12        375.62        261.15        55.42 o                         
   5   8  12       2096.70       2249.88       136.74 o                         
   6   8  12        708.67        757.18       173.47 o                         
  -7   9  12        305.21        263.74        76.71 o                         
  -6   9  12       1978.41       2333.66       146.73 o                         
  -5   9  12        328.85        254.09        57.68 o                         
  -4   9  12        209.27        149.56        48.78 o                         
  -3   9  12       2958.77       3144.04       147.88 o                         
  -2   9  12       6537.78       6764.97       225.70 o                         
  -1   9  12        741.74        700.12        84.61 o                         
   0   9  12        123.22         88.80        33.52 o                         
   1   9  12       3201.29       2955.25       142.59 o                         
   2   9  12       1986.07       2030.40       143.11 o                         
   3   9  12       1842.19       2015.54       150.50 o                         
   4   9  12       1144.35       1040.20       155.76 o                         
   5   9  12       3004.81       3383.50       616.51 o                         
  -7  10  12        216.75        149.93        71.95 o                         
  -6  10  12         45.44         43.31        44.93 o                         
  -5  10  12         39.17         -3.01        37.83 o                         
  -4  10  12          1.08         34.28        35.86 o                         
  -3  10  12       1154.70       1086.67       141.77 o                         
  -2  10  12       5062.39       4738.12       187.23 o                         
  -1  10  12       2807.38       2355.74       286.28 o                         
   0  10  12       1086.34       1137.65        84.33 o                         
   1  10  12        945.57        929.72        84.28 o                         
   2  10  12        645.08        496.89        89.66 o                         
   3  10  12       2820.03       2768.13       182.69 o                         
   4  10  12       2196.56       2409.12       176.53 o                         
   5  10  12        312.78        309.12       118.36 o                         
  -6  11  12         43.87         -0.58        45.90 o                         
  -5  11  12          7.70          8.53        40.09 o                         
  -4  11  12         35.26        -24.95        38.95 o                         
  -3  11  12        507.51        382.20        78.01 o                         
  -2  11  12        836.98        840.31       112.82 o                         
  -1  11  12       3162.82       3133.74       184.45 o                         
   0  11  12        331.68        328.07        56.16 o                         
   1  11  12        706.48        630.86        74.73 o                         
   2  11  12        397.27        375.73       105.21 o                         
   3  11  12       1782.87       1849.23       154.84 o                         
   4  11  12          4.73         17.73        56.93 o                         
  -5  12  12        243.48        276.33        82.93 o                         
  -4  12  12          5.19        -49.25        49.25 o                         
  -3  12  12         25.42          1.60        52.08 o                         
  -2  12  12        601.20        575.53       140.65 o                         
  -1  12  12        125.46        143.72        61.93 o                         
   0  12  12        242.37        220.93        54.39 o                         
   1  12  12          4.66        -19.73        33.71 o                         
   2  12  12       1105.78       1244.51       144.44 o                         
   3  12  12        140.44        115.33        68.91 o                         
  -4  13  12        498.22        481.88       105.09 o                         
  -3  13  12         32.84         83.40        62.87 o                         
  -2  13  12         17.98        -12.36        53.71 o                         
  -1  13  12        163.36        107.45        64.23 o                         
   0  13  12        390.35        265.16        67.08 o                         
   1  13  12          1.73        -33.26        38.06 o                         
   2  13  12        105.34        103.77        65.02 o                         
  -1  14  12          2.19        -39.10        50.69 o                         
   0  14  12        209.77        342.70       151.92 o                         
  -9   0  13        414.87        465.98       117.08 o                         
  -7   0  13         85.97         91.07        60.26 o                         
  -5   0  13       1857.75       1968.89       149.83 o                         
  -3   0  13         56.36         90.43        29.03 o                         
  -1   0  13          2.09         -1.51        26.14 o                         
   1   0  13       1365.89       1288.74       109.58 o                         
   3   0  13       2564.94       2505.85       172.32 o                         
   5   0  13       1770.07       1828.51       166.12 o                         
   7   0  13       1940.73       2077.14       199.11 o                         
  -9   1  13         14.52         67.44        48.78 o                         
  -8   1  13         74.58         11.10        38.20 o                         
  -7   1  13          6.08        -14.20        28.03 o                         
  -6   1  13         87.87         70.45        35.74 o                         
  -5   1  13         22.79          4.93        36.21 o                         
  -4   1  13        352.71        352.89        65.78 o                         
  -3   1  13        282.09        306.57        30.45 o                         
  -2   1  13         51.37         35.90        17.26 o                         
  -1   1  13         99.24         82.01        24.04 o                         
   0   1  13        517.70        558.30        43.99 o                         
   1   1  13        239.61        224.58        35.03 o                         
   2   1  13       1772.23       1914.57       109.59 o                         
   3   1  13        103.48        184.54        42.15 o                         
   4   1  13         20.28         -6.94        28.72 o                         
   5   1  13         30.63         -4.97        31.33 o                         
   6   1  13       1703.56       1814.85       128.03 o                         
   7   1  13         34.68         22.03        41.34 o                         
  -9   2  13        148.42        102.01        52.91 o                         
  -8   2  13          3.66        -18.87        33.37 o                         
  -7   2  13         69.62         73.44        37.74 o                         
  -6   2  13         11.05         11.96        28.81 o                         
  -5   2  13        467.45        524.75        85.70 o                         
  -4   2  13         35.38         29.95        21.93 o                         
  -3   2  13        469.72        475.05        47.63 o                         
  -2   2  13       1298.85       1361.83        58.13 o                         
  -1   2  13        105.19         88.11        21.67 o                         
   0   2  13         66.02         69.26        17.60 o                         
   1   2  13       1748.43       1579.68        73.29 o                         
   2   2  13       1379.27       1318.70        84.91 o                         
   3   2  13       1157.19       1048.83       118.82 o                         
   4   2  13         17.09        -25.39        25.39 o                         
   5   2  13        751.78        716.63       165.06 o                         
   6   2  13        119.77         89.21        47.30 o                         
   7   2  13       1392.24       1390.19       147.83 o                         
  -9   3  13         55.20         46.16        43.56 o                         
  -8   3  13         10.03         -5.56        36.12 o                         
  -7   3  13        201.94        155.92        45.26 o                         
  -6   3  13          0.62        -10.70        26.38 o                         
  -5   3  13         11.65         11.42        28.32 o                         
  -4   3  13         33.41         38.60        21.45 o                         
  -3   3  13       1696.08       1753.86        79.11 o                         
  -2   3  13       1078.84       1160.03        55.41 o                         
  -1   3  13       1765.43       1718.73        88.68 o                         
   0   3  13        430.09        404.56        35.29 o                         
   1   3  13       2496.68       2547.51        94.28 o                         
   2   3  13       1820.51       1722.45        96.17 o                         
   3   3  13        529.24        419.16        86.69 o                         
   4   3  13         46.61         30.49        45.52 o                         
   5   3  13        935.04        965.43       101.15 o                         
   6   3  13       1459.82       1587.05       120.92 o                         
   7   3  13         74.10         20.53        50.97 o                         
  -9   4  13          6.91         45.67        52.39 o                         
  -8   4  13         42.54         30.73        43.53 o                         
  -7   4  13        414.17        358.31        59.80 o                         
  -6   4  13        127.60         71.31        36.21 o                         
  -5   4  13         16.24         -7.20        24.49 o                         
  -4   4  13        631.98        541.22        50.88 o                         
  -3   4  13       3721.42       3745.33       127.64 o                         
  -2   4  13       5549.79       5754.51       155.11 o                         
  -1   4  13       2410.62       2520.46        84.26 o                         
   0   4  13       1124.63       1077.49        55.11 o                         
   1   4  13       1302.39       1270.60        79.01 o                         
   2   4  13       3698.97       3575.51       143.02 o                         
   3   4  13        835.04        761.12        80.50 o                         
   4   4  13        748.02        864.01        93.44 o                         
   5   4  13        541.80        442.63        67.82 o                         
   6   4  13        464.99        508.14        82.94 o                         
   7   4  13        143.08        273.68        70.97 o                         
  -9   5  13        166.99        110.68        59.26 o                         
  -8   5  13        670.24        519.84        96.52 o                         
  -7   5  13         72.18        -32.56        34.40 o                         
  -6   5  13        555.05        642.36        84.33 o                         
  -5   5  13         53.76         51.39        30.02 o                         
  -4   5  13       3129.66       3300.49       148.64 o                         
  -3   5  13       1931.90       2101.37        84.77 o                         
  -2   5  13       4949.52       4827.33       118.65 o                         
  -1   5  13       1327.79       1259.97        61.04 o                         
   0   5  13       1584.28       1491.50        66.43 o                         
   1   5  13       2564.05       2432.26        95.98 o                         
   2   5  13       2752.59       2456.83       118.21 o                         
   3   5  13       1353.91       1509.42        98.48 o                         
   4   5  13          4.21         -4.26        36.21 o                         
   5   5  13        820.14        743.65        93.32 o                         
   6   5  13        596.43        560.90        87.13 o                         
  -8   6  13         13.07        -23.87        46.15 o                         
  -7   6  13        423.33        477.43        81.01 o                         
  -6   6  13          2.35         -3.40        37.14 o                         
  -5   6  13        403.50        300.06        57.67 o                         
  -4   6  13        863.19        969.45        98.36 o                         
  -3   6  13        772.01        786.01        80.72 o                         
  -2   6  13       3548.34       3724.31       125.17 o                         
  -1   6  13       1300.46       1140.93        59.77 o                         
   0   6  13       1456.76       1475.15        70.79 o                         
   1   6  13        805.23        900.94        65.04 o                         
   2   6  13       1757.68       1714.86        99.45 o                         
   3   6  13        670.94        692.40        76.88 o                         
   4   6  13        424.61        533.58        74.96 o                         
   5   6  13        327.63        262.12        64.32 o                         
   6   6  13         86.60        105.98        53.98 o                         
  -8   7  13        369.87        350.15        77.70 o                         
  -7   7  13        252.05        148.67        58.27 o                         
  -6   7  13        368.42        410.68        72.99 o                         
  -5   7  13          3.55        -25.76        25.76 o                         
  -4   7  13       1418.21       1316.10       106.07 o                         
  -3   7  13        721.80        760.27        79.00 o                         
  -2   7  13       1284.31       1230.28       106.07 o                         
  -1   7  13        295.41        293.12        42.74 o                         
   0   7  13         63.17         74.37        27.91 o                         
   1   7  13        118.16        126.36        30.82 o                         
   2   7  13       1192.62       1089.04       140.49 o                         
   3   7  13        348.77        334.44        59.85 o                         
   4   7  13         10.81        -26.35        29.85 o                         
   5   7  13        165.34        148.44        49.48 o                         
   6   7  13        130.75         88.15        55.71 o                         
  -8   8  13       1189.88       1157.44       149.57 o                         
  -7   8  13        318.24        283.01        74.80 o                         
  -6   8  13        786.35        880.66       121.65 o                         
  -5   8  13        382.65        359.61        65.46 o                         
  -4   8  13       1172.94       1070.85       112.19 o                         
  -3   8  13       2046.29       2105.75       147.71 o                         
  -2   8  13        150.15        153.11        72.41 o                         
  -1   8  13        113.20         80.52        29.15 o                         
   0   8  13         74.18         20.86        24.69 o                         
   1   8  13        240.31        199.66        37.67 o                         
   2   8  13         17.11          7.07        34.68 o                         
   3   8  13          0.73        -16.48        31.62 o                         
   4   8  13         17.74         31.93        38.46 o                         
   5   8  13        458.38        438.07        75.61 o                         
  -7   9  13       1251.20       1406.80       152.28 o                         
  -6   9  13        564.73        477.05        80.12 o                         
  -5   9  13       1185.01        988.99       103.41 o                         
  -4   9  13        711.53        634.98        83.36 o                         
  -3   9  13        149.28        110.75        42.15 o                         
  -2   9  13       1428.62       1346.35        97.78 o                         
  -1   9  13         75.13         92.21        41.30 o                         
   0   9  13         48.55         65.65        28.28 o                         
   1   9  13        382.94        333.13        53.10 o                         
   2   9  13         13.72         -7.53        32.73 o                         
   3   9  13          0.94         55.33        58.67 o                         
   4   9  13        139.68        141.32        77.44 o                         
   5   9  13        355.98        188.11        89.93 o                         
  -6  10  13        538.62        415.21       110.17 o                         
  -5  10  13        340.31        330.25        71.20 o                         
  -4  10  13        736.80        753.25        91.11 o                         
  -3  10  13        511.82        473.69        71.38 o                         
  -2  10  13          6.33        -25.11        29.53 o                         
  -1  10  13        137.46        206.20        50.71 o                         
   0  10  13        409.29        448.70        63.22 o                         
   1  10  13        489.17        343.99        82.10 o                         
   2  10  13          4.61          6.40        43.08 o                         
   3  10  13        115.09         99.09        59.67 o                         
   4  10  13        124.38        109.64        72.97 o                         
  -6  11  13        135.47         99.25        58.54 o                         
  -5  11  13        971.49        841.48       102.76 o                         
  -4  11  13        192.60        205.68        58.66 o                         
  -3  11  13        202.96         59.83        46.14 o                         
  -2  11  13         78.29         75.94        50.09 o                         
  -1  11  13        372.29        278.49        92.58 o                         
   0  11  13        120.67         28.28        37.43 o                         
   1  11  13       1244.78       1300.06       115.16 o                         
   2  11  13         84.65          0.61        46.69 o                         
   3  11  13       1266.89       1411.75       160.84 o                         
   4  11  13        127.97         86.38        73.83 o                         
  -5  12  13         85.09         20.91        61.46 o                         
  -4  12  13         44.89         29.99        58.07 o                         
  -3  12  13        211.11        145.54        71.22 o                         
  -2  12  13         10.14         43.61        56.10 o                         
  -1  12  13        110.89         71.05        55.96 o                         
   0  12  13         91.71         59.60        45.93 o                         
   1  12  13       1019.26        948.56       123.44 o                         
   2  12  13        510.31        367.95        89.70 o                         
   3  12  13        630.51        722.87       117.57 o                         
  -3  13  13          2.99         37.87        64.41 o                         
  -2  13  13        387.73        282.74        85.54 o                         
  -1  13  13         32.78         28.11        57.14 o                         
   0  13  13        923.58       1078.86       138.45 o                         
   1  13  13        397.52        412.92       150.83 o                         
  -8   0  14       4910.92       5511.29       386.69 o                         
  -6   0  14       3112.30       2875.75       196.93 o                         
  -4   0  14       2116.67       1923.08       370.79 o                         
  -2   0  14       7363.47       7577.56       234.53 o                         
   0   0  14       5174.88       5366.01       185.09 o                         
   2   0  14         56.94         53.88        47.70 o                         
   4   0  14         59.22         45.93        49.96 o                         
   6   0  14       2343.07       2040.70       193.50 o                         
  -9   1  14       6279.96       7517.59       317.69 o                         
  -8   1  14        204.97        150.39        57.62 o                         
  -7   1  14       3823.27       3974.43       180.01 o                         
  -6   1  14       1121.29       1007.19       148.90 o                         
  -5   1  14       4268.75       4404.06       252.42 o                         
  -4   1  14         84.89         36.16        29.04 o                         
  -3   1  14       4295.39       4197.27       162.91 o                         
  -2   1  14        401.99        436.44        39.61 o                         
  -1   1  14       1096.18       1006.62        58.58 o                         
   0   1  14        120.91         61.39        19.93 o                         
   1   1  14         95.41         95.17        30.98 o                         
   2   1  14        393.92        281.87        56.09 o                         
   3   1  14       1283.06       1029.76        85.11 o                         
   4   1  14         13.06        -12.99        30.44 o                         
   5   1  14       1913.37       2160.12       242.68 o                         
   6   1  14         51.85         38.97        41.52 o                         
   7   1  14       2035.05       2091.02       150.47 o                         
  -9   2  14         71.42         59.31        49.51 o                         
  -8   2  14       1504.91       1636.20       120.93 o                         
  -7   2  14       2486.33       2634.31       141.21 o                         
  -6   2  14        886.58        943.24        94.98 o                         
  -5   2  14        542.91        493.67        67.38 o                         
  -4   2  14       6218.58       5659.70       189.33 o                         
  -3   2  14       2218.08       2172.50        89.04 o                         
  -2   2  14        106.11         64.95        21.08 o                         
  -1   2  14       2126.59       2028.46        74.35 o                         
   0   2  14         42.14         26.80        16.40 o                         
   1   2  14       3426.58       3311.05       132.54 o                         
   2   2  14        788.71        786.99        79.72 o                         
   3   2  14       1557.78       1485.91        96.41 o                         
   4   2  14         90.94         65.34        37.20 o                         
   5   2  14        103.42         82.64        40.93 o                         
   6   2  14        901.76        914.28       105.57 o                         
   7   2  14          0.78        -16.61        44.46 o                         
  -9   3  14        739.77        774.03        99.60 o                         
  -8   3  14       2103.10       2018.74       132.66 o                         
  -7   3  14         97.91         92.04        55.07 o                         
  -6   3  14       2406.73       2287.07       227.39 o                         
  -5   3  14       2371.88       2608.38       193.27 o                         
  -4   3  14       1269.03       1225.96        77.37 o                         
  -3   3  14        567.32        462.29        82.27 o                         
  -2   3  14      18304.63      19969.94       356.14 o                         
  -1   3  14        192.85        160.48        27.59 o                         
   0   3  14       3025.43       3212.48       110.16 o                         
   1   3  14        450.23        446.60        57.22 o                         
   2   3  14       9884.04       9798.72       274.19 o                         
   3   3  14         76.02         73.83        37.72 o                         
   4   3  14       1528.50       1374.66       100.15 o                         
   5   3  14         20.33         76.33        42.82 o                         
   6   3  14        197.16        169.11        58.78 o                         
   7   3  14        433.49        575.51       141.81 o                         
  -9   4  14         69.37         41.66        52.61 o                         
  -8   4  14        329.59        250.78        66.23 o                         
  -7   4  14       3610.42       3707.87       155.64 o                         
  -6   4  14       2621.93       2583.69       122.30 o                         
  -5   4  14       1504.36       1750.71        95.49 o                         
  -4   4  14        177.68        155.46        35.55 o                         
  -3   4  14      19112.33      19870.15       406.84 o                         
  -2   4  14        832.05        789.68        50.73 o                         
  -1   4  14      12761.68      13903.78       268.13 o                         
   0   4  14        171.91        130.77        27.46 o                         
   1   4  14      11285.49      11634.73       302.02 o                         
   2   4  14        681.64        660.11        79.71 o                         
   3   4  14       1861.22       1859.04       109.78 o                         
   4   4  14        916.39        957.34        95.83 o                         
   5   4  14       1980.99       1959.94       127.60 o                         
   6   4  14       1106.31       1026.95       114.28 o                         
  -8   5  14        999.19       1176.93       157.57 o                         
  -7   5  14       2406.45       2331.76       143.60 o                         
  -6   5  14       4589.49       4967.21       203.40 o                         
  -5   5  14       1131.99       1010.12        90.12 o                         
  -4   5  14       9021.14       9455.50       221.81 o                         
  -3   5  14        551.09        541.85        51.21 o                         
  -2   5  14      23659.52      24651.77       434.89 o                         
  -1   5  14         10.51         -3.75        18.83 o                         
   0   5  14      12524.81      13053.62       270.95 o                         
   1   5  14          9.66        -21.43        21.71 o                         
   2   5  14       7012.78       7398.26       365.63 o                         
   3   5  14          3.56         -1.79        27.53 o                         
   4   5  14       2426.52       2597.36       138.29 o                         
   5   5  14          4.82         -3.33        37.63 o                         
   6   5  14       1026.71        978.92       136.67 o                         
  -8   6  14         36.89         22.55        54.93 o                         
  -7   6  14       1337.64       1111.49       119.72 o                         
  -6   6  14       2279.03       2258.31       147.17 o                         
  -5   6  14        510.52        468.27        62.37 o                         
  -4   6  14        222.05        199.63        49.27 o                         
  -3   6  14       4400.65       4255.01       146.95 o                         
  -2   6  14       1429.96       1282.88        73.70 o                         
  -1   6  14       1924.02       1772.69        76.04 o                         
   0   6  14         22.92         -2.19        18.51 o                         
   1   6  14       3316.86       3126.88       134.18 o                         
   2   6  14        106.95         73.00        35.09 o                         
   3   6  14       2281.64       2130.73       120.65 o                         
   4   6  14        416.68        464.59        86.69 o                         
   5   6  14       1681.59       1626.65       131.01 o                         
   6   6  14          4.74        -40.81        40.81 o                         
  -8   7  14        135.56         60.50        56.96 o                         
  -7   7  14        351.26        154.98        58.38 o                         
  -6   7  14        956.42        939.05       106.12 o                         
  -5   7  14         35.98         27.78        36.83 o                         
  -4   7  14        386.84        418.61        65.94 o                         
  -3   7  14          8.89         19.23        30.53 o                         
  -2   7  14       5504.50       5447.88       228.35 o                         
  -1   7  14        123.46        110.10        32.11 o                         
   0   7  14        780.09        861.36        81.76 o                         
   1   7  14          6.09        -17.18        26.90 o                         
   2   7  14       2598.25       2139.21       166.70 o                         
   3   7  14        554.90        632.87        80.89 o                         
   4   7  14       1575.04       1642.07       113.85 o                         
   5   7  14         82.93        101.33        50.59 o                         
  -7   8  14        101.96         77.51        65.02 o                         
  -6   8  14        498.87        537.83       118.06 o                         
  -5   8  14         13.24        -12.60        36.21 o                         
  -4   8  14       1827.99       2046.27       121.26 o                         
  -3   8  14       2207.09       1973.73       116.44 o                         
  -2   8  14        308.67        204.89        47.04 o                         
  -1   8  14       1451.27       1499.97        85.36 o                         
   0   8  14        344.29        424.59        61.35 o                         
   1   8  14        496.40        444.58       106.45 o                         
   2   8  14        605.12        453.27        81.43 o                         
   3   8  14        605.17        432.67       111.17 o                         
   4   8  14       1249.09       1247.05       112.74 o                         
   5   8  14        916.79       1098.85       116.41 o                         
  -7   9  14       1521.69       1358.07       159.80 o                         
  -6   9  14          0.85         24.28        47.71 o                         
  -5   9  14       1271.27       1072.21       175.93 o                         
  -4   9  14        152.30         65.44        43.93 o                         
  -3   9  14       1822.49       1801.33       113.79 o                         
  -2   9  14        968.83        975.09       111.68 o                         
  -1   9  14       1100.67       1101.54        93.51 o                         
   0   9  14       1336.52       1194.38        75.53 o                         
   1   9  14        113.49         90.40        40.85 o                         
   2   9  14        403.44        451.95        79.47 o                         
   3   9  14       1365.38       1478.29       186.93 o                         
   4   9  14        312.01        296.55        96.77 o                         
   5   9  14        555.13        204.91       130.72 o                         
  -6  10  14       1007.54       1351.30       315.09 o                         
  -5  10  14         29.40         73.07        47.79 o                         
  -4  10  14       1392.29       1247.69       115.66 o                         
  -3  10  14          0.68        -12.31        36.23 o                         
  -2  10  14         14.85        -18.65        33.50 o                         
  -1  10  14        346.55        373.37        74.96 o                         
   0  10  14        168.76        142.03        38.77 o                         
   1  10  14       2271.36       2083.36       149.24 o                         
   2  10  14       2227.23       2038.78       156.10 o                         
   3  10  14        297.15        300.35       114.82 o                         
   4  10  14         12.76         -7.76        63.67 o                         
  -5  11  14       1162.20       1025.81       116.63 o                         
  -4  11  14         46.72         60.28        48.51 o                         
  -3  11  14        146.93        269.01        64.33 o                         
  -2  11  14         25.47        -32.63        38.94 o                         
  -1  11  14          2.20         32.84        52.16 o                         
   0  11  14         62.01         62.90        45.13 o                         
   1  11  14       1299.81       1056.78       127.75 o                         
   2  11  14        916.44       1064.76       134.24 o                         
   3  11  14        318.94        299.29        85.53 o                         
  -4  12  14        809.23        606.14       111.55 o                         
  -3  12  14        697.56        617.73       147.52 o                         
  -2  12  14        119.08         47.93        57.96 o                         
  -1  12  14        214.16        247.10        75.31 o                         
   0  12  14        482.72        504.29        95.06 o                         
   1  12  14          6.02         34.77        56.13 o                         
   2  12  14        301.38        197.85        97.43 o                         
  -2  13  14        352.86        310.19        87.66 o                         
  -1  13  14        531.83        569.32       109.39 o                         
   0  13  14        358.50        270.55       139.55 o                         
  -9   0  15         56.99        -15.17        63.37 o                         
  -7   0  15       1700.79       1628.58       160.77 o                         
  -5   0  15         32.32         56.72        44.96 o                         
  -3   0  15       3608.52       3719.77       203.59 o                         
  -1   0  15        168.28        247.42        60.26 o                         
   1   0  15        129.21         36.34        42.40 o                         
   3   0  15         31.36         44.64        40.71 o                         
   5   0  15       1220.12       1295.37       158.27 o                         
  -9   1  15         46.53          7.25        44.11 o                         
  -8   1  15         26.62          8.72        39.29 o                         
  -7   1  15         81.39        148.73        60.17 o                         
  -6   1  15        515.60        488.04        71.97 o                         
  -5   1  15          2.44         -2.94        28.52 o                         
  -4   1  15         16.66          0.69        25.80 o                         
  -3   1  15          6.33          3.92        18.81 o                         
  -2   1  15       1749.26       1738.91       107.75 o                         
  -1   1  15         65.25         45.64        26.16 o                         
   0   1  15       1078.18       1253.16        78.65 o                         
   1   1  15          2.12         -8.76        24.04 o                         
   2   1  15        104.73         88.43        35.83 o                         
   3   1  15        115.01         89.28        43.86 o                         
   4   1  15        302.01        190.39        54.56 o                         
   5   1  15         28.15         26.94        38.92 o                         
   6   1  15        812.25       1010.52       191.76 o                         
  -9   2  15         83.06        105.62        54.77 o                         
  -8   2  15         10.08          0.30        38.62 o                         
  -7   2  15        715.50        731.18        89.66 o                         
  -6   2  15         67.14         63.24        37.93 o                         
  -5   2  15         24.76         48.05        33.58 o                         
  -4   2  15          7.37         -0.84        26.74 o                         
  -3   2  15       1468.15       1524.90        76.10 o                         
  -2   2  15          2.30         21.46        20.54 o                         
  -1   2  15        124.81        101.91        22.63 o                         
   0   2  15        576.77        552.16        49.91 o                         
   1   2  15         29.88         32.58        28.05 o                         
   2   2  15        882.10        877.77        80.06 o                         
   3   2  15        165.68        184.99        44.52 o                         
   4   2  15        302.44        298.98        58.38 o                         
   5   2  15        223.26        190.73        52.53 o                         
   6   2  15        350.18        331.88        71.24 o                         
  -9   3  15        146.47        110.52        74.96 o                         
  -8   3  15          1.95        -26.70        38.33 o                         
  -7   3  15          3.74          8.98        36.38 o                         
  -6   3  15        262.30        261.44        55.71 o                         
  -5   3  15          2.44         45.83        32.34 o                         
  -4   3  15         27.38         14.96        27.74 o                         
  -3   3  15        128.02        130.86        30.64 o                         
  -2   3  15        116.11         77.44        23.33 o                         
  -1   3  15        266.90        279.26        36.48 o                         
   0   3  15        229.04        120.19        28.99 o                         
   1   3  15       1104.44       1032.63        78.48 o                         
   2   3  15        970.27       1045.04        85.63 o                         
   3   3  15       1145.82       1101.74        94.59 o                         
   4   3  15         16.50         -3.24        32.83 o                         
   5   3  15        402.18        379.70        81.08 o                         
   6   3  15        617.83        729.51        96.44 o                         
  -8   4  15         23.66         28.93        45.89 o                         
  -7   4  15         74.47         56.77        39.73 o                         
  -6   4  15         10.10         15.58        29.61 o                         
  -5   4  15         10.66         71.17        34.77 o                         
  -4   4  15         76.74         56.48        24.60 o                         
  -3   4  15          0.97         23.98        24.87 o                         
  -2   4  15       1628.16       1405.79        69.01 o                         
  -1   4  15        254.00        214.62        33.26 o                         
   0   4  15       2183.52       2201.19        92.10 o                         
   1   4  15       1176.73       1168.81        92.63 o                         
   2   4  15       3978.71       4200.86       172.87 o                         
   3   4  15        413.92        344.83        60.91 o                         
   4   4  15       1063.45       1189.33       112.85 o                         
   5   4  15        131.51        202.44        58.09 o                         
   6   4  15       1532.74       1467.71       133.39 o                         
  -8   5  15          4.22         37.59        47.63 o                         
  -7   5  15         34.96         46.43        56.60 o                         
  -6   5  15         27.19         12.95        36.59 o                         
  -5   5  15        710.85        603.34        78.34 o                         
  -4   5  15        517.30        615.17        58.48 o                         
  -3   5  15         61.42         51.51        26.68 o                         
  -2   5  15       1420.20       1464.30        71.82 o                         
  -1   5  15        335.79        300.57        43.48 o                         
   0   5  15       2295.75       2356.79        89.50 o                         
   1   5  15       3712.46       3638.16       147.46 o                         
   2   5  15       1802.58       1917.49       110.62 o                         
   3   5  15        844.16        916.61       144.37 o                         
   4   5  15        567.43        547.21        78.53 o                         
   5   5  15       1870.18       2121.49       229.37 o                         
   6   5  15        258.35        227.17        66.82 o                         
  -8   6  15          1.15         10.32        46.04 o                         
  -7   6  15          0.88         46.76        46.18 o                         
  -6   6  15         14.64        -34.24        34.82 o                         
  -5   6  15         20.52        -14.43        32.21 o                         
  -4   6  15         61.76         37.06        35.48 o                         
  -3   6  15        243.18        258.82        44.88 o                         
  -2   6  15       1700.13       1704.65        86.24 o                         
  -1   6  15        317.89        227.15        40.44 o                         
   0   6  15       1006.75        929.82        62.71 o                         
   1   6  15       1040.13       1091.14        84.84 o                         
   2   6  15       4103.38       4416.03       174.69 o                         
   3   6  15        535.72        500.48        72.41 o                         
   4   6  15        755.90       1009.55       105.10 o                         
   5   6  15        512.21        431.92        80.27 o                         
  -7   7  15        166.92        197.11        70.88 o                         
  -6   7  15         11.51         17.79        42.05 o                         
  -5   7  15        266.12        206.90        55.82 o                         
  -4   7  15        134.32         95.34        79.04 o                         
  -3   7  15        409.62        421.60        65.81 o                         
  -2   7  15        638.62        691.68        79.20 o                         
  -1   7  15        438.02        491.77        57.77 o                         
   0   7  15        214.62        231.10        42.46 o                         
   1   7  15       1790.23       1874.50       109.54 o                         
   2   7  15        537.71        503.07        71.80 o                         
   3   7  15        116.18        102.72        44.48 o                         
   4   7  15        142.02        179.94        56.26 o                         
   5   7  15        708.36        855.72       104.83 o                         
  -7   8  15         59.66        108.26        66.56 o                         
  -6   8  15        672.37        626.69       156.24 o                         
  -5   8  15        215.34        176.12        51.25 o                         
  -4   8  15       1249.24       1427.41       107.43 o                         
  -3   8  15        477.68        416.59        66.11 o                         
  -2   8  15       1900.61       1890.63       112.80 o                         
  -1   8  15       2191.33       2403.50       171.34 o                         
   0   8  15        113.18        100.20        37.08 o                         
   1   8  15        131.73        194.88        83.14 o                         
   2   8  15        929.17        883.75       107.25 o                         
   3   8  15         53.97         29.97        45.44 o                         
   4   8  15          8.35         -6.61        37.56 o                         
   5   8  15          3.25        -31.80        42.76 o                         
  -6   9  15          2.56        -10.75        47.06 o                         
  -5   9  15       1739.02       1973.52       135.24 o                         
  -4   9  15        854.55        678.27        88.44 o                         
  -3   9  15       3274.40       3084.70       153.19 o                         
  -2   9  15       1015.61        798.35        90.40 o                         
  -1   9  15        886.06        818.94        89.27 o                         
   0   9  15        894.77        895.06        92.13 o                         
   1   9  15        612.25        553.95       148.89 o                         
   2   9  15        557.16        538.85       102.86 o                         
   3   9  15         52.02          8.13        45.73 o                         
   4   9  15          5.84         15.79        63.37 o                         
  -6  10  15       1140.50       1420.94       155.32 o                         
  -5  10  15       1040.45        865.25       135.14 o                         
  -4  10  15       2355.37       2492.86       144.92 o                         
  -3  10  15        724.60        518.37        79.35 o                         
  -2  10  15       2137.12       2115.54       129.13 o                         
  -1  10  15        849.08        974.04       166.24 o                         
   0  10  15        512.52        620.71        72.47 o                         
   1  10  15        139.16        134.25        88.33 o                         
   2  10  15         79.46        -12.37        51.75 o                         
   3  10  15        180.65        257.72        92.03 o                         
  -5  11  15       1767.55       1949.68       136.29 o                         
  -4  11  15        586.93        511.81        86.24 o                         
  -3  11  15       1981.56       2030.86       135.82 o                         
  -2  11  15        549.73        415.21        87.82 o                         
  -1  11  15        148.80        227.33        71.90 o                         
   0  11  15        112.04         95.51        72.97 o                         
   1  11  15         14.56         23.09        48.58 o                         
   2  11  15        227.61        233.73        86.57 o                         
  -4  12  15        615.99        526.80       107.88 o                         
  -3  12  15         10.24        -49.72        50.12 o                         
  -2  12  15        396.28        279.48        82.50 o                         
  -1  12  15         16.51         62.92        56.43 o                         
   0  12  15        165.49         95.39       109.52 o                         
   1  12  15          0.33        -11.78        59.34 o                         
  -8   0  16       4386.58       4809.23       298.34 o                         
  -6   0  16      11255.36      12655.38       500.78 o                         
  -4   0  16       5290.07       5749.07       281.04 o                         
  -2   0  16       2018.84       2235.31       115.62 o                         
   0   0  16      12777.50      14134.90       819.66 o                         
   2   0  16        967.07       1010.95       136.00 o                         
   4   0  16       2138.20       2175.97       183.61 o                         
   6   0  16        285.59        270.17       100.05 o                         
  -9   1  16       2077.37       2291.21       151.56 o                         
  -8   1  16        151.21        118.10        51.64 o                         
  -7   1  16      10719.56      10922.06       330.47 o                         
  -6   1  16       1526.23       1491.99       108.35 o                         
  -5   1  16       3616.06       3627.76       158.01 o                         
  -4   1  16        854.74        859.99        86.86 o                         
  -3   1  16       7635.31       8555.93       249.50 o                         
  -2   1  16         90.62         64.66        22.67 o                         
  -1   1  16       3117.35       3366.95       115.96 o                         
   0   1  16         45.96        107.95        35.75 o                         
   1   1  16       2812.23       2732.32       126.43 o                         
   2   1  16        403.69        450.39        64.32 o                         
   3   1  16        454.40        420.12       127.49 o                         
   4   1  16        133.63         91.55        44.16 o                         
   5   1  16        136.16         46.97        46.34 o                         
   6   1  16        176.57        167.26        58.11 o                         
  -8   2  16       1714.93       1685.81       171.24 o                         
  -7   2  16         22.30          7.58        40.01 o                         
  -6   2  16       3392.66       3642.89       165.33 o                         
  -5   2  16        327.22        253.49        54.56 o                         
  -4   2  16        562.69        440.58        62.20 o                         
  -3   2  16        928.87        800.72       125.65 o                         
  -2   2  16       7678.34       7813.75       198.47 o                         
  -1   2  16         54.03         44.20        20.89 o                         
   0   2  16       1473.06       1534.54       116.22 o                         
   1   2  16        708.00        648.33        72.33 o                         
   2   2  16         67.98         35.61        31.17 o                         
   3   2  16        975.86       1088.86        98.23 o                         
   4   2  16        353.30        332.99        64.06 o                         
   5   2  16        758.66        849.98       101.10 o                         
   6   2  16          1.41         -9.32        44.61 o                         
  -8   3  16        389.69        379.48        73.21 o                         
  -7   3  16       2273.70       2399.11       142.42 o                         
  -6   3  16        613.12        492.00        74.45 o                         
  -5   3  16        112.04        172.22        49.22 o                         
  -4   3  16        681.68        569.28       127.86 o                         
  -3   3  16       5955.54       6303.68       178.75 o                         
  -2   3  16        446.11        434.44        78.07 o                         
  -1   3  16       2489.89       2206.84        77.26 o                         
   0   3  16       5748.06       6010.88       194.62 o                         
   1   3  16       2353.57       2612.05       125.39 o                         
   2   3  16       3893.95       3946.41       235.09 o                         
   3   3  16         69.60         39.73        37.70 o                         
   4   3  16       3055.14       2887.12       151.33 o                         
   5   3  16        393.83        387.79        73.70 o                         
   6   3  16       1975.74       2158.59       147.73 o                         
  -8   4  16        109.39        133.64        59.38 o                         
  -7   4  16         85.18         -0.87        35.32 o                         
  -6   4  16        379.11        329.56        57.98 o                         
  -5   4  16        447.95        395.01        58.50 o                         
  -4   4  16       1090.17       1195.17       112.10 o                         
  -3   4  16       3504.76       3498.68       130.82 o                         
  -2   4  16       1478.02       1683.04        78.68 o                         
  -1   4  16       5166.49       5238.75       130.21 o                         
   0   4  16        459.90        497.02        63.52 o                         
   1   4  16      12195.89      13059.33       340.80 o                         
   2   4  16        913.07        810.15        95.87 o                         
   3   4  16       3868.88       4324.61       181.00 o                         
   4   4  16          6.60         46.35        39.85 o                         
   5   4  16       1585.45       1778.51       183.99 o                         
   6   4  16        262.55        280.64        77.04 o                         
  -8   5  16        410.77        329.06        77.15 o                         
  -7   5  16        442.13        461.83        80.28 o                         
  -6   5  16        197.79        154.27        82.61 o                         
  -5   5  16       1810.90       1947.03       123.06 o                         
  -4   5  16        825.77        822.09        65.25 o                         
  -3   5  16       3623.75       3672.12       135.88 o                         
  -2   5  16       7639.89       7740.63       189.27 o                         
  -1   5  16        558.12        579.16        57.85 o                         
   0   5  16       5213.76       5553.91       188.89 o                         
   1   5  16        615.74        671.88        75.44 o                         
   2   5  16       9533.41       9700.68       287.20 o                         
   3   5  16          3.14         19.13        37.52 o                         
   4   5  16       1718.13       1759.81       165.12 o                         
   5   5  16         14.26         61.91        66.29 o                         
  -8   6  16          9.61         13.74        49.07 o                         
  -7   6  16         80.69         54.83        50.15 o                         
  -6   6  16        205.95        173.51        58.60 o                         
  -5   6  16         68.79          5.95        38.62 o                         
  -4   6  16        812.60        739.42        88.74 o                         
  -3   6  16       1446.89       1299.25        82.73 o                         
  -2   6  16       1652.52       1504.70       165.94 o                         
  -1   6  16         13.93         16.98        25.91 o                         
   0   6  16        103.12         57.41        33.51 o                         
   1   6  16       4101.41       3994.32       161.60 o                         
   2   6  16        311.23        237.84        51.30 o                         
   3   6  16        362.03        376.58        65.25 o                         
   4   6  16         13.61         10.86        40.16 o                         
   5   6  16       1390.40       1512.25       129.32 o                         
  -7   7  16        112.38         79.94        54.30 o                         
  -6   7  16         12.76         32.15        45.33 o                         
  -5   7  16       2244.12       2247.34       138.64 o                         
  -4   7  16         42.24         71.89        42.39 o                         
  -3   7  16         16.90        -15.88        31.43 o                         
  -2   7  16        454.97        511.19        68.94 o                         
  -1   7  16       1184.28       1103.78        92.16 o                         
   0   7  16        291.26        191.17        56.41 o                         
   1   7  16         92.76         49.93        35.01 o                         
   2   7  16       1361.75       1466.57       118.36 o                         
   3   7  16         40.96        -20.62        35.73 o                         
   4   7  16        380.37        512.42        86.18 o                         
   5   7  16         32.39         48.09        49.73 o                         
  -7   8  16          1.90        -33.20        55.94 o                         
  -6   8  16       1512.65       1532.91       154.90 o                         
  -5   8  16        589.67        590.22       106.70 o                         
  -4   8  16       2431.68       2559.18       138.93 o                         
  -3   8  16         11.85        -19.37        32.73 o                         
  -2   8  16        528.02        530.79        73.62 o                         
  -1   8  16         71.35        126.99        42.57 o                         
   0   8  16        236.44        255.60        62.33 o                         
   1   8  16       1136.72       1266.41       124.19 o                         
   2   8  16        771.92        682.81       136.35 o                         
   3   8  16         19.33         21.44        43.97 o                         
   4   8  16         38.79         34.12        57.17 o                         
  -6   9  16         71.82        110.66        71.05 o                         
  -5   9  16       2843.08       3092.67       225.40 o                         
  -4   9  16        412.19        392.54        72.61 o                         
  -3   9  16        827.19        900.90        96.39 o                         
  -2   9  16        103.58         74.80        43.14 o                         
  -1   9  16       5257.75       5444.28       204.90 o                         
   0   9  16         13.73         -2.70        37.79 o                         
   1   9  16        230.10        222.55        66.90 o                         
   2   9  16       1793.47       1683.89       236.54 o                         
   3   9  16         14.13          1.05        43.58 o                         
   4   9  16          4.84        -70.66        70.66 o                         
  -5  10  16        270.38        175.58        63.87 o                         
  -4  10  16       3367.88       3989.52       186.78 o                         
  -3  10  16         41.62         60.33        44.72 o                         
  -2  10  16        752.39        836.70       110.15 o                         
  -1  10  16        497.75        369.20        71.07 o                         
   0  10  16       1603.47       1881.72       171.17 o                         
   1  10  16         41.62         30.65        56.81 o                         
   2  10  16        346.79        241.82        89.52 o                         
   3  10  16        386.10        160.75        87.44 o                         
  -4  11  16        145.93        192.47        74.45 o                         
  -3  11  16       1298.57       1408.14       121.02 o                         
  -2  11  16         39.84         29.26        50.91 o                         
  -1  11  16        829.63       1088.73       134.51 o                         
   0  11  16        333.58        130.72       105.99 o                         
   1  11  16        119.00        127.56        70.90 o                         
   2  11  16          7.47          1.18        67.31 o                         
  -3  12  16        423.69        452.20       124.07 o                         
  -2  12  16        443.72        409.53        94.58 o                         
  -1  12  16       1192.63       1627.87       152.26 o                         
   0  12  16        659.68        713.67       194.32 o                         
  -7   0  17        528.91        496.82       119.60 o                         
  -5   0  17       1545.08       1608.39       151.84 o                         
  -3   0  17        643.92        649.51       105.99 o                         
  -1   0  17       2377.93       2469.22       247.31 o                         
   1   0  17       2227.87       2165.18       220.81 o                         
   3   0  17        773.38        717.33       122.11 o                         
   5   0  17         99.25        181.27        83.95 o                         
  -8   1  17        495.21        494.21        81.49 o                         
  -7   1  17        132.63         87.89        52.91 o                         
  -6   1  17        522.73        535.09        76.53 o                         
  -5   1  17          0.69         16.80        32.31 o                         
  -4   1  17       1463.45       1450.74        98.55 o                         
  -3   1  17         40.72         24.36        37.63 o                         
  -2   1  17        454.33        452.20        47.14 o                         
  -1   1  17        816.20        585.56        88.49 o                         
   0   1  17       1834.64       2044.51       108.06 o                         
   1   1  17        167.51         88.49        39.27 o                         
   2   1  17        818.59        826.07       115.76 o                         
   3   1  17        259.89        166.79        61.19 o                         
   4   1  17        373.06        324.26        66.70 o                         
   5   1  17         44.73         72.34        44.88 o                         
   6   1  17          7.30         -1.69        59.80 o                         
  -8   2  17        583.16        671.39       112.19 o                         
  -7   2  17        908.93        771.03        93.52 o                         
  -6   2  17        192.04        309.35        62.65 o                         
  -5   2  17        511.78        404.71        65.17 o                         
  -4   2  17        425.74        393.28        62.21 o                         
  -3   2  17       1871.75       2164.83       114.72 o                         
  -2   2  17         75.57         99.23        35.79 o                         
  -1   2  17       1596.46       1514.09        75.29 o                         
   0   2  17        240.13        175.29        43.54 o                         
   1   2  17       1298.92       1296.18       117.29 o                         
   2   2  17        446.43        407.20        64.80 o                         
   3   2  17       1023.23       1219.05       114.23 o                         
   4   2  17        343.38        308.52        71.72 o                         
   5   2  17          9.85         15.08        39.71 o                         
  -8   3  17        262.33        194.49        66.29 o                         
  -7   3  17        410.92        476.55        78.51 o                         
  -6   3  17        219.21        140.04        48.82 o                         
  -5   3  17        158.71        100.51        41.43 o                         
  -4   3  17        357.94        264.39        90.43 o                         
  -3   3  17         92.15         64.89        25.98 o                         
  -2   3  17          3.98         18.26        23.29 o                         
  -1   3  17        889.45        863.42        70.84 o                         
   0   3  17       1190.85       1241.43        94.85 o                         
   1   3  17        927.56        998.18        86.53 o                         
   2   3  17        224.85        155.56        47.57 o                         
   3   3  17         20.83          6.07        34.00 o                         
   4   3  17         40.28         84.69        46.60 o                         
   5   3  17        984.89       1220.35       196.33 o                         
  -8   4  17        245.54        163.74        63.35 o                         
  -7   4  17       1065.55       1169.49       123.66 o                         
  -6   4  17        539.78        562.44        72.26 o                         
  -5   4  17         24.32         11.10        30.80 o                         
  -4   4  17          2.03          8.45        27.19 o                         
  -3   4  17       1419.46       1377.60        82.88 o                         
  -2   4  17          6.89          5.35        22.77 o                         
  -1   4  17         75.18         48.72        25.14 o                         
   0   4  17        110.50        100.34        37.72 o                         
   1   4  17          8.35         25.77        31.68 o                         
   2   4  17       2101.90       2448.67       143.30 o                         
   3   4  17         14.96          0.38        33.11 o                         
   4   4  17        836.64        868.96       126.98 o                         
   5   4  17        481.46        415.48        80.09 o                         
  -8   5  17        196.45        165.80        72.41 o                         
  -7   5  17        258.79        190.99        71.84 o                         
  -6   5  17        244.54        117.48        52.52 o                         
  -5   5  17        300.78        269.64        62.31 o                         
  -4   5  17         34.19         24.50        28.22 o                         
  -3   5  17        114.02        110.60        38.05 o                         
  -2   5  17         92.59         77.62        28.46 o                         
  -1   5  17        176.60        131.93        38.22 o                         
   0   5  17          1.24         15.30        30.53 o                         
   1   5  17       1096.73       1128.04        89.41 o                         
   2   5  17       1613.82       1464.28       103.21 o                         
   3   5  17        851.71        832.07       168.28 o                         
   4   5  17        100.43         55.71        43.55 o                         
   5   5  17       1378.98       1546.09       158.66 o                         
  -7   6  17         90.28         73.04        55.41 o                         
  -6   6  17        554.69        396.73        78.28 o                         
  -5   6  17          1.55         -0.25        39.36 o                         
  -4   6  17         19.82         32.94        35.95 o                         
  -3   6  17          9.95         22.89        27.95 o                         
  -2   6  17        481.62        324.89        57.47 o                         
  -1   6  17          2.91          7.58        30.22 o                         
   0   6  17         63.57         79.74        35.59 o                         
   1   6  17        455.92        501.27        70.76 o                         
   2   6  17       1622.76       1722.89       129.48 o                         
   3   6  17         78.98         35.00        42.34 o                         
   4   6  17        777.72        787.52        99.13 o                         
   5   6  17        775.07        747.70       187.25 o                         
  -7   7  17         22.37        -14.11        46.06 o                         
  -6   7  17         21.96        -12.16        46.06 o                         
  -5   7  17         58.42        147.52        52.36 o                         
  -4   7  17         58.15         13.68        34.47 o                         
  -3   7  17        866.83        885.70        88.87 o                         
  -2   7  17         71.80         56.89        37.57 o                         
  -1   7  17          5.58        -33.19        33.19 o                         
   0   7  17         82.26         64.30        51.46 o                         
   1   7  17       1205.72       1370.81       111.56 o                         
   2   7  17        226.88        284.37        59.98 o                         
   3   7  17        267.94        269.92        60.24 o                         
   4   7  17         83.33        124.75        56.11 o                         
  -6   8  17        253.04        283.03       117.51 o                         
  -5   8  17         35.92         42.72        56.06 o                         
  -4   8  17        491.72        735.96       104.03 o                         
  -3   8  17        407.64        442.16        73.47 o                         
  -2   8  17        832.68        809.87        88.87 o                         
  -1   8  17         53.28         35.54        38.40 o                         
   0   8  17        807.85       1011.17       107.92 o                         
   1   8  17       2024.38       1987.00       142.98 o                         
   2   8  17        693.46        619.56       109.39 o                         
   3   8  17         34.24         15.86        51.31 o                         
   4   8  17        336.07        363.59        94.86 o                         
  -6   9  17         29.95         38.72        57.85 o                         
  -5   9  17       1576.21       1598.83       218.39 o                         
  -4   9  17         51.80         64.65        47.17 o                         
  -3   9  17       2062.04       2341.34       139.85 o                         
  -2   9  17        745.03        800.81        94.96 o                         
  -1   9  17       1569.56       1719.23       114.64 o                         
   0   9  17        954.96       1109.94       153.26 o                         
   1   9  17       2582.22       2568.54       323.27 o                         
   2   9  17       1161.36       1311.38       181.69 o                         
   3   9  17        151.37        110.70        97.99 o                         
  -5  10  17        627.80        858.40       131.70 o                         
  -4  10  17       1392.05       1417.46       126.63 o                         
  -3  10  17       1377.44       1450.44       119.43 o                         
  -2  10  17       3093.92       3142.62       168.79 o                         
  -1  10  17        489.84        553.59        87.61 o                         
   0  10  17       2128.64       2306.32       191.59 o                         
   1  10  17       1443.05       1117.74       159.83 o                         
   2  10  17       1203.43       1076.51       163.50 o                         
  -4  11  17        417.29        402.43        81.58 o                         
  -3  11  17       2007.17       2100.34       138.41 o                         
  -2  11  17       1120.29       1299.72       129.54 o                         
  -1  11  17       1812.47       2141.41       242.23 o                         
   0  11  17        318.44        554.68       180.18 o                         
   1  11  17       1142.37        826.73       208.45 o                         
  -8   0  18       4756.17       5671.44       338.45 o                         
  -6   0  18       2514.64       2531.26       204.92 o                         
  -4   0  18      14531.97      14828.12       544.46 o                         
  -2   0  18       5001.54       5186.96       211.35 o                         
   0   0  18        930.14        707.65       111.15 o                         
   2   0  18       5032.21       5239.58       284.67 o                         
   4   0  18       1218.43       1514.39       175.05 o                         
  -8   1  18        781.72        759.54       101.23 o                         
  -7   1  18       2086.08       2232.23       138.96 o                         
  -6   1  18        313.65        224.90        69.86 o                         
  -5   1  18       4753.78       5368.81       205.28 o                         
  -4   1  18       3752.62       3724.83       162.33 o                         
  -3   1  18       7792.48       7877.18       244.50 o                         
  -2   1  18        786.45        850.81        69.19 o                         
  -1   1  18       1953.64       2140.99       298.95 o                         
   0   1  18        103.38         58.82        34.01 o                         
   1   1  18       4292.31       4382.73       175.02 o                         
   2   1  18          1.16        -13.08        29.95 o                         
   3   1  18       1644.68       1862.86       121.39 o                         
   4   1  18        172.07        106.05        48.93 o                         
   5   1  18        735.13        624.22        93.87 o                         
  -8   2  18        306.38        208.20        63.85 o                         
  -7   2  18        791.09        863.25       147.37 o                         
  -6   2  18        581.99        496.15        76.30 o                         
  -5   2  18       1591.75       1584.91       109.89 o                         
  -4   2  18       4856.35       5268.44       199.29 o                         
  -3   2  18        240.68        160.62        74.96 o                         
  -2   2  18        143.10        129.31        41.27 o                         
  -1   2  18        590.88        579.09        69.09 o                         
   0   2  18       6213.27       6276.72       209.45 o                         
   1   2  18        195.05        134.16        43.27 o                         
   2   2  18        885.70        965.87        97.91 o                         
   3   2  18        114.93         62.26        40.94 o                         
   4   2  18        612.97        700.46        93.94 o                         
   5   2  18        306.12        277.53        67.90 o                         
  -8   3  18       2077.79       2329.63       150.63 o                         
  -7   3  18        532.04        722.02        95.38 o                         
  -6   3  18       2026.23       1982.24       162.28 o                         
  -5   3  18        378.95        335.36        89.24 o                         
  -4   3  18         51.73         31.78        54.05 o                         
  -3   3  18       1866.74       1739.53       111.76 o                         
  -2   3  18        152.22        107.80        35.63 o                         
  -1   3  18       1253.62       1324.73       128.00 o                         
   0   3  18        104.62         40.52        34.76 o                         
   1   3  18       3994.25       4074.30       167.82 o                         
   2   3  18       1745.87       1581.45       108.69 o                         
   3   3  18       1949.27       1783.00       120.90 o                         
   4   3  18        877.41        724.99        94.36 o                         
   5   3  18        141.60         78.11        55.54 o                         
  -8   4  18         24.48        -14.13        95.39 o                         
  -7   4  18       1451.88       1486.84       136.94 o                         
  -6   4  18         71.61          3.48        37.67 o                         
  -5   4  18       1400.36       1559.17        98.36 o                         
  -4   4  18        174.28        122.84        39.82 o                         
  -3   4  18       1258.36       1115.25        82.89 o                         
  -2   4  18         45.65         29.35        25.14 o                         
  -1   4  18          0.58        -30.98        30.98 o                         
   0   4  18       1927.32       1876.29       108.24 o                         
   1   4  18       4100.52       3999.22       225.40 o                         
   2   4  18        220.43        205.08        53.42 o                         
   3   4  18       2318.19       2186.43       182.00 o                         
   4   4  18       1121.73        995.85       112.92 o                         
   5   4  18       2150.17       2056.01       183.53 o                         
  -7   5  18         99.29         16.12        47.79 o                         
  -6   5  18       2443.85       2664.17       156.64 o                         
  -5   5  18         36.26         65.34        47.30 o                         
  -4   5  18        292.33        307.06        53.54 o                         
  -3   5  18       3958.66       3928.78       148.91 o                         
  -2   5  18          0.17         -4.42        23.53 o                         
  -1   5  18        848.89        707.71        92.59 o                         
   0   5  18        606.52        625.77        74.09 o                         
   1   5  18       1417.81       1576.76       130.44 o                         
   2   5  18       1716.66       1669.14       141.14 o                         
   3   5  18        439.07        555.29        79.34 o                         
   4   5  18       1418.42       1278.65       123.78 o                         
  -7   6  18        377.57        361.04        81.24 o                         
  -6   6  18          3.39        -24.15        45.57 o                         
  -5   6  18       2040.79       2065.86       154.69 o                         
  -4   6  18          9.25          5.22        38.92 o                         
  -3   6  18          4.31          7.34        30.32 o                         
  -2   6  18        154.12         52.93        36.50 o                         
  -1   6  18         54.52         -4.15        43.99 o                         
   0   6  18        520.14        167.67       104.54 o                         
   1   6  18         96.26         78.52        40.82 o                         
   2   6  18         16.67         -7.54        34.94 o                         
   3   6  18        315.70        244.73        60.73 o                         
   4   6  18         19.48         37.37        44.92 o                         
  -6   7  18        740.01        818.61       157.57 o                         
  -5   7  18        368.78        293.87        67.62 o                         
  -4   7  18        465.63        360.61        80.00 o                         
  -3   7  18       1678.88       1569.26       109.23 o                         
  -2   7  18        553.64        574.62        75.48 o                         
  -1   7  18        475.26        462.16       103.11 o                         
   0   7  18        300.64        120.92        55.02 o                         
   1   7  18        133.36         99.18        53.71 o                         
   2   7  18         53.96         64.04        41.60 o                         
   3   7  18        120.39         -1.12        41.32 o                         
   4   7  18          5.42         50.24        48.82 o                         
  -6   8  18       1013.44        907.85       132.10 o                         
  -5   8  18        634.27        530.66        99.04 o                         
  -4   8  18       2170.55       2387.05       138.83 o                         
  -3   8  18        354.64        314.96        96.53 o                         
  -2   8  18       1565.86       1557.47       109.25 o                         
  -1   8  18       2056.37       1803.67       166.00 o                         
   0   8  18       1314.18       1522.09       156.00 o                         
   1   8  18          6.03        -14.51        44.78 o                         
   2   8  18        142.33         59.10        52.49 o                         
   3   8  18         42.04         33.67        49.68 o                         
  -5   9  18       1272.83       1522.32       158.96 o                         
  -4   9  18        358.30        348.33        73.42 o                         
  -3   9  18       1963.82       1916.96       227.84 o                         
  -2   9  18        472.62        407.25        70.77 o                         
  -1   9  18       1809.59       1455.30       152.33 o                         
   0   9  18         47.98         43.37        57.72 o                         
   1   9  18       2333.94       2295.34       160.84 o                         
   2   9  18         64.66        123.59        60.23 o                         
  -4  10  18       1321.89       1481.75       134.12 o                         
  -3  10  18        112.27        106.83        52.56 o                         
  -2  10  18       2131.25       2354.66       144.65 o                         
  -1  10  18        405.68        462.18       130.72 o                         
   0  10  18       1127.16       1296.14       170.43 o                         
   1  10  18        188.21        109.52       102.46 o                         
  -2  11  18        287.37        228.20        77.96 o                         
  -1  11  18       1399.07       1911.01       268.51 o                         
  -7   0  19        153.65        105.99        97.16 o                         
  -5   0  19        217.88        155.45        69.95 o                         
  -3   0  19       6606.02       7478.51       498.16 o                         
  -1   0  19         74.06         56.53        77.73 o                         
   1   0  19       2807.93       3043.42       328.57 o                         
   3   0  19       3103.00       3369.31       236.98 o                         
   5   0  19        637.23        799.82       150.76 o                         
  -8   1  19         69.38         52.65        49.83 o                         
  -7   1  19          8.94          7.66        41.65 o                         
  -6   1  19        195.74        196.30        58.74 o                         
  -5   1  19        301.60        221.28        63.74 o                         
  -4   1  19       2536.75       2477.30       134.20 o                         
  -3   1  19        290.71        201.01        51.61 o                         
  -2   1  19        744.72        653.81        82.80 o                         
  -1   1  19          5.11          5.67        34.20 o                         
   0   1  19       1571.49       1809.98       146.76 o                         
   1   1  19        670.12        737.48        83.03 o                         
   2   1  19        702.14        654.28        82.63 o                         
   3   1  19         14.06         48.64        40.47 o                         
   4   1  19        967.01        853.20       104.53 o                         
   5   1  19         48.75          5.59        43.81 o                         
  -7   2  19        498.10        394.14        78.34 o                         
  -6   2  19        994.42       1133.22       116.06 o                         
  -5   2  19         62.65         77.54        44.77 o                         
  -4   2  19        319.16        301.10        62.99 o                         
  -3   2  19       3348.67       3329.88       150.57 o                         
  -2   2  19        707.22        759.02       104.79 o                         
  -1   2  19        556.71        554.34        67.93 o                         
   0   2  19          6.46        -25.39        25.39 o                         
   1   2  19       2714.13       2844.28       210.77 o                         
   2   2  19        133.50         12.39        36.46 o                         
   3   2  19       1585.80       1721.51       122.72 o                         
   4   2  19          0.20        -37.59        37.59 o                         
  -7   3  19        330.85        403.11        80.16 o                         
  -6   3  19         64.87         36.06        43.10 o                         
  -5   3  19        875.76       1107.20       104.66 o                         
  -4   3  19        820.97        908.83        86.61 o                         
  -3   3  19        509.72        431.18        58.37 o                         
  -2   3  19        306.23        252.33        93.62 o                         
  -1   3  19         59.37         41.88        38.82 o                         
   0   3  19        287.73        273.49        53.35 o                         
   1   3  19        220.69        180.19        48.46 o                         
   2   3  19       1132.42       1237.74       137.01 o                         
   3   3  19         37.27          6.98        38.62 o                         
   4   3  19         76.44         45.68        47.70 o                         
  -7   4  19        422.65        289.96        70.28 o                         
  -6   4  19        645.16        762.51        86.92 o                         
  -5   4  19        637.57        719.08        92.75 o                         
  -4   4  19       1348.83       1369.13        93.36 o                         
  -3   4  19        590.27        654.47        80.64 o                         
  -2   4  19        206.79        275.12        52.89 o                         
  -1   4  19        552.39        533.43        80.39 o                         
   0   4  19        188.12        186.19        46.85 o                         
   1   4  19        473.48        314.50        59.86 o                         
   2   4  19          8.99        -19.60        31.16 o                         
   3   4  19        186.02        163.49        52.75 o                         
   4   4  19        188.16        224.75        62.83 o                         
  -7   5  19        455.03        479.73        88.87 o                         
  -6   5  19        384.54        320.22        73.23 o                         
  -5   5  19        461.38        385.89        71.56 o                         
  -4   5  19        673.04        587.55        82.77 o                         
  -3   5  19         85.19        102.13        37.07 o                         
  -2   5  19        362.93        294.02        50.67 o                         
  -1   5  19        800.45        680.54       133.76 o                         
   0   5  19         22.37        -10.63        30.72 o                         
   1   5  19        174.28        173.73        47.07 o                         
   2   5  19        133.75         91.84        45.71 o                         
   3   5  19         48.14         41.80        41.50 o                         
   4   5  19        187.01        179.51        60.63 o                         
  -6   6  19        315.87        367.08        79.24 o                         
  -5   6  19         35.30         39.09        54.56 o                         
  -4   6  19       1765.72       1491.09       130.04 o                         
  -3   6  19         88.44         68.39        39.43 o                         
  -2   6  19        393.19        273.28        58.80 o                         
  -1   6  19         38.03         -0.44        37.15 o                         
   0   6  19        811.27        764.46       168.53 o                         
   1   6  19          2.24          6.38        36.62 o                         
   2   6  19        205.91        123.93        49.22 o                         
   3   6  19          5.76         44.94        44.17 o                         
  -6   7  19        415.68        472.74        84.15 o                         
  -5   7  19         26.50         21.82        45.12 o                         
  -4   7  19        145.90         89.34        76.02 o                         
  -3   7  19         97.01         77.40        42.29 o                         
  -2   7  19         36.76         14.65        36.24 o                         
  -1   7  19         30.67         19.35        54.79 o                         
   0   7  19        326.63        236.71        87.44 o                         
   1   7  19        353.45        291.63        72.51 o                         
   2   7  19          8.79         43.99        44.75 o                         
   3   7  19         32.57         50.86        47.01 o                         
  -5   8  19          1.47        -40.36        54.77 o                         
  -4   8  19         30.16          2.77        46.19 o                         
  -3   8  19          1.11        -35.12        35.12 o                         
  -2   8  19         57.51        114.53        45.79 o                         
  -1   8  19         12.89         23.08        56.17 o                         
   0   8  19        247.48        263.35       113.06 o                         
   1   8  19        270.34        327.45        79.68 o                         
   2   8  19        264.67        315.49        78.90 o                         
  -4   9  19         79.39         85.81        64.19 o                         
  -3   9  19        737.33        846.42       102.90 o                         
  -2   9  19        116.79        131.10        53.16 o                         
  -1   9  19        242.25        134.02       173.12 o                         
   0   9  19        459.34        562.12       114.84 o                         
   1   9  19       1708.93       1689.38       176.11 o                         
  -3  10  19        497.38        408.00        75.05 o                         
  -2  10  19        675.40        967.88       155.76 o                         
  -1  10  19        432.94        409.48       127.19 o                         
   0  10  19       1483.22       1336.87       201.38 o                         
  -6   0  20       1261.33       1095.24       160.77 o                         
  -4   0  20       3074.95       2965.59       211.95 o                         
  -2   0  20       3433.47       3416.07       325.04 o                         
   0   0  20       6307.89       6880.65       329.82 o                         
   2   0  20         25.75          1.81        53.67 o                         
   4   0  20       1612.06       1720.32       183.61 o                         
  -7   1  20         64.15         72.82        49.27 o                         
  -6   1  20        987.02        968.69       105.18 o                         
  -5   1  20          3.54         10.89        35.04 o                         
  -4   1  20        197.49        234.78        56.11 o                         
  -3   1  20       4466.93       4667.73       184.06 o                         
  -2   1  20       4050.27       4699.39       363.90 o                         
  -1   1  20       2338.83       2467.31       148.91 o                         
   0   1  20        173.10         92.23        41.03 o                         
   1   1  20       1657.70       1632.62       112.95 o                         
   2   1  20         14.71         -2.04        38.53 o                         
   3   1  20       1309.83       1431.25       122.68 o                         
   4   1  20         85.87         30.00        48.80 o                         
  -7   2  20        550.39        813.79       105.61 o                         
  -6   2  20        218.46        214.18        60.82 o                         
  -5   2  20       2344.72       2514.38       142.99 o                         
  -4   2  20        873.50       1034.47       114.54 o                         
  -3   2  20       2994.62       3230.09       161.14 o                         
  -2   2  20       1128.80       1146.45       157.15 o                         
  -1   2  20        401.89        325.10        69.51 o                         
   0   2  20        554.49        517.55       106.58 o                         
   1   2  20        301.94        158.98        81.59 o                         
   2   2  20       1617.78       1690.09       140.64 o                         
   3   2  20        161.64         62.52        45.36 o                         
   4   2  20        646.91        628.58        91.86 o                         
  -7   3  20         19.46        -23.08        47.43 o                         
  -6   3  20       2802.63       3259.09       171.52 o                         
  -5   3  20         29.49          2.77        38.44 o                         
  -4   3  20       2459.50       2602.17       126.94 o                         
  -3   3  20        458.56        429.26        61.62 o                         
  -2   3  20        813.01        621.11       114.19 o                         
  -1   3  20          7.25        -22.96        36.72 o                         
   0   3  20         25.56         -1.62        31.67 o                         
   1   3  20        968.23        804.20        89.77 o                         
   2   3  20        206.97         97.85        46.93 o                         
   3   3  20        723.24        783.21        98.15 o                         
   4   3  20         49.69         -6.58        43.40 o                         
  -7   4  20       2369.09       2599.72       167.78 o                         
  -6   4  20        111.77        126.52        55.79 o                         
  -5   4  20       3333.33       3251.41       148.31 o                         
  -4   4  20        150.29        143.82        65.61 o                         
  -3   4  20       1392.42       1464.43        94.16 o                         
  -2   4  20         60.49         -0.33        33.92 o                         
  -1   4  20        107.91        144.74        52.72 o                         
   0   4  20         22.50         57.79        37.95 o                         
   1   4  20         28.33         32.96        39.17 o                         
   2   4  20        447.01        536.13        80.77 o                         
   3   4  20         97.54        129.70        50.84 o                         
  -6   5  20       1842.67       1949.82       191.18 o                         
  -5   5  20         19.31         16.47        42.45 o                         
  -4   5  20       3961.16       4220.39       190.62 o                         
  -3   5  20         21.43          3.62        33.26 o                         
  -2   5  20       2038.54       2605.11       156.94 o                         
  -1   5  20        507.65        392.05       155.70 o                         
   0   5  20        241.23        163.02        70.07 o                         
   1   5  20       1018.90        776.23        89.48 o                         
   2   5  20         38.89          0.48        38.04 o                         
   3   5  20        119.03         72.96        64.25 o                         
  -6   6  20        211.45        221.51        68.59 o                         
  -5   6  20       1315.41       1574.85       218.97 o                         
  -4   6  20         73.14         41.58        47.79 o                         
  -3   6  20        795.46        713.16       109.06 o                         
  -2   6  20        275.19        471.07       158.99 o                         
  -1   6  20       1290.29       1128.60       153.63 o                         
   0   6  20          3.16        -37.94        37.94 o                         
   1   6  20         84.59         32.92        44.02 o                         
   2   6  20          4.95         -2.57        44.53 o                         
   3   6  20        376.97        317.41        71.11 o                         
  -5   7  20        209.94        129.70        55.95 o                         
  -4   7  20       1570.38       1527.55       152.26 o                         
  -3   7  20        125.49        164.30        53.72 o                         
  -2   7  20       1302.17       1383.95       159.54 o                         
  -1   7  20       1891.18       1965.24       181.00 o                         
   0   7  20        801.03        914.60       149.33 o                         
   1   7  20        150.26        179.24        66.01 o                         
   2   7  20       1135.12       1208.92       142.52 o                         
  -5   8  20       1526.24       2276.72       221.83 o                         
  -4   8  20        798.87        851.10       124.01 o                         
  -3   8  20        465.01        388.84        85.67 o                         
  -2   8  20       1941.84       1925.77       308.96 o                         
  -1   8  20       1172.91       1056.90       181.95 o                         
   0   8  20        964.65       1046.95       270.28 o                         
   1   8  20        854.28        782.03       142.85 o                         
  -3   9  20        869.28        793.74        99.29 o                         
  -2   9  20        307.31        248.29        94.05 o                         
  -1   9  20       1168.24       1189.77       169.00 o                         
   0   9  20        399.35        494.78       117.98 o                         
  -7   0  21        395.43        347.46       112.01 o                         
  -5   0  21         71.16        123.66        84.79 o                         
  -3   0  21         31.78        -13.32        48.28 o                         
  -1   0  21       1648.32       1946.34       254.38 o                         
   1   0  21       1358.85       1249.76       164.66 o                         
   3   0  21        320.69        223.10       128.96 o                         
  -7   1  21         88.17         35.87        48.89 o                         
  -6   1  21        438.57        393.66        75.19 o                         
  -5   1  21        100.47         89.87        48.52 o                         
  -4   1  21       1339.97       1538.35       112.46 o                         
  -3   1  21        339.62        366.39        76.34 o                         
  -2   1  21         33.18         46.09        54.79 o                         
  -1   1  21        988.39       1121.38       161.89 o                         
   0   1  21       2898.22       3306.42       156.82 o                         
   1   1  21         23.08         -0.05        52.01 o                         
   2   1  21        209.36        269.24        62.11 o                         
   3   1  21        539.56        422.54        77.77 o                         
  -7   2  21         44.08         15.34        46.57 o                         
  -6   2  21          6.30         41.42        44.75 o                         
  -5   2  21          0.12          6.18        41.63 o                         
  -4   2  21       1076.10       1077.09       104.03 o                         
  -3   2  21        225.25        181.46        60.22 o                         
  -2   2  21        499.26        468.30       102.06 o                         
  -1   2  21        592.51        616.93       123.76 o                         
   0   2  21        589.47        621.48        80.31 o                         
   1   2  21       1105.09        986.23       102.85 o                         
   2   2  21        194.60        190.22        55.70 o                         
   3   2  21        675.98        785.83       102.48 o                         
  -6   3  21         60.36         26.36        47.94 o                         
  -5   3  21        632.23        674.70        89.04 o                         
  -4   3  21       1090.26       1175.50       114.22 o                         
  -3   3  21        789.19       1048.30        99.24 o                         
  -2   3  21         14.17         10.11        51.61 o                         
  -1   3  21       1598.44       1509.42       124.34 o                         
   0   3  21       1986.76       1973.22       130.50 o                         
   1   3  21          6.88         79.03        43.55 o                         
   2   3  21        105.36        130.30        51.52 o                         
   3   3  21        523.97        648.53        91.88 o                         
  -6   4  21        236.88        184.42        89.24 o                         
  -5   4  21         10.16        -20.11        34.82 o                         
  -4   4  21       1496.46       1523.17       107.05 o                         
  -3   4  21        676.65        706.92        86.74 o                         
  -2   4  21       1684.15       1925.07       147.42 o                         
  -1   4  21        115.26        107.13       128.81 o                         
   0   4  21        543.69        661.33       122.57 o                         
   1   4  21        242.65        191.14        56.75 o                         
   2   4  21        609.91        614.35        88.22 o                         
   3   4  21        232.89        178.02        59.53 o                         
  -6   5  21         19.99         61.01        50.92 o                         
  -5   5  21        447.84        308.30        72.64 o                         
  -4   5  21       1699.72       1696.77       126.87 o                         
  -3   5  21        516.85        605.97        85.62 o                         
  -2   5  21         33.86         66.41        49.12 o                         
  -1   5  21        563.29        546.50        92.21 o                         
   0   5  21       1408.75       1331.12       125.43 o                         
   1   5  21        110.70         90.75        45.82 o                         
   2   5  21         25.08         63.02        45.79 o                         
  -5   6  21        126.24        115.25        54.14 o                         
  -4   6  21        952.65       1129.05       118.20 o                         
  -3   6  21        195.58        286.98       102.46 o                         
  -2   6  21       1977.52       1673.55       164.43 o                         
  -1   6  21        144.55        180.18        79.94 o                         
   0   6  21        819.99        840.78       119.43 o                         
   1   6  21         12.59         25.87        39.72 o                         
   2   6  21        922.13        929.88       108.37 o                         
  -5   7  21        382.22        352.16        77.79 o                         
  -4   7  21        770.12        965.47       130.93 o                         
  -3   7  21        390.03        312.76        94.54 o                         
  -2   7  21         54.77         72.33        66.17 o                         
  -1   7  21        158.64         88.98        88.33 o                         
   0   7  21         14.56         32.53        67.13 o                         
   1   7  21         15.60         22.11        66.90 o                         
  -4   8  21        411.70        288.30       117.92 o                         
  -3   8  21        124.21        108.77        63.87 o                         
  -2   8  21         36.25        -11.45        62.31 o                         
  -1   8  21         75.46        163.09        77.32 o                         
   0   8  21          1.03         10.73        66.17 o                         
  -6   0  22        737.63        710.73       143.24 o                         
  -4   0  22       1135.62       1203.71       360.37 o                         
  -2   0  22         36.96        -21.20        70.66 o                         
   0   0  22       2201.22       2215.42       186.92 o                         
   2   0  22       1177.42       1137.75       169.00 o                         
  -6   1  22         71.37         23.99        46.36 o                         
  -5   1  22        301.49        381.74        72.67 o                         
  -4   1  22        570.88        616.99       128.51 o                         
  -3   1  22         55.48         27.85        63.67 o                         
  -2   1  22        177.54        194.53        83.66 o                         
  -1   1  22        305.38        424.03       136.02 o                         
   0   1  22       2282.94       2336.97       137.29 o                         
   1   1  22       1893.47       2107.57       143.81 o                         
   2   1  22          2.00         17.48        41.63 o                         
   3   1  22        137.61        271.83        70.99 o                         
  -6   2  22       1185.04       1194.40       124.30 o                         
  -5   2  22        999.86       1311.71       129.80 o                         
  -4   2  22         45.70        -12.53        36.81 o                         
  -3   2  22       1314.22       1786.64       326.63 o                         
  -2   2  22        194.16         47.25        58.56 o                         
  -1   2  22       3863.37       4097.87       209.26 o                         
   0   2  22       1307.62       1177.61       117.34 o                         
   1   2  22        452.74        421.39        73.53 o                         
   2   2  22          8.08          9.29        43.54 o                         
  -6   3  22        583.64        679.58       133.07 o                         
  -5   3  22        275.62        190.54        59.12 o                         
  -4   3  22       1800.54       2143.40       147.92 o                         
  -3   3  22        242.98        185.43        79.83 o                         
  -2   3  22       2243.06       2687.40       215.57 o                         
  -1   3  22         51.29         64.35        51.49 o                         
   0   3  22        582.91        617.15        97.38 o                         
   1   3  22         51.15         16.70        40.97 o                         
   2   3  22        253.65        268.66        64.71 o                         
  -5   4  22       2692.35       3318.52       181.03 o                         
  -4   4  22         15.95         51.16        40.64 o                         
  -3   4  22       1904.54       1923.86       513.88 o                         
  -2   4  22       1290.03       1077.16       156.12 o                         
  -1   4  22       2937.04       3143.33       182.79 o                         
   0   4  22         13.77          1.63        50.46 o                         
   1   4  22        148.53         81.88        46.69 o                         
   2   4  22        127.74        105.64        50.91 o                         
  -5   5  22        455.00        407.42       113.72 o                         
  -4   5  22       1859.45       2136.96       210.05 o                         
  -3   5  22        115.26        300.31       127.19 o                         
  -2   5  22       3078.42       3257.95       245.54 o                         
  -1   5  22        287.09        114.97        93.72 o                         
   0   5  22       1961.61       1805.48       144.49 o                         
   1   5  22          3.80        -42.34        42.34 o                         
  -4   6  22        286.34        350.95        84.82 o                         
  -3   6  22        719.70        865.59       215.51 o                         
  -2   6  22        461.00        325.04        94.54 o                         
  -1   6  22        972.40        784.57       189.02 o                         
   0   6  22        132.33         31.37        61.86 o                         
   1   6  22        717.98        707.46       109.06 o                         
  -3   7  22        109.23        -31.80        84.79 o                         
  -2   7  22       1267.33       1629.19       271.87 o                         
  -1   7  22         54.29        121.89        78.89 o                         
   0   7  22       1260.72       1884.33       196.00 o                         
  -5   0  23        409.46        256.44       104.84 o                         
  -3   0  23        534.95        611.21       187.25 o                         
  -1   0  23        140.27         28.26        84.79 o                         
   1   0  23        314.71        310.68        99.84 o                         
  -5   1  23        101.13         32.95        50.31 o                         
  -4   1  23         18.34         72.73        65.89 o                         
  -3   1  23        112.88        161.56       137.79 o                         
  -2   1  23        400.79        225.20        85.74 o                         
  -1   1  23        265.57        279.48        95.57 o                         
   0   1  23        405.81        326.63        79.00 o                         
   1   1  23        662.64        531.94        82.35 o                         
   2   1  23        322.82        349.71        73.85 o                         
  -5   2  23        170.21        164.98        63.37 o                         
  -4   2  23          6.88        -20.12        57.30 o                         
  -3   2  23        378.65        344.71       132.49 o                         
  -2   2  23        187.96        230.11        84.01 o                         
  -1   2  23          4.30         52.13        64.49 o                         
   0   2  23        945.90        933.75       120.95 o                         
   1   2  23         32.25        -15.92        39.01 o                         
   2   2  23        503.19        458.03        95.55 o                         
  -5   3  23        204.25        125.27        50.66 o                         
  -4   3  23         65.93         11.69        56.26 o                         
  -3   3  23        438.42        535.52       123.19 o                         
  -2   3  23         12.38        -21.27        60.26 o                         
  -1   3  23        729.54        817.15       148.25 o                         
   0   3  23        416.40        318.37        79.08 o                         
   1   3  23       1008.17        961.69       111.47 o                         
  -5   4  23         47.64         45.19        49.57 o                         
  -4   4  23        591.01        649.21       106.36 o                         
  -3   4  23        149.02         52.16        72.91 o                         
  -2   4  23        524.08        582.67       119.84 o                         
  -1   4  23        116.07         46.96        54.17 o                         
   0   4  23       1572.45       1613.62       142.32 o                         
   1   4  23          9.26          1.45        47.51 o                         
  -4   5  23        122.23        144.04        80.47 o                         
  -3   5  23        166.24        120.12       109.52 o                         
  -2   5  23        344.97        276.40        95.57 o                         
  -1   5  23        879.61        767.37       156.72 o                         
   0   5  23        270.96        319.85        91.99 o                         
  -3   6  23          4.69        -88.33        88.33 o                         
  -2   6  23        417.25        388.63       158.99 o                         
  -1   6  23        578.79        487.67       120.99 o                         
  -4   0  24        509.83        385.10       151.92 o                         
  -2   0  24        106.05        113.06       120.12 o                         
   0   0  24        156.14         28.26       116.59 o                         
  -4   1  24         67.70         43.60        65.32 o                         
  -3   1  24        792.11        984.56       161.46 o                         
  -2   1  24        133.86        189.73        92.33 o                         
  -1   1  24        181.72         64.06        95.39 o                         
   0   1  24         94.88        112.65        64.40 o                         
   1   1  24         24.55         58.88        77.25 o                         
  -4   2  24        662.33        601.09       135.72 o                         
  -3   2  24        326.33        436.60       114.84 o                         
  -2   2  24        975.23        910.79       153.26 o                         
  -1   2  24        543.70        423.51       117.10 o                         
   0   2  24         87.95         92.40        57.18 o                         
  -4   3  24        201.32        208.10        88.66 o                         
  -3   3  24        482.03        237.51        92.47 o                         
  -2   3  24        427.98        440.86       114.84 o                         
  -1   3  24        580.18        596.59       135.72 o                         
   0   3  24       1202.91       1547.61       154.80 o                         
  -3   4  24       1222.42       1359.64       188.64 o                         
  -2   4  24          4.21         21.34        62.31 o                         
  -1   4  24       1054.96        850.29       155.76 o                         
  -3   0  25        790.03        964.51       236.71 o                         
  -1   0  25        363.89        169.58       127.19 o                         
  -3   1  25          0.29         49.64        73.83 o                         
  -2   1  25       1203.33       1133.62       181.00 o                         
  -1   1  25         25.08          3.35        70.38 o                         
                                                                                
